# Supplementary material for: Zhi-Zi-Chi Decoction Alleviates Depressive-like Behaviors by Regulating Gut Microbiota and Targeting the AMPK/PI3K-TOR Pathway via Its Metabolite Protocatechuic Acid
Source: Pharmaceuticals (Basel). 2026 May 23;19(6):819. doi: 10.3390/ph19060819 (PMC13304515; doi:10.3390/ph19060819)
Supplement: Supplementary file 1 [file pharmaceuticals-19-00819-s001.zip]

Archive with 6 entries (6 files):
- Supplementary Figure S1 .jpg
- Supplementary Table S1.xlsx
- Supplementary Table S2.xlsx
- Supplementary Table S3.xlsx
- Supplementary Table S4.xlsx
- Table S5-7.pdf
