# Supplementary material for: Zhi-Zi-Chi Decoction Alleviates Depressive-like Behaviors by Regulating Gut Microbiota and Targeting the AMPK/PI3K-TOR Pathway via Its Metabolite Protocatechuic Acid
Source: Pharmaceuticals (Basel). 2026 May 23;19(6):819. doi: 10.3390/ph19060819 (PMC13304515; doi:10.3390/ph19060819)
Supplement: Supplementary file 1 [file pharmaceuticals-19-00819-s001.zip › Supplementary Table S1.xlsx]

## Sheet: Sheet2
No.	Ion Mode	Feature	Retention time (min)	Adducts	Adducts	Experimental m/z	Theoretical m/z	Mass Error (ppm)	Fragment Score	Isotope Similarity	Score	Peak Area	Formula	Compound Name	Class	Subclass
1	POS	20.46_316.1668n	20.4645	M+H-H2O, M+H	M+H	317.174	317.175	-2.0368	30	97.2033	63.625	157333	C19H24O4	Atractyloyne	Fatty Acyls	Fatty alcohols
2	NEG	8.83_373.1511m/z	8.8279	M-H	M-H	373.151	373.15	1.78639	30.1	81.2765	55.125	95046.2	C17H26O9	Dihydrosyringin	Organooxygen compounds	Carbohydrates and carbohydrate conjugates
3	POS	8.86_361.1383m/z	8.86372	M+H	M+H	361.138	361.139	-3.11652	30.2	91.2993	55.75	77755.6	C18H20N2O6	3-methoxytyramine -betaxanthin	Phenols	Methoxyphenols
4	POS	16.63_294.1694m/z	16.6321	M+H	M+H	294.169	294.17	-1.88038	30.3	94.5949	57.875	116635	C16H23NO4	Defensamide	Carboxylic acids and derivatives	Amino acids, peptides, and analogues
5	POS	13.97_475.1229m/z	13.9671	M+H	M+H	475.123	475.124	-1.22218	30.5	92.5269	63.75	105684	C23H22O11	6''-o-acetylgenistin	Isoflavonoids	Isoflavonoid O-glycosides
6	POS	11.02_355.1381m/z	11.0213	M+H	M+H	355.138	355.139	-1.84499	30.5	92.3278	56.125	121524	C17H22O8	1,2-methylenedioxy -4-methoxy -5-allyl-phen-3-yl beta-d-glucopyranoside	Organooxygen compounds	Carbohydrates and carbohydrate conjugates
7	NEG	14.70_795.2364m/z	14.7002	M-H	M-H	795.236	795.235	1.39403	30.5	96.3212	59.5	133500	C36H44O20	5-hydroxy-4-methoxy -flavone-7-o-alpha-l-rhamnopyranosyl -(1->6)[2-o-acetyl-beta-d-glucopyranosyl -(1->2)]-beta-d-glucopyranoside	Flavonoids	Flavonoid glycosides
8	POS	1.08_342.1157n	1.07845	M+H-H2O, M+NH4, M+H, M+H-2H2O	M+NH4	360.149	360.15	-1.62962	30.7	90.0124	54.875	1.81732e+06	C12H22O11	Isomaltose	Organooxygen compounds	Carbohydrates and carbohydrate conjugates
9	POS	12.68_330.1461n	12.6816	M+H-H2O, M+H	M+H	331.153	331.154	-1.82888	31	96.0097	61.125	156794	C19H22O5	Ga121-isolactone	-	-
10	POS	2.59_254.1018m/z	2.5877	M+H	M+H	254.102	254.102	-1.85755	31	97.7005	57.125	189410	C12H15NO5	Acortatarin a	Organooxygen compounds	Ethers
11	POS-NEG	15.75_575.1751m/z	15.7487	M+H	M+H	575.175	575.176	-1.38943	31	92.0134	57.5	257209	C28H30O13	Methyl 5 -o-caffeoyl-3-o-sinapoylquinate	Organooxygen compounds	Alcohols and polyols
12	NEG	13.29_549.1620m/z	13.2942	M-H	M-H	549.162	549.161	1.11511	31.1	93.2548	60.375	144320	C26H30O13	Licuraside	Flavonoids	Flavonoid glycosides
13	POS-NEG	10.69_429.1403m/z	10.6857	M-H	M-H	429.14	429.14	0.0594001	31.1	97.9608	64	562407	C19H26O11	10-o-acetylgeniposide	Prenol lipids	Terpene glycosides
14	POS	14.44_254.0573n	14.4436	M+H, M+Na	M+H	255.065	255.065	-2.49367	31.1	97.9762	64.875	1.40861e+07	C15H10O4	Daidzein	Isoflavonoids	Isoflav-2-enes
15	POS	11.21_520.1935n	11.2143	M+H-H2O, M+NH4	M+H-H2O	503.19	503.191	-1.87253	31.2	95.7033	56.125	759051	C26H32O11	(+)-epipinoresinol -4'-o-d-glucoside	Lignan glycosides	-
16	POS	18.94_489.3567m/z	18.9377	M+H	M+H	489.357	489.357	-1.45843	31.3	94.0078	58	75125.7	C30H48O5	Subprogenin b	-	-
17	NEG	10.82_593.1519m/z	10.8196	M-H	M-H	593.152	593.151	1.17241	31.3	91.1181	59.625	145239	C27H30O15	Vitexin 4''-o-glucoside	Flavonoids	Flavonoid glycosides
18	POS	7.36_350.1593m/z	7.35857	M+H	M+H	350.159	350.16	-1.53112	31.4	78.3636	54	68191.6	C18H23NO6	Riddelline	-	-
19	POS-NEG	10.31_504.1834n	10.3142	M+NH4, M+Na, M+H	M+H	505.191	505.192	-1.70986	31.4	94.8884	60.375	682111	C22H32O13	2-(2-methylbutyryl)phlorogluclnol 1 -o-(6''-o-beta-d-apiofuranosyl) -beta-d-glucopyranoside	Organooxygen compounds	Carbohydrates and carbohydrate conjugates
20	POS	8.44_264.1355n	8.43612	M+H-H2O, M+H	M+H	265.143	265.143	-2.39058	31.6	96.0417	56.25	115644	C15H20O4	Paniculide a	-	-
21	POS	17.08_371.1483m/z	17.0756	M+H	M+H	371.148	371.149	-1.62299	31.6	73.6745	52.75	278733	C21H22O6	Dihydrocurcumin	Diarylheptanoids	Linear diarylheptanoids
22	POS	16.12_148.0524n	16.1217	M+H-H2O, M+H	M+H-H2O	131.049	131.049	-0.0238891	31.6	98.1919	68.875	881001	C9H8O2	2,2-methylenebisfuran	Heteroaromatic compounds	-
23	POS	16.63_989.4939m/z	16.6321	M+H	M+H	989.494	989.495	-1.2549	31.8	86.0323	56.5	125728	C48H76O21	Esculentoside h	Prenol lipids	Terpene glycosides
24	POS	16.72_517.1699m/z	16.7211	M+H	M+H	517.17	517.17	-1.05687	31.8	92.4386	61.625	135055	C26H28O11	Epimedoside c	Flavonoids	Flavonoid glycosides
25	POS	12.77_220.0368n	12.7683	M+H, M+Na	M+H	221.044	221.044	-1.65321	31.9	96.8068	62.375	87282.9	C11H8O5	7-hydroxy-2-methyl-4-oxo-4h-1-benzopyran -5-carboxylic acid	Benzopyrans	1-benzopyrans
26	POS	12.14_392.2428n	12.1428	M+H-H2O, M+Na	M+Na	415.232	415.23	4.55337	31.9	93.8882	60.5	151936	C19H36O8	Melia-ionoside b	Fatty Acyls	Fatty acyl glycosides
27	NEG	12.37_457.1719m/z	12.3666	M-H	M-H	457.172	457.172	0.791307	32	93.7529	58	89797.1	C21H30O11	Gymnoside i	Organooxygen compounds	Carbohydrates and carbohydrate conjugates
28	POS	17.99_1107.5577m/z	17.994	M+H	M+H	1107.56	1107.56	-0.457466	32	84.0821	57.875	188367	C53H86O24	Macrostemonoside d	-	-
29	POS	7.52_579.1697m/z	7.51845	M+H	M+H	579.17	579.171	-1.97682	32	96.5228	59.625	212981	C27H30O14	Puerarin 4' -o-glucoside	Isoflavonoids	Isoflavonoid O-glycosides
30	POS	18.39_498.2972n	18.3856	M+H-2H2O, M+H-H2O, M+H	M+H-H2O	481.294	481.295	-1.88187	32	91.5775	57.625	336915	C30H42O6	Marstenacigenin a	-	-
31	POS	19.82_250.1564n	19.824	M+H, M+NH4, M+H-H2O	M+NH4	268.19	268.191	-2.07348	32.1	96.2843	60.125	123096	C15H22O3	Nardosinone	Prenol lipids	Sesquiterpenoids
32	NEG	9.57_367.1034m/z	9.57383	M-H	M-H	367.103	367.103	-0.0713809	32.1	96.1106	62.375	815753	C17H20O9	4-o-feruloylquinic acid	Organooxygen compounds	Alcohols and polyols
33	POS	16.48_503.1902m/z	16.4758	M+H	M+H	503.19	503.191	-1.93242	32.2	91.4535	63.5	112232	C26H30O10	(2r)-phellodensin f	Flavonoids	Flavonoid glycosides
34	POS	5.58_330.1308n	5.58307	M+NH4, M+Na	M+NH4	348.165	348.165	-1.87722	32.5	93.4006	57.25	69427.5	C15H22O8	Antirrhide	Organooxygen compounds	Carbohydrates and carbohydrate conjugates
35	NEG	10.35_523.1456m/z	10.3545	M-H	M-H	523.146	523.146	-0.252406	32.5	92.4834	60.125	105253	C24H28O13	6'-o-caffeoylcatalpol	Cinnamic acids and derivatives	Hydroxycinnamic acids and derivatives
36	POS-NEG	15.57_922.3096n	15.5716	M+H-H2O, M-e	M+H-H2O	905.306	905.307	-1.21175	32.6	94.6972	59.875	684116	C43H54O22	Caohuoside e	-	-
37	POS-NEG	16.77_507.2221m/z	16.7652	M+H	M+H	507.222	507.223	-0.803641	32.7	91.8593	58.375	145313	C26H34O10	Isolimonic acid	Naphthofurans	-
38	NEG	9.53_359.1350m/z	9.5288	M-H	M-H	359.135	359.135	0.682178	32.9	93.8307	59.25	64713.7	C16H24O9	Yuheinoside	Prenol lipids	Terpene glycosides
39	POS-NEG	13.30_287.0545m/z	13.2999	M+H	M+H	287.054	287.055	-1.96063	33.1	93.3267	65.75	65096.8	C15H10O6	Fisetin	Flavonoids	Flavones
40	POS	13.77_268.1669n	13.7698	M+H-2H2O, M+H-H2O, M+H	M+H	269.174	269.175	-2.0262	33.1	93.6906	58.25	131506	C15H24O4	Bisacurone epoxide	Prenol lipids	Sesquiterpenoids
41	NEG	9.04_460.1585n	9.04498	M-H, M+FA-H	M-H	459.151	459.151	0.876433	33.1	93.7404	66.125	189237	C20H28O12	Paeonolide	Organooxygen compounds	Carbohydrates and carbohydrate conjugates
42	POS	6.19_199.0962m/z	6.18677	M+H	M+H	199.096	199.097	-1.44114	33.2	97.7635	77	140986	C10H14O4	Paeonilactone a	Benzofurans	-
43	POS	16.03_208.1460n	16.0342	M+H-H2O, M+H, M+H-2H2O	M+H	209.153	209.154	-1.60458	33.6	96.4394	57	152463	C13H20O2	(3r)-3-hydroxy-β-ionone	-	-
44	POS	15.15_266.1150n	15.148	M+H-H2O, M+H	M+H-H2O	249.112	249.112	-1.72945	33.6	97.5605	67.375	603156	C14H18O5	[(2s)-2,3-dimethoxypropyl] (e) -3-(4-hydroxyphenyl)prop -2-enoate	Cinnamic acids and derivatives	Hydroxycinnamic acids and derivatives
45	POS	12.99_388.1383m/z	12.9877	M-e	M-e	388.138	388.136	4.68674	33.9	81.1031	52.375	63132.4	C17H24O10	8-epiapodantheroside	-	-
46	POS	18.04_361.0908m/z	18.0386	M+H	M+H	361.091	361.092	-2.64652	33.9	95.8223	60.75	694837	C18H16O8	3,6,7-trimethylquerce -tagetin	Flavonoids	O-methylated flavonoids
47	POS-NEG	19.27_912.5094n	19.2693	M-H, M+FA-H	M-H	911.502	911.501	1.2098	33.9	98.7294	73	3.46915e+06	C47H76O17	Mimengoside d	Prenol lipids	Terpene glycosides
48	POS-NEG	22.40_235.1689m/z	22.3967	M+H	M+H	235.169	235.169	-1.67571	34.3	98.2349	71.875	79561.5	C15H22O2	Saussurea lactone	Prenol lipids	Diterpenoids
49	POS	16.61_327.1221m/z	16.6097	M+H	M+H	327.122	327.123	-1.9607	34.5	94.6831	59.75	67549	C19H18O5	Moracin p	2-arylbenzofuran flavonoids	-
50	POS	21.75_310.1562n	21.7532	M-e, M+H-2H2O	M+H-2H2O	275.142	275.143	-2.27135	34.5	87.8644	79.5	89286.6	C20H22O3	(4e)-7-(4-hydroxy-3-methoxyphenyl) -1-phenylhept -4-en-3-one	Diarylheptanoids	Linear diarylheptanoids
51	POS	1.24_125.0479n	1.23793	M+H-H2O, M+H	M+H	126.055	126.055	1.77325	34.5	99.005	58	3.18154e+06	C6H7NO2	5-(hydroxymethyl)-1h-pyrrole-2-carbaldehyde	Organooxygen compounds	Carbonyl compounds
52	POS-NEG	12.51_696.2253n	12.5091	M+H, M+Na, M+H-H2O	M+H	697.233	697.234	-1.84499	34.5	99.4448	63	8.03935e+06	C32H40O17	Sesamolinol diglucoside	Organooxygen compounds	Carbohydrates and carbohydrate conjugates
53	POS-NEG	23.33_295.2278m/z	23.3318	M-H	M-H	295.228	295.228	-0.359129	34.6	97.3719	72.375	327216	C18H32O3	9r-hydroxy-10e,12z-octadecadienoic acid	Fatty Acyls	Lineolic acids and derivatives
54	POS	7.56_180.0420n	7.55763	M+H-H2O, M+H	M+H-H2O	163.039	163.039	-1.6652	34.7	99.2811	61.375	1.08855e+06	C9H8O4	Caffeic acid	Cinnamic acids and derivatives	Hydroxycinnamic acids and derivatives
55	POS-NEG	13.12_271.0596m/z	13.1155	M+H	M+H	271.06	271.06	-1.81724	34.9	96.8036	61.125	998714	C15H10O5	7,8,4'-trihydroxyisoflavone	Isoflavonoids	Isoflav-2-enes
56	POS	17.41_248.1409n	17.4066	M+H-H2O, M+H	M+H-H2O	231.138	231.138	-1.28623	35	92.3482	80.625	108654	C15H20O3	9-oxoneoprocurcumenol	Prenol lipids	Sesquiterpenoids
57	NEG	19.39_663.3759m/z	19.3857	M-H	M-H	663.376	663.375	1.43017	35	97.7372	60.25	2.10484e+06	C36H56O11	Esculentoside b	Prenol lipids	Triterpenoids
58	POS	0.82_336.1646n	0.8202	M+H-H2O, M+H	M+H	337.172	337.172	0.211876	35.2	94.6051	57.875	1.61288e+06	C12H24N4O7	Argininyl -fructosyl -glucose deglycosylation	Carboxylic acids and derivatives	Amino acids, peptides, and analogues
59	POS	15.19_336.1223m/z	15.1925	M-e	M-e	336.122	336.123	-2.32354	35.4	95.6972	59.125	68788.2	C20H18NO4+	Berberine	Protoberberine alkaloids and derivatives	-
60	POS-NEG	12.16_552.2210n	12.164	M-H, M+FA-H	M+FA-H	597.219	597.219	0.537781	35.4	96.7272	59.375	308990	C27H36O12	Conicaoside	Lignan glycosides	-
61	POS	10.07_183.1013m/z	10.0673	M+H	M+H	183.101	183.102	-1.26711	35.4	97.745	59.625	398998	C10H14O3	1-(4-methoxyphenyl)propane -1,2-diol	Benzene and substituted derivatives	Phenylpropanes
62	POS	12.45_418.1256n	12.4455	M+H-H2O, M+H, M+H-2H2O	M+H-H2O	401.122	401.123	-1.83959	35.4	94.3375	58.375	889245	C21H22O9	Neoliquiritin	Flavonoids	Flavonoid glycosides
63	POS	9.07_163.0386m/z	9.07068	M+H	M+H	163.039	163.039	-2.36295	35.6	97.8296	60	270870	C9H6O3	6-hydroxycoumarin	Coumarins and derivatives	Hydroxycoumarins
64	POS	12.29_594.1575n	12.2935	M+H, M+K, M+Na, M+NH4, 2M+H	M+H	595.165	595.166	-1.65442	35.8	95.9041	58.875	2.01193e+06	C27H30O15	Apigenin -7-o-gentiobioside	Flavonoids	Flavonoid glycosides
65	POS	8.70_194.0574n	8.70348	M+H-H2O, M+H, M+H-2H2O	M+H-H2O	177.054	177.055	-2.4295	35.9	98.909	60.25	3.73903e+07	C10H10O4	1,2-bis(2-furanyl)ethane -1,2-diol	Heteroaromatic compounds	-
66	POS	12.64_520.1935n	12.6393	M+H-H2O, M+NH4	M+H-H2O	503.19	503.191	-1.94508	36	94.6874	69.125	507760	C26H32O11	(+)-pinoresinol 4 -o-beta-d-glucopyranoside	Lignan glycosides	-
67	NEG	18.89_955.4923m/z	18.8851	M-H	M-H	955.492	955.491	1.52168	36.1	85.8268	58.25	443788	C48H76O19	Spinasaponin a 28 -o-glucoside	Prenol lipids	Terpene glycosides
68	POS	10.05_343.1380m/z	10.0481	M+H	M+H	343.138	343.139	-2.14991	36.2	94.218	63.5	68779.2	C16H22O8	3-methoxy -4-beta-d-glucopyranosyloxypropiophenone	Organooxygen compounds	Carbohydrates and carbohydrate conjugates
69	POS	15.95_400.1153n	15.9464	M+H-H2O, M+H	M+H	401.123	401.123	-1.3125	36.2	92.0717	62.5	171025	C21H20O8	4'-demethylpodophyllotoxin	Lignan lactones	Podophyllotoxins
70	POS	8.54_331.1742m/z	8.54075	M+H	M+H	331.174	331.175	-2.72034	36.2	95.8718	58.5	567724	C16H26O7	(1r,4s,6s) -6-hydroxycamphor beta -d-glucopyranoside	Prenol lipids	Terpene glycosides
71	POS-NEG	13.38_539.2137m/z	13.3846	M-H	M-H	539.214	539.213	0.554155	36.3	94.3353	60.125	539262	C26H36O12	Icariside e1	Lignan glycosides	-
72	POS-NEG	9.25_390.1518n	9.25065	M+NH4, 2M+H, M+Na, M+H-H2O	M+NH4	408.186	408.186	-2.17003	36.3	92.5288	58.5	876532	C17H26O10	Mussaenoside	Prenol lipids	Terpene glycosides
73	NEG	10.33_345.1556m/z	10.333	M-H	M-H	345.156	345.155	0.320031	36.4	95.0962	60.5	108341	C16H26O8	Picrocrocinic acid o -beta-d-glucopyrinoside	Fatty Acyls	Fatty acyl glycosides
74	NEG	13.75_553.1937m/z	13.7479	M-H	M-H	553.194	553.193	1.83025	36.5	71.3716	52.75	806741	C26H34O13	Osthenol -7-o-beta-gentiobioside	Coumarins and derivatives	Coumarin glycosides
75	POS	20.16_285.1842m/z	20.1586	M+H	M+H	285.184	285.185	-2.31837	36.7	96.2641	61.75	90623.4	C19H24O2	Boldione	Steroids and steroid derivatives	Androstane steroids
76	POS	15.68_461.1071m/z	15.6827	M+H	M+H	461.107	461.108	-1.60818	36.7	94.9515	71.875	108787	C22H20O11	Acacetin-7-o-beta-d-glucuronopyranoside	-	-
77	POS-NEG	18.49_661.3603m/z	18.4937	M-H	M-H	661.36	661.359	1.44659	36.7	97.1566	62.75	163810	C36H54O11	Cristatain	-	-
78	NEG	13.70_521.1304m/z	13.7023	M-H	M-H	521.13	521.13	0.616986	36.8	93.5238	64.625	239330	C24H26O13	Iridin	Isoflavonoids	Isoflavonoid O-glycosides
79	NEG	6.43_243.0869m/z	6.42533	M-H	M-H	243.087	243.087	-2.208	36.8	99.0611	61.625	244556	C11H16O6	Threo-1-c-syringylglycerol	Phenols	Methoxyphenols
80	POS	10.19_163.0387m/z	10.1937	M+H	M+H	163.039	163.039	-1.5817	36.9	97.5383	60.25	343951	C9H6O3	5-hydroxycoumarin	Coumarins and derivatives	Hydroxycoumarins
81	POS	5.10_220.1175m/z	5.10385	M+H	M+H	220.117	220.118	-2.07834	37	95.9468	58.625	130853	C9H17NO5	Dl-pantothenic acid	Carboxylic acids and derivatives	Amino acids, peptides, and analogues
82	POS-NEG	13.50_563.1774m/z	13.4984	M-H	M-H	563.177	563.177	0.659193	37.1	96.817	59.625	926885	C27H32O13	Aloinoside b	Anthracenes	-
83	NEG	4.96_354.1527n	4.9646	M-H, M+FA-H	M+FA-H	399.151	399.151	0.205269	37.2	96.661	59.125	332360	C14H26O10	2-((6-o-(beta-d-apiofuranosyl)beta -d-glucopyranosyl)oxy)propane	Organooxygen compounds	Carbohydrates and carbohydrate conjugates
84	NEG	11.60_501.1620m/z	11.6033	M-H	M-H	501.162	501.161	1.30067	37.3	92.1748	60.375	89118.6	C22H30O13	3-[(4-o-caffeoyl-beta-d-glucopyranosyloxy)methyl] -2,5-dimethoxy -3-hydroxytetrahydrofuran	Cinnamic acids and derivatives	Hydroxycinnamic acids and derivatives
85	POS	13.14_373.1275m/z	13.1372	M+H	M+H	373.128	373.128	-1.79279	37.3	90.213	61.5	141393	C20H20O7	Plaunol c	Lactones	Gamma butyrolactones
86	POS	14.55_535.2161m/z	14.5533	M+H	M+H	535.216	535.217	-2.32056	37.4	92.6577	59.625	195213	C27H34O11	Arctiin	Lignan glycosides	-
87	POS	1.44_212.0914m/z	1.44377	M+H	M+H	212.091	212.092	-1.36989	37.6	96.8097	58.5	559847	C10H13NO4	3-(3,4-dihydroxyphenyl) -2-methyl-l-alanine	Phenylpropanoic acids	-
88	POS	18.76_504.3446n	18.7614	M+H-2H2O, M+H, M+NH4, M+Na	M+H-2H2O	469.331	469.331	-0.954163	37.7	91.4583	74.125	230610	C30H48O6	Platycogenic acid c	Prenol lipids	Triterpenoids
89	POS-NEG	15.10_367.1646m/z	15.1032	M+H	M+H	367.165	367.165	-1.77404	37.7	96.5944	59.625	1.02555e+06	C21H22N2O4	21-oxogelsevirine	Gelsemium alkaloids	-
90	POS	9.90_538.1912m/z	9.90333	M-e	M-e	538.191	538.192	-1.4331	37.8	89.6437	62.25	176693	C25H32NO12+	Lonijaposide b	Prenol lipids	Terpene glycosides
91	POS	20.09_359.1117m/z	20.0915	M+H	M+H	359.112	359.113	-2.26764	38.1	94.3017	72.875	77777	C19H18O7	5-hydroxy-3',4',6,7-tetramethoxyflavone	Flavonoids	O-methylated flavonoids
92	POS-NEG	13.41_535.1460m/z	13.4077	M-H	M-H	535.146	535.146	0.579632	38.1	98.7777	60.625	2.13512e+06	C25H28O13	Andrographidine f	Flavonoids	Flavonoid glycosides
93	NEG	10.66_537.1252m/z	10.6639	M-H	M-H	537.125	537.125	0.465911	38.2	92.0329	58.875	108133	C24H26O14	Sibiricaxanthone a	Benzopyrans	1-benzopyrans
94	POS	12.47_504.2562n	12.4661	M+H, M+Na, M+K	M+H	505.264	505.264	-1.6467	38.3	98.2076	64.25	3.6772e+06	C24H40O11	Cuneataside e	Prenol lipids	Terpene glycosides
95	POS	8.01_355.1014m/z	8.00658	M+H	M+H	355.101	355.102	-2.77032	38.5	96.247	74.75	1.24765e+06	C16H18O9	Scopolin	Coumarins and derivatives	Coumarin glycosides
96	POS	7.64_372.1411n	7.64063	M+NH4, M+Na	M+NH4	390.175	390.176	-2.62088	38.6	94.8248	60	103932	C17H24O9	Syringin	Organooxygen compounds	Carbohydrates and carbohydrate conjugates
97	NEG	11.60_582.2313n	11.6033	M-H, M+FA-H	M-H	581.224	581.224	0.175745	38.8	92.0115	62.25	103627	C28H38O13	(+)-lyoniresinol 9'-o-glucoside	Lignan glycosides	-
98	NEG	13.02_685.2720m/z	13.0226	M-H	M-H	685.272	685.271	0.994731	38.9	87.4192	69.25	66482.1	C32H46O16	Yadanzioside h	Prenol lipids	Terpene lactones
99	POS	7.17_183.1014m/z	7.17372	M+H	M+H	183.101	183.102	-1.14074	39	98.3947	62.5	869042	C10H14O3	(1r,3ar,7as) -1-hydroxy-3-(hydroxymethyl) -1,3a,4,6,7,7a -hexahydroinden -5-one	Organooxygen compounds	Alcohols and polyols
100	POS-NEG	21.51_315.2540m/z	21.513	M-H	M-H	315.254	315.254	-0.389427	39.2	97.2369	78.625	1.38049e+06	C18H36O4	9,10-dihydroxystearic acid	Fatty Acyls	Fatty acids and conjugates
101	POS	18.94_228.1147n	18.9377	M+H-H2O, M+H	M+H	229.122	229.122	-1.53163	39.4	96.0541	61.375	320122	C15H16O2	3,5-dihydroxy -4-methylbibenzyl	Stilbenes	-
102	POS-NEG	17.36_330.2400n	17.3648	M+H-2H2O, M+Na, M+H-H2O, M+H	M+H-2H2O	295.226	295.227	-1.79361	39.4	95.1201	60.25	595727	C18H34O5	9,10,13-trihydroxy -11-octadecenoic acid	Fatty Acyls	Fatty acids and conjugates
103	POS	10.69_454.2066m/z	10.6864	M-e	M-e	454.207	454.205	4.52722	39.5	93.4442	59	145376	C19H34O12	3-o-alpha-l-arabinopyranosyl -(1->6)-beta-d-glucopyranoside of butyl (3r)-hydroxybutanoate	-	-
104	POS	16.94_400.1152n	16.9434	M+H-H2O, M+H	M+H	401.123	401.123	-1.44987	39.6	92.474	60.875	131495	C21H20O8	Alpha-peltatin	Lignan lactones	-
105	POS-NEG	7.74_280.1171m/z	7.74295	M+H	M+H	280.117	280.118	-2.89569	39.6	95.665	59.625	488118	C14H17NO5	Niazirin	Organooxygen compounds	Carbohydrates and carbohydrate conjugates
106	NEG	18.50_794.4465n	18.5038	M-H, M+FA-H	M-H	793.439	793.438	1.58686	39.6	97.2081	66.125	692464	C42H66O14	Chikusetsusaponin iva	Prenol lipids	Terpene glycosides
107	POS-NEG	13.09_534.1733n	13.0935	M+H-2H2O, M+H-H2O, M+H	M+H-H2O	517.17	517.17	-0.812892	39.7	96.6055	60.125	9.32441e+06	C26H30O12	Aegineoside	2-arylbenzofuran flavonoids	-
108	POS-NEG	12.12_742.2304n	12.123	M+H, M+NH4	M+NH4	760.264	760.266	-2.14847	39.8	96.0698	61	591196	C33H42O19	Troxerutin	Flavonoids	Flavonoid glycosides
109	NEG	11.15_522.2105n	11.1542	M-H, M+FA-H	M+FA-H	567.209	567.208	0.729336	40.1	97.0558	63.125	406412	C26H34O11	(+)-isolariciresinol 3alpha -o-beta-d-glucopyranoside	Lignan glycosides	-
110	POS	10.03_449.1070m/z	10.0278	M+H	M+H	449.107	449.108	-1.81509	40.3	90.9675	71.375	102369	C21H20O11	Isoorientin	Flavonoids	Flavonoid glycosides
111	POS-NEG	11.89_442.1469n	11.8903	M+NH4, M+Na	M+NH4	460.181	460.181	-1.32729	40.4	88.8033	61.375	123416	C20H26O11	Regaloside b	-	-
112	POS	10.50_449.1071m/z	10.5004	M+H	M+H	449.107	449.108	-1.71526	40.5	92.8266	64.875	92834.9	C21H20O11	Orientin	Flavonoids	Flavonoid glycosides
113	NEG	16.77_377.1607m/z	16.7683	M-H	M-H	377.161	377.161	0.26016	40.5	96.343	59.125	107063	C20H26O7	13,14-epoxide 9,11,12 -trihydroxytriptolide	-	-
114	NEG	15.36_533.1669m/z	15.3584	M-H	M-H	533.167	533.166	0.757913	40.8	92.3501	64.5	97348.5	C26H30O12	Amurensin	Flavonoids	Flavonoid glycosides
115	POS-NEG	7.03_217.0968m/z	7.03242	M+H	M+H	217.097	217.097	-1.85783	40.9	98.8217	70.25	825899	C12H12N2O2	2,3,4,9-tetrahydro -1h-pyrido[3,4 -b]indole-1-carboxylic acid	Harmala alkaloids	-
116	POS	3.04_166.0860m/z	3.03922	M+H	M+H	166.086	166.086	-1.44703	40.9	90.4165	68.875	3.34597e+06	C9H11NO2	L-phenylalanine	Carboxylic acids and derivatives	Amino acids, peptides, and analogues
117	POS-NEG	12.07_580.1797n	12.0747	M-H, M+FA-H	M-H	579.172	579.172	0.785112	40.9	98.4243	69.75	1.502e+07	C27H32O14	Kushenol j	Flavonoids	Flavonoid glycosides
118	NEG	22.93_297.2434m/z	22.9272	M-H	M-H	297.243	297.243	-0.442236	41	97.6897	65.375	637295	C18H34O3	Ricinoleic acid	Fatty Acyls	Fatty acids and conjugates
119	NEG	21.69_489.3591m/z	21.6911	M-H	M-H	489.359	489.359	1.0564	41.1	96.0949	63.625	78636.5	C30H50O5	Alisol a	Prenol lipids	Triterpenoids
120	POS	17.62_361.0909m/z	17.621	M+H	M+H	361.091	361.092	-2.49272	41.1	95.9097	76.5	190640	C18H16O8	Oxyayanin b	Flavonoids	O-methylated flavonoids
121	POS-NEG	14.95_564.1848n	14.9495	M-H, M+FA-H	M-H	563.178	563.177	0.903909	41.1	93.0778	63.375	231058	C27H32O13	5-o-p-methoxy cinnamoyl scandoside methyl ester	Prenol lipids	Terpene glycosides
122	POS	24.69_454.3441n	24.6933	M+H-H2O, M+H	M+H-H2O	437.341	437.341	-1.33727	41.2	94.5185	72.5	100798	C30H46O3	(24z)-3beta,27 -dihydroxy -7,24-titucalladien -21-al	-	-
123	POS-NEG	12.75_580.2145n	12.7469	M+NH4, M+Na	M+NH4	598.248	598.249	-1.9317	41.2	97.4461	62.625	835535	C28H36O13	Acanthoside b	Lignan glycosides	-
124	POS-NEG	20.69_488.3496n	20.6865	M+H-2H2O, M+H-H2O, M+H, M+Na	M+H-H2O	471.346	471.347	-1.18505	41.2	96.3265	71.5	2.21705e+06	C30H48O5	Maesagenin a	-	-
125	POS-NEG	8.66_388.1368n	8.65952	M-H, M+FA-H	M+FA-H	433.135	433.135	-0.252277	41.2	98.1925	69.375	4.23349e+08	C17H24O10	Verbenalin	Prenol lipids	Terpene glycosides
126	POS	15.86_149.0596m/z	15.8591	M+H	M+H	149.06	149.06	-0.96483	41.3	95.4118	61.25	201625	C9H8O2	1-isochromanone	Benzopyrans	2-benzopyrans
127	POS-NEG	19.36_375.1067m/z	19.3555	M+H	M+H	375.107	375.107	-1.98523	41.3	95.4669	71	907911	C19H18O8	Casticin	Flavonoids	O-methylated flavonoids
128	NEG	10.78_579.1363m/z	10.7753	M-H	M-H	579.136	579.136	1.28668	41.4	92.6639	66	118497	C26H28O15	Kaempferol 3 -o-beta-d-glucopyranoside -7-o-alpha-l-arabinofuranoside	Flavonoids	Flavonoid glycosides
129	POS-NEG	16.21_461.1071m/z	16.2105	M+H	M+H	461.107	461.108	-1.6982	41.6	95.8701	71.5	211073	C22H20O11	Wogonoside	Flavonoids	Flavonoid glycosides
130	POS-NEG	8.05_486.1374n	8.0475	M-H, M+FA-H	M+FA-H	531.136	531.136	0.218734	41.7	97.0779	65.5	1.38593e+06	C21H26O13	Hymexelsin	Coumarins and derivatives	Coumarin glycosides
131	POS	14.93_265.1429m/z	14.9283	M+H	M+H	265.143	265.143	-2.03107	41.8	97.9174	65.625	199415	C15H20O4	Abscisic acid	Prenol lipids	Sesquiterpenoids
132	POS-NEG	15.02_365.1490m/z	15.0166	M+H	M+H	365.149	365.15	-1.7064	41.8	96.8957	59.125	866064	C21H20N2O4	5-oxopseudostrychnine	-	-
133	POS	24.97_439.3565m/z	24.9723	M+H	M+H	439.357	439.357	-1.20156	42	94.6084	64.75	92607.1	C30H46O2	5-dehydrokarounidiol	Prenol lipids	Triterpenoids
134	POS	19.89_231.1376m/z	19.8914	M+H	M+H	231.138	231.138	-1.63967	42.2	97.3488	66.375	101739	C15H18O2	Xantholide a	Prenol lipids	Terpene lactones
135	NEG	9.75_462.2098n	9.74785	M-H, M+FA-H	M+FA-H	507.208	507.208	-0.626284	42.2	95.9476	60.75	5.17445e+06	C21H34O11	Valerosidatum	Prenol lipids	Terpene glycosides
136	NEG	3.82_523.1671m/z	3.8179	M-H	M-H	523.167	523.167	0.425836	42.3	76.6484	55.25	83575.1	C21H32O15	Rehmannioside a	Organooxygen compounds	Carbohydrates and carbohydrate conjugates
137	POS	9.25_168.0784n	9.25065	M+H-2H2O, M+H, M+H-H2O	M+H-H2O	151.075	151.075	-1.53537	42.3	96.569	61.875	119093	C9H12O3	(4ar,7as) -7-methylol -4,4a,5,7a -tetrahydro -3h-cyclopenta[c]pyran -1-one	Prenol lipids	Terpene lactones
138	POS	10.36_388.2088n	10.3559	M+H, M+K	M+H	389.216	389.217	-2.26614	42.4	92.9594	61.125	382888	C19H32O8	Corchoionoside a	Organooxygen compounds	Carbohydrates and carbohydrate conjugates
139	NEG	11.20_551.1775m/z	11.199	M-H	M-H	551.177	551.177	0.792206	42.5	96.4671	69.75	391421	C26H32O13	Dichotomoside a	Organooxygen compounds	Carbohydrates and carbohydrate conjugates
140	POS	16.34_358.1410n	16.3419	M+H-2H2O, M+H-H2O, M+H	M+H-2H2O	323.127	323.128	-1.8449	42.5	96.2562	78.75	1.66208e+06	C20H22O6	(+)-pinoresinol	Furanoid lignans	-
141	POS	14.40_340.1304n	14.3989	M+H-H2O, M+H	M+H	341.138	341.138	-1.91031	42.7	95.1964	58.875	481471	C20H20O5	Glepidotin b	Flavonoids	Flavans
142	NEG	6.34_339.0721m/z	6.33688	M-H	M-H	339.072	339.072	-0.283375	42.9	94.0328	66.75	73144.8	C15H16O9	Esculin	Coumarins and derivatives	Coumarin glycosides
143	POS-NEG	10.67_269.1013m/z	10.6667	M+H	M+H	269.101	269.102	-2.33774	43	97.9162	60.875	66537.9	C13H16O6	1-o-feruloylglycerol	Cinnamic acids and derivatives	Hydroxycinnamic acids and derivatives
144	NEG	20.73_485.3275m/z	20.7322	M-H	M-H	485.328	485.327	0.60341	43	94.1028	81	86840.5	C30H46O5	Alisol c	Prenol lipids	Triterpenoids
145	NEG	4.26_371.0983m/z	4.25882	M-H	M-H	371.098	371.098	-0.310848	43.1	92.446	62.75	183473	C16H20O10	Deacetyl asperuloside	Organooxygen compounds	Carbohydrates and carbohydrate conjugates
146	POS	12.08_163.0387m/z	12.0806	M+H	M+H	163.039	163.039	-1.67481	43.1	97.8302	61	287418	C9H6O3	3-hydroxycoumarin	Coumarins and derivatives	Hydroxycoumarins
147	POS	9.35_278.1148n	9.35217	M+H-H2O, M+H	M+H-H2O	261.112	261.112	-2.11421	43.2	96.0877	59.25	208474	C15H18O5	Paniculide c	-	-
148	POS-NEG	11.49_512.1520n	11.4895	M+H-H2O, M+H	M+H-H2O	495.149	495.15	-1.90556	43.3	93.4489	60.75	160402	C23H28O13	Kutkoside	Tannins	Hydrolyzable tannins
149	POS	5.46_192.0652m/z	5.45607	M+H	M+H	192.065	192.066	-1.63396	43.4	97.8418	60.625	436200	C10H9NO3	5-hydroxyindole -3-acetic acid	Indoles and derivatives	Indolyl carboxylic acids and derivatives
150	NEG	9.02_515.1196m/z	9.02342	M-H	M-H	515.12	515.119	0.137626	43.5	87.8475	57.75	111284	C25H24O12	3,4-o-dicaffeoylquinic acid	-	-
151	NEG	8.31_488.1532n	8.31352	M-H, M+FA-H	M-H	487.146	487.146	0.516119	43.6	94.7426	65.875	1.37016e+06	C21H28O13	Cistanoside f	Fatty Acyls	Fatty acyl glycosides
152	POS-NEG	16.32_523.2169m/z	16.3196	M+H	M+H	523.217	523.217	-1.02724	43.7	92.993	62.125	349972	C26H34O11	Bruceine a	Prenol lipids	Terpene lactones
153	NEG	14.52_523.1824m/z	14.5189	M-H	M-H	523.182	523.182	0.551357	43.8	95.0035	61.25	153328	C25H32O12	6-feruloylajugol	Prenol lipids	Terpene glycosides
154	NEG	12.28_623.1625m/z	12.2769	M-H	M-H	623.162	623.162	1.13284	44	91.507	70.875	93615.8	C28H32O16	Tamarixetin 3 -rutinoside	Flavonoids	Flavonoid glycosides
155	POS	5.27_129.0547m/z	5.2711	M+H	M+H	129.055	129.055	0.291842	44.3	99.0252	61.375	221197	C6H8O3	Furaneol	Dihydrofurans	Furanones
156	POS-NEG	11.60_445.1143m/z	11.6033	M-H	M-H	445.114	445.114	0.630323	44.5	93.3762	73.875	206206	C22H22O10	Calycosin-7-o-β-d-glucoside	Isoflavonoids	Isoflavonoid O-glycosides
157	POS	11.11_192.0421n	11.1068	M+H-H2O, M-e	M+H-H2O	175.039	175.039	-0.891976	44.5	97.1703	62.5	588722	C10H8O4	Isoscopoletin	Coumarins and derivatives	Hydroxycoumarins
158	NEG	10.14_225.0760m/z	10.1381	M-H	M-H	225.076	225.077	-3.81392	44.6	97.2573	80.25	209411	C11H14O5	Geniposide deglycosylation	Prenol lipids	Monoterpenoids
159	POS	12.29_175.0388m/z	12.2935	M+H	M+H	175.039	175.039	-0.953634	44.7	98.1292	62.125	707332	C10H6O3	Lawsone	Naphthalenes	Naphthoquinones
160	POS	15.88_389.1586m/z	15.8807	M+H	M+H	389.159	389.16	-2.32961	44.8	92.3868	61.875	220919	C21H24O7	Medioresinol	Furanoid lignans	-
161	POS-NEG	15.13_475.1229m/z	15.1257	M+H	M+H	475.123	475.124	-1.30503	44.9	98.4806	62.125	4.85651e+06	C23H22O11	1,3,6-trihydroxy -2-methyl-9,10-anthra-quinone-3-o-(6'-o-acetyl)-beta-d-glucoside	Anthracenes	Anthraquinones
162	POS	21.38_489.3568m/z	21.3753	M+H	M+H	489.357	489.357	-1.33267	45.1	94.3641	74.125	115882	C30H48O5	Alisol f	Prenol lipids	Triterpenoids
163	POS	11.13_593.2797m/z	11.1279	M+H	M+H	593.28	593.28	-1.22269	45.1	94.1454	59.375	176413	C27H44O14	Dendroside d	-	-
164	POS-NEG	19.51_246.1253n	19.512	M+H-H2O, M+H, M+H-2H2O	M+H-H2O	229.122	229.122	-1.28947	45.1	97.7155	69	384044	C15H18O3	Curcolone	Prenol lipids	Sesquiterpenoids
165	NEG	12.80_515.1195m/z	12.7959	M-H	M-H	515.119	515.119	-0.0319829	45.1	98.2407	64.875	7.90169e+06	C25H24O12	1,5-di-o-caffeoylquinic acid	Organooxygen compounds	Alcohols and polyols
166	POS	21.75_228.1147n	21.7532	M+H-H2O, M+H	M+H	229.122	229.122	-1.27874	45.2	95.5027	65.5	95717.2	C15H16O2	Dehydrolindestrenolide	Naphthofurans	-
167	POS	9.70_565.1543m/z	9.7002	M+H	M+H	565.154	565.155	-1.54148	45.3	93.0393	67.75	352983	C26H28O14	Apigenin 6 -c-galactosyl -8-c-arabinoside	Flavonoids	Flavonoid glycosides
168	POS-NEG	20.80_327.1603m/z	20.8009	M-H	M-H	327.16	327.16	0.292328	45.5	96.7104	69.125	532109	C20H24O4	Ga73-me	Prenol lipids	Terpene lactones
169	POS	9.50_433.1121m/z	9.49615	M+H	M+H	433.112	433.113	-1.85649	45.5	97.6035	73.75	1.16143e+06	C21H20O10	Genistein 8 -c-glucoside	Isoflavonoids	Isoflavonoid C-glycosides
170	POS-NEG	18.50_504.3442n	18.497	M+H-H2O, M+Na, M+NH4, M+H, M+H-2H2O	M+H-H2O	487.341	487.342	-1.74342	45.7	94.9933	81.375	1.0083e+06	C30H48O6	2alpha,3alpha,19alpha,23 -tetrahydroxyurs -12en-28oic acid	-	-
171	POS	13.79_551.2112m/z	13.7911	M+H	M+H	551.211	551.212	-2.03552	46.1	92.3308	61.375	96770.4	C27H34O12	Tracheloside	Lignan glycosides	-
172	POS	12.81_516.1261n	12.8112	M+H-H2O, M+H	M+H	517.133	517.134	-1.22913	46.1	97.2182	64.25	2.9826e+06	C25H24O12	1,3-o-dicaffeoylquinic acid	Organooxygen compounds	Alcohols and polyols
173	NEG	7.56_291.0147m/z	7.55748	M-H	M-H	291.015	291.015	0.33858	46.2	94.5361	61.875	66821.6	C13H8O8	Brevifolincarboxylic acid	Isocoumarins and derivatives	-
174	POS-NEG	11.64_552.2197n	11.6376	M+NH4, M+Na	M+NH4	570.254	570.254	-1.73406	46.2	93.0419	64	554409	C27H36O12	Gaultheroside a	Lignan glycosides	-
175	NEG	15.15_283.0611m/z	15.1532	M-H	M-H	283.061	283.061	-0.283258	46.5	96.6137	64.25	207240	C16H12O5	Calycosin	Isoflavonoids	O-methylated isoflavonoids
176	NEG	11.31_417.1406m/z	11.3115	M-H	M-H	417.141	417.14	0.904185	46.5	94.0686	63.125	216922	C18H26O11	Dimethyl secologanoside	Prenol lipids	Terpene glycosides
177	POS	16.74_354.1096n	16.7434	M+H-H2O, M+H	M+H	355.117	355.118	-2.10331	46.5	94.7109	61.375	246480	C20H18O6	Gancaonin c	Isoflavonoids	Isoflav-2-enes
178	POS	13.18_315.1219m/z	13.18	M+H	M+H	315.122	315.123	-2.67702	46.8	87.2863	60.875	64301.5	C18H18O5	Magnaldehyde c	Benzene and substituted derivatives	Biphenyls and derivatives
179	POS-NEG	10.56_471.1738n	10.5642	M+H-H2O, M+Na, M+H	M+H	472.181	472.181	-0.523425	46.8	83.4958	58.625	148607	C21H29NO11	Indole glycoside	-	-
180	POS	16.59_583.2165m/z	16.5873	M+H	M+H	583.216	583.217	-1.61069	47.1	91.7675	59.25	102459	C31H34O11	Morusin-4-glucoside	-	-
181	POS	14.71_192.0421n	14.707	M+H-H2O, M-e	M+H-H2O	175.039	175.039	-0.936588	47.1	94.8837	66.375	436046	C10H8O4	5-hydroxy-7-methoxycoumarin	Coumarins and derivatives	Hydroxycoumarins
182	POS	11.47_642.2171m/z	11.4673	M-e	M-e	642.217	642.215	2.58082	47.2	97.682	63.125	416469	C29H38O16	Yadanzioside i	-	-
183	POS-NEG	12.32_563.1411m/z	12.3218	M-H	M-H	563.141	563.141	0.830007	47.4	97.9525	67.25	1.24141e+06	C26H28O14	Apiin	Flavonoids	Flavonoid glycosides
184	POS-NEG	6.45_405.1403m/z	6.44788	M-H	M-H	405.14	405.14	0.22201	47.4	96.1868	71.375	2.66924e+06	C17H26O11	Methyl 6 -hydroxy-7-(hydroxymethyl) -1-[3,4,5-trihydroxy -6-(hydroxymethyl)oxan -2-yl]oxy-1,4a,5,6,7,7a -hexahydrocyclopenta[c]pyran-4-carboxylate	Prenol lipids	Terpene glycosides
185	POS	13.51_465.1387m/z	13.5099	M+H	M+H	465.139	465.139	-1.02535	47.5	91.2018	73.875	148530	C22H24O11	3'-methyl eriodictyol -7-o-beta-d-glucoside	Flavonoids	Flavonoid glycosides
186	POS-NEG	7.40_435.1278m/z	7.3987	M+H	M+H	435.128	435.129	-1.76997	47.6	91.9356	59.375	174843	C21H22O10	4h-1-benzopyran-4-one, 2-(4-(beta-d-glucopyranosyloxy)phenyl)-2,3-dihydro-5,7-dihydroxy-, (2s)-	Flavonoids	Flavonoid glycosides
187	NEG	12.55_507.1871m/z	12.5489	M-H	M-H	507.187	507.187	-0.133442	47.6	97.3017	62.375	400712	C25H32O11	Gibberellin glucoside iii	Prenol lipids	Terpene glycosides
188	POS-NEG	23.90_472.3553n	23.8973	M-H, M+FA-H	M-H	471.348	471.348	0.0456141	47.6	98.9211	79.75	657417	C30H48O4	2-n-nonadecyl -5,7-dihydroxy -6,8-dimethyl chromone	Benzopyrans	1-benzopyrans
189	POS	9.99_565.1542m/z	9.98768	M+H	M+H	565.154	565.155	-1.67488	47.6	95.4179	76	1.03013e+06	C26H28O14	Apigenin 6 -c-beta-arabinopyranosyl -8-c-beta-galactopyranoside	Flavonoids	Flavonoid glycosides
190	POS-NEG	20.95_490.3652n	20.9529	M+H, M+NH4, M+H-H2O, M+H-2H2O	M+H	491.372	491.373	-1.34337	47.7	97.0221	85.375	354030	C30H50O5	Melianotriol	-	-
191	POS-NEG	11.59_432.1049n	11.5949	M+H, 2M+H	M+H	433.112	433.113	-1.70315	47.7	99.031	68.25	1.72056e+07	C21H20O10	Genistin	Isoflavonoids	Isoflavonoid O-glycosides
192	NEG	11.31_756.2482n	11.3115	M-H, M+FA-H	M-H	755.241	755.24	0.712702	47.9	98.2916	68.375	635207	C34H44O19	Forsythoside b	Organooxygen compounds	Carbohydrates and carbohydrate conjugates
193	NEG	7.20_341.0878m/z	7.20305	M-H	M-H	341.088	341.088	0.113101	48	95.9281	62.625	212953	C15H18O9	1-o-caffeoyl-β-d-glucopyranoside	Cinnamic acids and derivatives	Hydroxycinnamic acids and derivatives
194	POS	13.20_330.2632m/z	13.201	M+H	M+H	330.263	330.264	-2.20096	48	95.7543	68.625	505886	C18H35NO4	Morusimic acid d	Fatty Acyls	Fatty acids and conjugates
195	POS-NEG	16.77_271.0595m/z	16.7652	M+H	M+H	271.059	271.06	-2.26847	48.1	97.7831	80.375	3.37402e+06	C15H10O5	3,5-dihydroxy -2-(4-hydroxyphenyl)chromone	Flavonoids	Flavones
196	NEG	19.83_501.3225m/z	19.8271	M-H	M-H	501.323	501.322	0.724776	48.2	94.3167	69.5	75732.2	C30H46O6	Ganolucidic acid b	Prenol lipids	Triterpenoids
197	POS-NEG	14.47_373.1294m/z	14.4744	M-H	M-H	373.129	373.129	0.444674	48.3	94.7572	72.5	74814.4	C20H22O7	8-hydroxypinoresinol	-	-
198	POS-NEG	12.93_565.1567m/z	12.9315	M-H	M-H	565.157	565.156	0.745696	48.3	96.7871	62.375	676974	C26H30O14	2'-o-[beta-d-apiofuranosyl(1 ->2)-beta-d-glucopyranosyl]isoliquiritigenin	Flavonoids	Flavonoid glycosides
199	POS-NEG	8.68_356.1098n	8.68358	M+H-2H2O, M+H	M+H-2H2O	321.096	321.097	-2.7051	48.3	82.2091	65.875	879398	C16H20O9	Gentiopicroside	Organooxygen compounds	Carbohydrates and carbohydrate conjugates
200	POS-NEG	4.61_392.1322n	4.61192	M-H, M+FA-H	M-H	391.125	391.125	0.910971	48.3	99.0581	63.75	1.4604e+07	C16H24O11	Shanzhiside	Prenol lipids	Terpene glycosides
201	POS	19.33_504.3443n	19.3335	M+H, 2M+H	M+H	505.352	505.352	-1.48976	48.6	96.3645	72.625	398627	C30H48O6	12beta-hydroxycimigenol	-	-
202	NEG	12.30_593.1518m/z	12.2997	M-H	M-H	593.152	593.151	1.0353	48.6	99.3937	67.375	8.85747e+06	C27H30O15	4',5,7-trihydroxy -6-methoxyisoflavone7 -o-beta-d-xylopyranosyl -(1->6)-beta-d-glucopyranoside	Isoflavonoids	Isoflavonoid O-glycosides
203	NEG	19.76_293.1760m/z	19.7558	M-H	M-H	293.176	293.176	0.603311	48.9	97.1263	66.125	264988	C17H26O4	1beta,6alpha -dihydroxycostic acid ethyl ester	Prenol lipids	Sesquiterpenoids
204	NEG	8.51_567.1728m/z	8.5103	M-H	M-H	567.173	567.172	1.59654	49.1	91.3775	61.125	71280.4	C26H32O14	Mulberroside a	Stilbenes	Stilbene glycosides
205	POS	9.01_331.1278m/z	9.00917	M+H	M+H	331.128	331.129	-3.15388	49.1	95.5815	66.5	373781	C17H18N2O5	14-hydroxygelsedilam	-	-
206	POS	13.12_664.2000n	13.1155	M+H-H2O, M+H, M+H-2H2O	M+H	665.207	665.208	-0.527164	49.1	88.6047	63.75	1.06543e+06	C31H36O16	Cuscutoside b	Lignan glycosides	-
207	NEG	19.34_504.3456n	19.3438	M-H, M+FA-H	M-H	503.338	503.338	0.927667	49.4	97.8117	72.375	2.61325e+06	C30H48O6	16-oxoalisol a	Prenol lipids	Triterpenoids
208	NEG	7.58_375.1297m/z	7.57938	M-H	M-H	375.13	375.13	0.109241	49.8	95.5623	62.375	610490	C16H24O10	Mussaenosidic acid	Prenol lipids	Terpene glycosides
209	POS	16.90_246.1252n	16.8988	M+H-H2O, M+H	M+H	247.132	247.133	-1.76029	50	95.3761	65.125	94486.2	C15H18O3	3-epizaluzanin c	Prenol lipids	Terpene lactones
210	POS	12.02_518.1994n	12.0186	M+NH4, M+Na	M+NH4	536.233	536.234	-0.992022	50.1	95.2086	62.125	488678	C23H34O13	Jioglutoside b	Organooxygen compounds	Carbohydrates and carbohydrate conjugates
211	POS-NEG	9.88_416.1099n	9.88193	M+H, 2M+H	M+H	417.117	417.118	-2.03115	50.2	99.0133	70.625	2.55444e+07	C21H20O9	Bayin	Flavonoids	Flavonoid glycosides
212	POS	19.42_530.3083n	19.4225	M+H-2H2O, M+Na	M+Na	553.298	553.298	-1.49205	50.3	90.7965	59.875	179748	C27H46O10	Nerolidol -3-o-alpha-l-rhamnopyranosyl(1 ->2)-beta-d-glucopyranoside	Fatty Acyls	Fatty acyl glycosides
213	POS	12.10_265.0966m/z	12.1023	M+H	M+H	265.097	265.097	-1.97336	50.5	97.6634	70.375	3.3233e+06	C16H12N2O2	Perlolyrine	Harmala alkaloids	-
214	POS	19.65_248.1409n	19.646	M+H-H2O, M+H, M+Na, M+H-2H2O	M+H-H2O	231.138	231.138	-1.55679	50.6	97.5062	67.875	203873	C15H20O3	Atractylenolide iii	Prenol lipids	Terpene lactones
215	POS	18.19_168.1146n	18.1887	M+H-H2O, M+H, M+H-2H2O	M+H-H2O	151.111	151.112	-2.28306	50.6	99.1448	64.5	1.34638e+07	C10H16O2	Massoia lactone	Pyrans	Pyranones and derivatives
216	POS-NEG	10.66_344.1471n	10.6639	M-H, M+FA-H	M-H	343.14	343.14	0.0475274	50.9	96.3909	61.75	457477	C16H24O8	Boschnaloside	-	-
217	POS	12.38_492.3158m/z	12.3811	M+H	M+H	492.316	492.317	-1.93364	51.1	92.1479	69.625	79525.3	C24H45NO9	(3r)-3-hydroxy-12-1(1r,4r,5s) -4-hydroxy-5-methyl-piperidin -1-yll-dodecanoic acid -3-o-beta-d-glucopyranoside	-	-
218	NEG	7.67_417.1405m/z	7.66863	M-H	M-H	417.141	417.14	0.712255	51.1	94.0208	61.125	132623	C18H26O11	3'-o-acetylloganic acid	-	-
219	POS	16.23_249.1117m/z	16.2319	M+H	M+H	249.112	249.112	-1.93977	51.2	96.8605	63.125	492327	C14H16O4	6beta-hydroxyfraxinellone	Isobenzofurans	-
220	NEG	10.51_582.2319n	10.5094	M-H, M+FA-H	M+FA-H	627.23	627.229	1.08638	51.2	98.6329	63.625	2.87657e+06	C28H38O13	(+)-lyoniresinol -2alpha-o-beta-d-glucopyranoside	Lignan glycosides	-
221	POS-NEG	15.48_1077.5462m/z	15.4828	M+H	M+H	1077.55	1077.55	-1.35555	51.3	95.487	63.125	1.012e+06	C52H84O23	Platycoside j	Prenol lipids	Terpene glycosides
222	POS	14.71_432.1412n	14.707	M+H-H2O, M+H, M+H-2H2O	M+H-H2O	415.138	415.139	-1.88338	51.4	94.2066	67.25	1.11751e+06	C22H24O9	Homonataloin	-	-
223	POS	13.97_249.1117m/z	13.9671	M+H	M+H	249.112	249.112	-1.82746	51.5	96.632	63	166203	C14H16O4	Isohistiopterosin a	Indanes	Indanones
224	NEG	9.88_813.2264m/z	9.87637	M-H	M-H	813.226	813.225	1.9781	51.8	94.5654	61	379775	C39H42O19	6'''-sinapoylspinosin	-	-
225	POS	15.73_503.1904m/z	15.7272	M+H	M+H	503.19	503.191	-1.61649	52	93.6908	73.375	279075	C26H30O10	Limonexic acid	Prenol lipids	Triterpenoids
226	POS	8.56_310.1640m/z	8.56192	M-e	M-e	310.164	310.165	-3.12164	52.2	82.6556	73.25	195303	C16H24NO5+	Sinapine	Cinnamic acids and derivatives	Hydroxycinnamic acids and derivatives
227	POS-NEG	5.14_405.1403m/z	5.14243	M-H	M-H	405.14	405.14	0.0456011	52.2	98.2964	66.5	4.84201e+06	C17H26O11	Erythro-syringoylglycerol 4 -o-β-d-glucoside	Organooxygen compounds	Carbohydrates and carbohydrate conjugates
228	POS-NEG	13.11_696.2272n	13.1133	M-H, M+FA-H	M-H	695.22	695.219	0.901862	52.2	99.5973	66.5	1.04545e+08	C32H40O17	6''-o-p-coumaroylgenipingentiobioside	Prenol lipids	Terpene glycosides
229	POS-NEG	8.09_294.0965m/z	8.08613	M+H	M+H	294.096	294.097	-2.60444	52.5	89.6983	63.375	73465.5	C14H15NO6	Isatan b	Organooxygen compounds	Carbohydrates and carbohydrate conjugates
230	POS	0.82_175.1193m/z	0.8202	M+H	M+H	175.119	175.119	1.88193	52.5	98.2014	62.625	427628	C6H14N4O2	Dl-arginine	Carboxylic acids and derivatives	Amino acids, peptides, and analogues
231	POS	16.57_1135.5499m/z	16.5652	M+H	M+H	1135.55	1135.55	-2.80285	52.6	91.3007	65.25	149451	C54H86O25	Vaccaroside d	Steroids and steroid derivatives	Steroidal glycosides
232	NEG	9.55_345.1556m/z	9.55133	M-H	M-H	345.156	345.155	0.215274	52.9	95.5326	69.375	487969	C16H26O8	Kankanoside p	-	-
233	POS	14.38_387.1430m/z	14.3775	M+H	M+H	387.143	387.144	-2.07307	53	89.155	59.875	94705.8	C21H22O7	Crotozambefuran c	-	-
234	POS	14.97_419.1693m/z	14.9727	M+H	M+H	419.169	419.17	-1.72045	53.1	92.7178	64.125	66061	C22H26O8	Icariresinol	Furanoid lignans	Tetrahydrofuran lignans
235	POS	13.55_489.1384m/z	13.5538	M+H	M+H	489.138	489.139	-1.41885	53.3	97.9392	65.625	2.07592e+06	C24H24O11	6''-o-acetylglycitin	Isoflavonoids	Isoflavonoid O-glycosides
236	POS-NEG	11.95_449.1071m/z	11.9529	M+H	M+H	449.107	449.108	-1.56834	53.5	97.62	79.375	202420	C21H20O11	Luteolin 4' -o-beta-d-glucoside	Flavonoids	Flavonoid glycosides
237	NEG	4.48_330.0953n	4.47903	M-H, M+FA-H	M-H	329.088	329.088	0.642954	53.5	94.7002	62.75	612970	C14H18O9	1-(3-o-beta-d-glucopyranosyl -4,5-dihydroxyphenyl) -ethanone	Organooxygen compounds	Carbohydrates and carbohydrate conjugates
238	NEG	13.29_659.1627m/z	13.2942	M-H	M-H	659.163	659.162	1.46874	54	99.0907	68	4.82845e+07	C31H32O16	3,5-di-o-caffeoyl-4-o-(3-hydroxy-3-methyl)glutaroylquinic acid	Carboxylic acids and derivatives	Pentacarboxylic acids and derivatives
239	POS	17.08_1107.5567m/z	17.0756	M+H	M+H	1107.56	1107.56	-1.34631	54.1	81.509	69	101637	C53H86O24	Soyasaponin a2	Prenol lipids	Terpene glycosides
240	POS	13.26_459.1279m/z	13.2591	M+H	M+H	459.128	459.129	-1.56435	54.1	98.3877	65.875	8.82278e+06	C23H22O10	6''-o-acetyldaidzin	Isoflavonoids	Isoflavonoid O-glycosides
241	POS	15.97_406.1283n	15.9683	M+H-2H2O, M+Na	M+Na	429.118	429.116	4.70667	54.2	94.1743	60.75	128654	C20H22O9	Oxyresveratrol -3'-o-beta-glucopyranoside	Stilbenes	Stilbene glycosides
242	POS-NEG	5.83_404.1320n	5.83068	M-H, M+FA-H	M+FA-H	449.13	449.13	0.441039	54.2	98.3112	66	4.185e+07	C17H24O11	Deacetyl asperulosidic acid methyl ester	Prenol lipids	Terpene glycosides
243	POS	22.53_486.3341n	22.5294	M+H, M+NH4	M+H	487.341	487.342	-0.9152	54.3	93.2622	83.375	68289.7	C30H46O5	(6r,11r)-26.xi.-hydroxy-13.xi.-oxaspiroirid -16-enal	Prenol lipids	Sesterterpenoids
244	POS	12.60_361.1639m/z	12.5959	M+H	M+H	361.164	361.165	-1.90806	54.3	95.3984	76.125	172918	C20H24O6	(+)-isolariciresinol	Aryltetralin lignans	9,9p-dihydroxyaryltetralin lignans
245	POS-NEG	21.44_488.3497n	21.4426	M+NH4, M+Na, M+H-H2O, M+H-2H2O	M+H-H2O	471.346	471.347	-0.951946	54.3	96.7004	78.375	1.90549e+06	C30H48O5	Cimigenol	Steroids and steroid derivatives	Cycloartanols and derivatives
246	POS-NEG	8.70_226.0835n	8.70348	M+H-H2O, M+H, 2M+H, M+H-2H2O	M+H-H2O	209.08	209.081	-2.92014	54.3	98.6779	63.75	1.46292e+08	C11H14O5	Dunnisinin	Prenol lipids	Monoterpenoids
247	POS-NEG	11.11_368.1100n	11.1068	M+H-H2O, M+H	M+H	369.117	369.118	-1.88563	54.5	91.9978	63	3.9733e+06	C17H20O9	3-o-caffeoylquinic acid methyl ester	Organooxygen compounds	Alcohols and polyols
248	NEG	14.97_372.1209n	14.9723	M-H, M+FA-H	M-H	371.114	371.114	0.079111	54.6	95.1511	76.875	261336	C20H20O7	Phellodensin c	Flavonoids	Flavans
249	POS-NEG	20.72_499.3070m/z	20.7237	M-H	M-H	499.307	499.306	0.974121	54.6	94.397	72.75	388297	C30H44O6	Ganolucidic acid a	Prenol lipids	Triterpenoids
250	POS-NEG	22.22_295.2277m/z	22.2222	M-H	M-H	295.228	295.228	-0.444459	54.6	97.6166	65.125	2.18914e+06	C18H32O3	13(s)-hode	Fatty Acyls	Lineolic acids and derivatives
251	POS	11.28_223.0597m/z	11.2767	M+H	M+H	223.06	223.06	-1.77875	54.7	97.6347	76.125	481490	C11H10O5	(e)-4-acetyloxy caffeic acid	Cinnamic acids and derivatives	Hydroxycinnamic acids and derivatives
252	POS	18.98_440.3647n	18.981	M+H-H2O, M+H, M+H-2H2O	M+H	441.372	441.373	-1.60339	54.7	94.1673	61.75	2.20602e+06	C30H48O2	26-hydroxy-dammara -20,24-dien-3-one	-	-
253	NEG	8.78_337.0931m/z	8.78403	M-H	M-H	337.093	337.093	0.729674	54.9	82.4232	61	616950	C16H18O8	3-p-coumaroylquinic acid	Organooxygen compounds	Alcohols and polyols
254	POS-NEG	22.22_485.3255m/z	22.2197	M+H	M+H	485.326	485.326	-1.24857	55.1	93.2719	73.5	165544	C30H44O5	Poricoic acid b	Prenol lipids	Triterpenoids
255	NEG	9.24_347.1712m/z	9.24402	M-H	M-H	347.171	347.171	0.282908	55.2	96.3298	73.25	270060	C16H28O8	Kankanoside n	Prenol lipids	Terpene glycosides
256	POS	1.43_268.1033m/z	1.42598	M+H	M+H	268.103	268.104	-2.66009	55.2	98.2277	86.125	9.05147e+06	C10H13N5O4	Adenosine	Purine nucleosides	-
257	POS-NEG	12.04_550.1678n	12.0397	M+H-H2O, M+H, M+H-2H2O	M+H	551.175	551.176	-1.48331	55.3	86.5822	61.375	403370	C26H30O13	Liquiritin apioside	Flavonoids	Flavonoid glycosides
258	POS	18.41_763.4247m/z	18.408	M+H	M+H	763.425	763.426	-2.17149	55.7	90.7604	64.5	191952	C41H62O13	Picfeltarraenin ia	-	-
259	POS	20.20_501.3203m/z	20.2029	M+H	M+H	501.32	501.321	-1.5309	55.9	89.7888	74.875	81038.9	C30H44O6	Ganoderic acid beta	Prenol lipids	Triterpenoids
260	POS	15.59_1107.5571m/z	15.5939	M+H	M+H	1107.56	1107.56	-0.957534	55.9	78.9192	73.125	269104	C53H86O24	Saikosaponin v	-	-
261	POS	14.73_1107.5566m/z	14.7291	M+H	M+H	1107.56	1107.56	-1.38965	55.9	92.791	64.375	1.17074e+06	C53H86O24	Scorzoneroside a	-	-
262	NEG	11.98_745.2577m/z	11.9837	M-H	M-H	745.258	745.256	2.17075	56	95.5904	65.375	234610	C33H46O19	6'-o-(7-alpha-hydroxyswerosyloxy) -loganin	Prenol lipids	Terpene glycosides
263	POS-NEG	13.26_660.1681n	13.2591	M+H, M+NH4, M+Na, 2M+H, M+H-H2O	M+H	661.175	661.176	-1.36097	56	98.8984	69	1.55972e+07	C31H32O16	3,4-di-o-caffeoyl-5-o-(3-hydroxy-3-methyl) glutaroyl quinic acid	Carboxylic acids and derivatives	Pentacarboxylic acids and derivatives
264	POS	15.97_373.1276m/z	15.9683	M+H	M+H	373.128	373.128	-1.5731	56.1	88.011	67.625	63651.6	C20H20O7	Balanophonin b	Lignan lactones	-
265	NEG	6.38_373.1141m/z	6.38062	M-H	M-H	373.114	373.114	0.0941842	56.1	95.1909	63.375	247625	C16H22O10	Geniposidic acid	Prenol lipids	Terpene glycosides
266	POS	12.06_418.1257n	12.0591	M+H-H2O, M+H, M+H-2H2O	M+H-H2O	401.122	401.123	-1.62328	56.2	93.9432	66.25	916255	C21H22O9	Aloin b	Anthracenes	-
267	POS	14.18_224.0682n	14.1844	M+H-H2O, M+H	M+H-H2O	207.065	207.065	-1.11944	56.2	98.7293	68.125	1.22801e+07	C11H12O5	Elenolide	Pyrans	Pyranones and derivatives
268	NEG	16.47_685.2725m/z	16.4728	M-H	M-H	685.273	685.271	1.78589	56.4	91.2561	61.375	300598	C32H46O16	19-hydroxydeacetylnomilinic acid -17-beta-d-glucopyranoside	-	-
269	POS	13.66_525.2329m/z	13.6597	M+H	M+H	525.233	525.233	-0.206857	56.5	90.1025	74.125	98714.2	C26H36O11	Icariside e3	Stilbenes	Stilbene glycosides
270	POS	17.08_387.1430m/z	17.0756	M+H	M+H	387.143	387.144	-2.04376	56.5	94.7334	65.75	321030	C21H22O7	(e,7r)-7-hydroxy-1,7-bis(4-hydroxy-3-methoxyphenyl)hept -1-ene-3,5-dione	Diarylheptanoids	Linear diarylheptanoids
271	POS-NEG	5.39_404.1321n	5.38578	M-H, M+FA-H	M+FA-H	449.13	449.13	0.476415	56.5	98.5099	67.25	3.96755e+07	C17H24O11	Scandoside methyl ester	Prenol lipids	Terpene glycosides
272	POS	17.80_374.1723n	17.796	M+H, M+NH4	M+H	375.18	375.18	-1.82286	56.6	90.5017	65.125	111803	C21H26O6	Biondinin a	-	-
273	POS-NEG	6.38_478.1677n	6.37573	M+H-H2O, M+NH4	M+NH4	496.202	496.202	-1.89885	56.7	94.9702	63.125	213881	C20H30O13	Scroside d	Organooxygen compounds	Carbohydrates and carbohydrate conjugates
274	POS-NEG	20.16_246.1253n	20.1586	M+H-H2O, M+H	M+H-H2O	229.122	229.122	-1.27165	56.7	97.9173	77.5	238156	C15H18O3	Zedoarol	Prenol lipids	Sesquiterpenoids
275	POS-NEG	15.62_538.2048n	15.6164	M+H-H2O, M+H	M+H-H2O	521.202	521.202	-0.433068	56.9	91.0311	64.75	394415	C26H34O12	8-o-e-p-methoxycinnamoyl harpagide	Prenol lipids	Terpene glycosides
276	POS-NEG	7.78_518.1620n	7.78115	M+H-H2O, M+H, M+H-2H2O	M+H-H2O	501.159	501.16	-3.02286	56.9	87.2443	62.5	827918	C22H30O14	Sibiricose a5	Cinnamic acids and derivatives	Hydroxycinnamic acids and derivatives
277	POS-NEG	10.65_346.1618n	10.6462	M+NH4, M+Na	M+NH4	364.196	364.197	-2.74729	57	95.7099	72.375	328606	C16H26O8	Rehmapicroside	Fatty Acyls	Fatty acyl glycosides
278	POS-NEG	8.11_386.1205n	8.10508	M+H-H2O, M+H, M+H-2H2O	M+H-H2O	369.117	369.118	-2.09842	57	91.3076	63.75	2.56246e+06	C17H22O10	Hedyotoside	Prenol lipids	Terpene glycosides
279	POS-NEG	14.62_417.1537m/z	14.619	M+H	M+H	417.154	417.154	-1.62531	57.1	88.547	65.625	98750.7	C22H24O8	Plaunol e	Oxanes	-
280	POS-NEG	7.97_627.1541m/z	7.965	M+H	M+H	627.154	627.156	-2.41194	57.4	91.5833	62.75	126946	C27H30O17	Myricetin -3-neohesperidoside	Flavonoids	Flavonoid glycosides
281	NEG	14.50_591.1726m/z	14.4968	M-H	M-H	591.173	591.172	1.06579	57.4	92.0927	65.625	149643	C28H32O14	Alquds	Flavonoids	Flavonoid glycosides
282	POS-NEG	13.34_529.1353m/z	13.3401	M-H	M-H	529.135	529.135	0.32214	57.4	95.5604	69.625	490024	C26H26O12	3-o-caffeoyl-5-o-feruloylquinic acid	-	-
283	POS-NEG	11.00_225.0753m/z	11.0005	M+H	M+H	225.075	225.076	-1.96641	57.4	97.7564	66.5	1.39739e+06	C11H12O5	Sinapic acid	Cinnamic acids and derivatives	Hydroxycinnamic acids and derivatives
284	POS-NEG	10.88_417.1172m/z	10.8758	M+H	M+H	417.117	417.118	-1.82958	57.5	92.7258	64.5	185646	C21H20O9	Daidzin	Isoflavonoids	Isoflavonoid O-glycosides
285	POS	11.28_464.0948n	11.2767	M+H, M+Na	M+H	465.102	465.103	-1.42542	57.6	98.1348	87.375	2.32523e+06	C21H20O12	Quercetin-7-o-beta-d-glucopyranoside	Flavonoids	Flavonoid glycosides
286	NEG	21.13_471.3117m/z	21.127	M-H	M-H	471.312	471.312	0.221661	57.7	96.9417	65.875	126082	C29H44O5	Siraitic acid a	Prenol lipids	Sesquiterpenoids
287	POS	14.73_975.5144m/z	14.7291	M+H	M+H	975.514	975.516	-1.56755	57.7	93.6683	67.25	568419	C48H78O20	Madecassoside	Prenol lipids	Terpene glycosides
288	POS	23.56_428.2920n	23.5587	M+H, M+NH4	M+NH4	446.326	446.326	-1.44249	57.9	97.753	66.625	91527.8	C27H40O4	Gentrogenin	Prenol lipids	Triterpenoids
289	POS-NEG	5.65_389.1092m/z	5.65225	M-H	M-H	389.109	389.109	0.774655	57.9	96.3465	64.25	2.79771e+06	C16H22O11	Forsythide	Prenol lipids	Terpene glycosides
290	POS	15.15_285.0751m/z	15.148	M+H	M+H	285.075	285.076	-2.20664	58.1	97.6066	66.125	6.86664e+06	C16H12O5	Stevein	Neoflavonoids	Neoflavones
291	NEG	9.92_393.1770m/z	9.92112	M-H	M-H	393.177	393.177	0.994118	58.3	91.8799	68.375	78064.8	C17H30O10	(e)-2-hexenyl-alpha-l-arabinopyranosyl -(1->2)-beta-d-glucopyranoside	Organooxygen compounds	Carbohydrates and carbohydrate conjugates
292	POS	17.71_193.0858m/z	17.7088	M+H	M+H	193.086	193.086	-0.538176	58.4	93.7707	76.125	70874.7	C11H12O3	P-hydroxycinnamic acid, ethyl ester	Cinnamic acids and derivatives	Hydroxycinnamic acids and derivatives
293	POS	9.80_330.1671n	9.80405	M+H, M+K, M+H-2H2O	M+H	331.174	331.175	-2.36227	58.5	97.2072	67.125	2.78996e+07	C16H26O7	Picrocrocin	Organooxygen compounds	Carbohydrates and carbohydrate conjugates
294	POS	17.73_235.1687m/z	17.7307	M+H	M+H	235.169	235.169	-2.26321	58.6	96.1872	84.875	211944	C15H22O2	(z)-7-hydroxynuciferol	Prenol lipids	Sesquiterpenoids
295	POS-NEG	12.16_515.1196m/z	12.164	M-H	M-H	515.12	515.119	0.165265	58.6	97.8536	75.125	2.70401e+06	C25H24O12	Isochlorogenic acid a	Organooxygen compounds	Alcohols and polyols
296	POS	13.99_502.2638m/z	13.9893	M+H	M+H	502.264	502.266	-4.34785	58.7	92.1295	63.125	80382.6	C25H35N5O6	Astin g	Peptidomimetics	Hybrid peptides
297	POS	22.59_353.2680m/z	22.5948	M+H	M+H	353.268	353.269	-1.94139	58.7	95.969	65.75	191911	C21H36O4	Glyceryl linolenate i	Fatty Acyls	Lineolic acids and derivatives
298	POS-NEG	21.09_486.3339n	21.0867	M+H-H2O, M+H	M+H	487.341	487.342	-1.36697	58.7	93.3612	72.75	725072	C30H46O5	Abrisapogenol i	-	-
299	POS	16.01_975.5141m/z	16.0129	M+H	M+H	975.514	975.516	-1.86826	58.8	89.1905	63	357900	C48H78O20	Asiaticoside b	Prenol lipids	Terpene glycosides
300	POS	17.49_404.1827n	17.4911	M+NH4, M+Na, M+H	M+NH4	422.217	422.217	-1.96946	58.9	93.745	77.75	827045	C22H28O7	(5r)-5-hydroxy-7-(4-hydroxy-3,5-dimethoxyphenyl) -1-(4-hydroxy-3-methoxyphenyl)heptan -3-one	Diarylheptanoids	Linear diarylheptanoids
301	POS-NEG	7.80_550.1904n	7.80078	M-H, M+FA-H	M+FA-H	595.189	595.188	1.13088	59	95.1475	75	1.36457e+08	C23H34O15	Genipin 1-gentiobioside	Prenol lipids	Terpene glycosides
302	POS	14.57_285.0752m/z	14.5747	M+H	M+H	285.075	285.076	-1.9045	59.1	96.882	75	97971.3	C16H12O5	Melanettin	Neoflavonoids	Neoflavones
303	POS	23.89_440.3649n	23.8866	M+H-H2O, M+H	M+H	441.372	441.373	-1.29897	59.1	94.6223	66.25	334007	C30H48O2	Isokarounidiol	Organooxygen compounds	Alcohols and polyols
304	NEG	15.95_591.1725m/z	15.9488	M-H	M-H	591.173	591.172	0.978038	59.4	92.7213	64.25	205038	C28H32O14	1,2-di-o-sinapoyl-beta-d-glucose	Cinnamic acids and derivatives	Hydroxycinnamic acids and derivatives
305	POS-NEG	14.93_568.2149n	14.9283	M+NH4, M+Na	M+NH4	586.249	586.249	-1.26793	59.4	95.2607	66.125	647955	C27H36O13	Lucidumoside d	Prenol lipids	Terpene glycosides
306	NEG	7.18_389.1458m/z	7.18115	M-H	M-H	389.146	389.145	1.21179	59.5	95.6439	67.375	1.16435e+06	C17H26O10	3,4-dihydroverbenalin	Prenol lipids	Terpene glycosides
307	POS-NEG	8.09_478.1688n	8.09087	M-H, M+FA-H	M+FA-H	523.167	523.167	0.256142	59.6	97.7548	66.875	1.11161e+06	C20H30O13	2,4,6-trimethoxyphenol -1-o-beta-d-apiofuranosyl -(1-6)-beta-d-glucopyranoside	Organooxygen compounds	Carbohydrates and carbohydrate conjugates
308	POS	10.94_303.0493m/z	10.9398	M+H	M+H	303.049	303.05	-1.92508	59.8	97.0652	67.25	1.53601e+06	C15H10O7	Robinetin	Flavonoids	Flavones
309	POS	21.15_430.3076n	21.1543	M+H-H2O, M+H, M+H-2H2O	M+H-H2O	413.304	413.305	-1.75988	59.9	92.7609	67.5	103495	C27H42O4	Cryptogenin	Steroids and steroid derivatives	Bile acids, alcohols and derivatives
310	POS	19.27_767.4564m/z	19.267	M+H	M+H	767.456	767.458	-1.59686	59.9	93.6582	72.125	313292	C41H66O13	3beta-[(alpha-l-arabinopyranosyl)oxy] -23-hydroxyolean -12-en-28-oic acid 28-beta-d-glucopyranosyl ester	-	-
311	POS	7.56_214.0838n	7.55763	M+H-2H2O, M+H, M+H-H2O	M+H-2H2O	179.07	179.07	-1.42496	60	96.9382	64.5	355717	C10H14O5	8-epilpganic acid deglycosylation	Prenol lipids	Monoterpenoids
312	POS-NEG	4.81_374.1214n	4.80965	M-H, M+FA-H	M-H	373.114	373.114	0.169264	60	96.8944	65.375	4.05195e+06	C16H22O10	Gardoside	Organooxygen compounds	Carbohydrates and carbohydrate conjugates
313	NEG	13.70_362.1731n	13.7023	M-H, M+FA-H	M+FA-H	407.171	407.171	0.385737	60.4	95.0734	67.125	61490.6	C20H26O6	Guidongnin	Prenol lipids	Terpene lactones
314	POS	22.33_455.3515m/z	22.3302	M+H	M+H	455.352	455.352	-0.97533	60.4	93.4862	63.125	196350	C30H46O3	Ganode-7,9-dien-ric acid y	-	-
315	NEG	11.56_537.1615m/z	11.5583	M-H	M-H	537.162	537.161	0.267519	60.6	93.7367	64.75	247085	C25H30O13	Mineoside	Cinnamic acids and derivatives	Hydroxycinnamic acids and derivatives
316	POS	1.00_504.1685n	1.00157	M+H, M+NH4, M+H-H2O	M+NH4	522.202	522.203	-1.13572	60.6	86.6929	65.375	602787	C18H32O16	Manninotriose	Fatty Acyls	Fatty acyl glycosides
317	POS	13.37_523.2168m/z	13.3667	M+H	M+H	523.217	523.217	-1.06299	60.6	93.1641	70.875	695933	C26H34O11	Saikolignanoside a	Stilbenes	Stilbene glycosides
318	NEG	6.98_419.1198m/z	6.98318	M-H	M-H	419.12	419.119	0.786934	60.7	94.0629	64.25	208571	C17H24O12	Sesamoside	Organooxygen compounds	Carbohydrates and carbohydrate conjugates
319	POS	10.98_234.1615n	10.9809	M+H-2H2O, M+H-H2O, M+H	M+H	235.169	235.169	-2.00478	60.7	96.8869	63.75	549417	C15H22O2	(1r,4s,6r) -1-methyl-4-(6-methylhepta -1,5-dien-2-yl)-7-oxabicyclo[4.1.0]heptan-2-one	-	-
320	POS	14.23_168.1148n	14.2262	M+H-H2O, M+H	M+H	169.122	169.122	-1.45683	61.2	95.2541	65.875	121864	C10H16O2	Cis-5-hydroxy-p-menth-1(6)-en-2-one	Prenol lipids	Monoterpenoids
321	NEG	4.02_255.0507m/z	4.01687	M-H	M-H	255.051	255.051	-1.21413	61.2	99.2244	67.5	4.20055e+07	C11H12O7	Piscidic acid	Phenylpropanoic acids	-
322	POS	9.68_330.1673n	9.67943	M+K, 2M+H, M+NH4	2M+H	661.342	331.175	-1.81546	61.3	84.8208	69.5	7.48845e+06	C16H26O7	(1s,4r,6r) -6-(beta-d-glucopyranosyloxy) -1,7,7-trimethylbicyclo[2.2.1]heptan-2-one	Prenol lipids	Terpene glycosides
323	NEG	8.34_359.1350m/z	8.33552	M-H	M-H	359.135	359.135	0.773324	61.4	96.1259	65.625	274664	C16H24O9	7-deoxy-8-epi-loganic acid	Prenol lipids	Terpene glycosides
324	POS	17.47_550.3131m/z	17.4699	M-e	M-e	550.313	550.314	-0.978007	61.7	89.4453	64.875	347619	C30H46O9	Ruvoside	Steroids and steroid derivatives	Steroid lactones
325	NEG	12.57_241.1076m/z	12.5717	M-H	M-H	241.108	241.108	-2.19592	62	98.7145	74.875	315270	C12H18O5	3-n-butyl-3-hydroxy-4,5,6,7-tetrahydro -6,7-dihydroxy phthalide	Isobenzofurans	-
326	NEG	6.03_310.0933m/z	6.02825	M-H	M-H	310.093	310.093	0.333261	62.2	84.1149	62.375	158276	C14H17NO7	Ehretioside b	Organooxygen compounds	Carbohydrates and carbohydrate conjugates
327	NEG	5.88_376.1370n	5.87512	M-H, M+FA-H	M-H	375.13	375.13	0.231493	62.2	94.8975	68.625	522081	C16H24O10	Adoxosidic acid	Prenol lipids	Terpene glycosides
328	POS	10.94_465.1021m/z	10.9398	M+H	M+H	465.102	465.103	-1.33764	62.2	97.0982	78.625	1.4152e+06	C21H20O12	6-hydroxykaempferol -7-o-beta-glucopyranoside	Flavonoids	Flavonoid glycosides
329	NEG	18.41_849.3928m/z	18.4062	M-H	M-H	849.393	849.391	1.57624	62.3	94.6153	67	109289	C43H62O17	3-o-[beta-d-glucuronopyranosyl -(1->2)-o-beta-d-glucuronopyranosyl] -24-hydroxyglabrolide	-	-
330	POS-NEG	14.97_342.1097n	14.9727	M+H-H2O, M+H	M+H	343.117	343.118	-1.898	62.3	95.8778	66.25	1.05869e+06	C19H18O6	Moracin v	2-arylbenzofuran flavonoids	-
331	NEG	20.99_311.2231m/z	20.9886	M-H	M-H	311.223	311.223	0.92727	62.4	96.9479	68.375	384312	C18H32O4	9-hydroxy-12-oxo-10-octadecenoic acid	Fatty Acyls	Lineolic acids and derivatives
332	POS	13.34_392.1830n	13.3445	M+H-H2O, M+H	M+H-H2O	375.18	375.18	-1.39132	62.5	90.5693	66.375	83982.7	C21H28O7	Hancogenin b	Furofurans	-
333	POS-NEG	11.80_430.2197n	11.8038	M+H, 2M+H, M+Na, M+H-H2O	M+H	431.227	431.228	-1.40266	62.6	94.8676	71.625	8.46685e+06	C21H34O9	Alatoside b	Prenol lipids	Terpene glycosides
334	POS	12.81_353.1224m/z	12.8112	M+H	M+H	353.122	353.123	-1.88831	62.7	92.6378	68.125	118777	C17H20O8	3-o-acetyl-2-o-(p-hydroxycinnamoyl) -alpha-l-rhamnose	-	-
335	POS-NEG	19.29_502.3290n	19.2889	M+H, M+NH4, M+H-H2O, M+H-2H2O	M+H	503.336	503.337	-0.953673	62.8	91.5626	81.125	281016	C30H46O6	Picfeltarraegenin ii	Steroids and steroid derivatives	Cucurbitacins
336	POS-NEG	7.76_388.1357n	7.7614	M+H-H2O, M+H, M+H-2H2O	M+H	389.143	389.144	-3.1235	62.8	95.6804	65.375	1.32776e+07	C17H24O10	Majoroside	Organooxygen compounds	Carbohydrates and carbohydrate conjugates
337	POS	12.29_224.0682n	12.2935	M+H-H2O, M+H	M+H-H2O	207.065	207.065	-1.16981	62.8	98.6976	68.125	1.34274e+07	C11H12O5	3-hydroxy-4,5-dimethoxycinnamic acid	Cinnamic acids and derivatives	Hydroxycinnamic acids and derivatives
338	POS-NEG	14.06_447.0914m/z	14.0552	M+H	M+H	447.091	447.092	-1.66569	63	98.1768	75.25	891432	C21H18O11	Baicalin	Flavonoids	Flavonoid glycosides
339	POS	15.79_358.1409n	15.7927	M+H-2H2O, M+H, M+H-H2O	M+H-2H2O	323.127	323.128	-1.93719	63.3	95.9476	66.25	813461	C20H22O6	Columbin	Naphthopyrans	-
340	POS-NEG	12.39_565.1930m/z	12.3894	M-H	M-H	565.193	565.193	0.63956	63.3	97.1544	67.875	3.13432e+06	C27H34O13	11-(6-o-trans-sinapoylglucopyranosyl) -gardendiol	Prenol lipids	Terpene glycosides
341	POS	11.53_519.2429m/z	11.5324	M+H	M+H	519.243	519.244	-1.44092	63.4	96.5583	67.25	213777	C24H38O12	(6s,9r)-vomifoliol -9-o-beta-apiofuranosyl -(1''->6')-o-beta-glucopyranoside	Fatty Acyls	Fatty acyl glycosides
342	NEG	14.45_253.0503m/z	14.452	M-H	M-H	253.05	253.051	-1.2678	63.5	97.9525	73.125	4.48288e+06	C15H10O4	4',7-dihydroxyflavone	Flavonoids	Flavones
343	POS	18.98_781.4720m/z	18.981	M+H	M+H	781.472	781.473	-1.66659	63.9	94.1702	68.5	395830	C42H68O13	Carnosifloside i	Steroids and steroid derivatives	Cucurbitacins
344	POS-NEG	14.71_594.1938n	14.707	M+H, 2M+H, M+Na, M+K, M+H-H2O, M+H-2H2O	M+H	595.201	595.202	-1.70545	63.9	98.4907	67.875	9.19412e+06	C28H34O14	Didymin	Flavonoids	Flavonoid glycosides
345	POS-NEG	22.84_294.2190n	22.837	M+H, M+Na, M+H-H2O	M+H	295.226	295.227	-1.84697	64.4	97.1862	71.875	1.53798e+06	C18H30O3	9(s)-hotre	Fatty Acyls	Lineolic acids and derivatives
346	POS-NEG	7.91_517.1566m/z	7.91352	M-H	M-H	517.157	517.156	0.581036	64.5	92.5913	65.875	80359.6	C22H30O14	6'-o-beta-d-glucosylgentiopicroside	Organooxygen compounds	Carbohydrates and carbohydrate conjugates
347	POS	9.25_228.0992n	9.25065	M+H-H2O, M+H, M+H-2H2O	M+H-H2O	211.096	211.096	-2.34456	64.6	98.7584	66.875	2.13355e+06	C11H16O5	8-epiloganin deglycosylation	Prenol lipids	Monoterpenoids
348	POS-NEG	23.47_471.3463m/z	23.4705	M+H	M+H	471.346	471.347	-1.1456	64.7	96.9749	88.375	227275	C30H46O4	Glycyrrhetinic acid	Prenol lipids	Triterpenoids
349	POS	16.94_432.1413n	16.9434	M+H-H2O, M+H	M+H-H2O	415.138	415.139	-1.61275	64.8	94.348	69.75	852869	C22H24O9	Isosakuranetin 7 -rutinoside	Flavonoids	Flavonoid glycosides
350	POS	13.51_194.0577n	13.5099	M+H-H2O, M+H	M+H-H2O	177.054	177.055	-1.05687	64.9	97.9146	66.625	4.23733e+06	C10H10O4	Scabrans g5 deglycosylation	Pyrans	Pyranones and derivatives
351	NEG	4.77_342.0954n	4.76637	M-H, M+FA-H	M+FA-H	387.094	387.093	0.96664	64.9	98.6132	67.5	5.72144e+06	C15H18O9	Linocaffein	Organooxygen compounds	Carbohydrates and carbohydrate conjugates
352	POS-NEG	14.41_529.1354m/z	14.4065	M-H	M-H	529.135	529.135	0.433361	65	96.7684	67.25	1.36508e+06	C26H26O12	1-feruloyl-5-caffeoylquinic acid	Organooxygen compounds	Alcohols and polyols
353	POS-NEG	13.16_566.1993n	13.158	M+H, M+NH4, M+Na	M+H	567.207	567.207	-1.13415	65	95.3542	71.5	2.6227e+06	C27H34O13	10-(6-o-trans-sinapoyl-beta-glucopyranosyl)gardendiol	Prenol lipids	Terpene lactones
354	POS-NEG	11.24_445.1143m/z	11.2439	M-H	M-H	445.114	445.114	0.556888	65.1	96.1325	75	513436	C22H22O10	Glycitin	Isoflavonoids	Isoflavonoid O-glycosides
355	POS	9.11_458.1647m/z	9.11128	M+H	M+H	458.165	458.166	-2.23677	65.1	94.4738	68.5	719618	C20H27NO11	Amygdalin	Organooxygen compounds	Carbohydrates and carbohydrate conjugates
356	POS	15.15_815.3315m/z	15.148	M+H	M+H	815.331	815.333	-2.13453	65.6	87.2647	75.875	697248	C38H54O19	Crocin ii	Prenol lipids	Diterpenoids
357	POS	14.31_361.1638m/z	14.3125	M+H	M+H	361.164	361.165	-2.10044	65.7	94.4531	79.75	259969	C20H24O6	Tripdiotolnide	Steroids and steroid derivatives	Steroid lactones
358	POS-NEG	21.64_649.3754m/z	21.6413	M-H	M-H	649.375	649.375	1.24913	65.7	97.7999	69.875	691784	C39H54O8	3-trans-caffeoyltormentic acid	Prenol lipids	Triterpenoids
359	POS	16.99_207.0649m/z	16.9878	M+H	M+H	207.065	207.065	-1.32459	65.7	97.7846	67.25	6.50131e+06	C11H10O4	7-hydroxy-4-methoxy -5-methylcoumarin	Coumarins and derivatives	Hydroxycoumarins
360	POS	16.70_389.1588m/z	16.6988	M+H	M+H	389.159	389.16	-1.75973	65.8	93.95	67.5	230739	C21H24O7	Trachelogenin	Furanoid lignans	Tetrahydrofuran lignans
361	POS-NEG	15.15_841.4238m/z	15.1532	M-H	M-H	841.424	841.423	1.28826	65.8	97.9933	70.125	4.55961e+06	C42H66O17	Ginseng	Prenol lipids	Terpene glycosides
362	NEG	11.00_593.1519m/z	10.9981	M-H	M-H	593.152	593.151	1.22115	66	91.9956	66.75	251179	C27H30O15	Multiflorin	Flavonoids	Flavonoid glycosides
363	POS-NEG	13.88_560.1522n	13.8799	M+H, M+Na, M+H-H2O	M+H	561.159	561.16	-1.41526	66.1	98.0163	68.375	6.08938e+06	C27H28O13	4-synapoyl -5-caffeoyl quinic acid	Organooxygen compounds	Alcohols and polyols
364	NEG	12.55_609.1829m/z	12.5489	M-H	M-H	609.183	609.182	0.688416	66.2	75.4433	61.375	202746	C28H34O15	Calceolarioside c	Cinnamic acids and derivatives	Hydroxycinnamic acids and derivatives
365	POS-NEG	2.21_389.1092m/z	2.2114	M-H	M-H	389.109	389.109	0.660726	66.3	98.1035	66.625	3.27531e+06	C16H22O11	Deacetylasperulosidic acid	Prenol lipids	Terpene glycosides
366	POS	11.00_595.1650m/z	11.0005	M+H	M+H	595.165	595.166	-1.27655	66.4	96.8693	68	211715	C27H30O15	Kaempferol 3-o-neohesperidoside	Flavonoids	Flavonoid glycosides
367	NEG	13.27_503.1199m/z	13.2716	M-H	M-H	503.12	503.119	0.778529	67.4	94.213	72.25	856415	C24H24O12	7-(6-o-malonyl-beta-d-glucopyransyloxy) -3-(4-hydroxyphenyl) -4h-1-benzopyran -4-one	Isoflavonoids	Isoflavonoid O-glycosides
368	NEG	16.56_1133.5402m/z	16.5645	M-H	M-H	1133.54	1133.54	1.46341	67.6	96.9747	67.875	373031	C54H86O25	Vaccaroside a	Prenol lipids	Terpene glycosides
369	POS-NEG	22.22_633.3804m/z	22.2222	M-H	M-H	633.38	633.38	1.111	67.9	96.2677	68.625	86445.2	C39H54O7	3-trans-p-coumaroylrotundic acid	Prenol lipids	Triterpenoids
370	POS-NEG	11.00_565.1551m/z	11.0005	M+H	M+H	565.155	565.155	-0.181943	68.1	91.7628	66.375	126108	C26H28O14	Isovitexin 2''-o-arabinoside	Flavonoids	Flavonoid glycosides
371	NEG	12.98_491.1199m/z	12.9771	M-H	M-H	491.12	491.119	0.905298	68.2	94.7831	74.125	105819	C23H24O12	Tricin 7-o-beta-d-glucopyranoside	Flavonoids	Flavonoid glycosides
372	POS-NEG	21.93_484.3182n	21.9319	M+H, M+NH4, M+H-H2O	M+H	485.325	485.326	-1.40691	68.4	92.4792	81.375	237169	C30H44O5	Liquoric acid	Prenol lipids	Triterpenoids
373	POS-NEG	15.56_825.4294m/z	15.5622	M-H	M-H	825.429	825.428	1.90713	68.5	94.8773	67	316937	C42H66O16	Dianoside e	-	-
374	POS-NEG	12.32_449.1071m/z	12.3153	M+H	M+H	449.107	449.108	-1.71813	68.5	98.3888	87.875	421234	C21H20O11	Trifolin	Flavonoids	Flavonoid glycosides
375	NEG	9.44_325.0929m/z	9.44042	M-H	M-H	325.093	325.093	0.158494	68.6	97.028	68.5	62289.6	C15H18O8	1-o-(4-coumaroyl) -beta-d-glucose	Cinnamic acids and derivatives	Hydroxycinnamic acids and derivatives
376	NEG	0.87_342.1165n	0.87065	M-H, M+FA-H	M+FA-H	387.115	387.114	0.879909	68.6	96.5187	74.875	5.47695e+06	C12H22O11	1-o-alpha-d-glucopyranosyl -beta-d-fructofuranose	Organooxygen compounds	Carbohydrates and carbohydrate conjugates
377	POS	10.98_207.0649m/z	10.9809	M+H	M+H	207.065	207.065	-1.21031	68.8	98.4968	69.125	6.92011e+06	C11H10O4	Phellodenol a	Coumarins and derivatives	Hydroxycoumarins
378	POS-NEG	11.56_593.1518m/z	11.5583	M-H	M-H	593.152	593.151	1.01476	68.9	93.1861	80.875	757002	C27H30O15	Nicotiflorin	Flavonoids	Flavonoid glycosides
379	POS	17.08_1091.5620m/z	17.0756	M+H	M+H	1091.56	1091.56	-1.18555	69	93.8035	76.875	253710	C53H86O23	Hederagenin -3-o-beta-d-glucopyranosyl(1 ->2)-alpha-l-arabinopyranosyl -28-o-beta-d-glucopyranosyl(1 ->6)-beta-d-glucopyranoside	Prenol lipids	Terpene glycosides
380	POS-NEG	7.56_353.0879m/z	7.55748	M-H	M-H	353.088	353.088	0.38444	69.1	96.6609	79.25	4.32914e+06	C16H18O9	1-o-caffeoyquinic acid	Organooxygen compounds	Alcohols and polyols
381	NEG	0.85_666.2232n	0.851783	M-H, M+FA-H	M+FA-H	711.221	711.22	1.99567	70.7	94.5998	66.25	1.90101e+06	C24H42O21	Stachyose	Organooxygen compounds	Carbohydrates and carbohydrate conjugates
382	POS-NEG	6.29_404.1321n	6.29248	M-H, M+FA-H	M+FA-H	449.13	449.13	0.534455	70.8	98.6179	76.125	1.95568e+07	C17H24O11	Kingiside	Organooxygen compounds	Carbohydrates and carbohydrate conjugates
383	NEG	12.95_609.1830m/z	12.9543	M-H	M-H	609.183	609.182	0.772753	71	79.4484	78	98796.6	C28H34O15	Neohesperidin	Flavonoids	Flavonoid glycosides
384	POS	0.82_179.0796n	0.8202	M+H-H2O, M+H	M+H-H2O	162.076	162.076	1.21822	71.3	96.9116	67.125	259772	C6H13NO5	2-amino-2-deoxy-alpha-d-glucopyranose	Organooxygen compounds	Carbohydrates and carbohydrate conjugates
385	POS-NEG	20.58_503.3360m/z	20.5755	M+H	M+H	503.336	503.337	-1.34958	71.5	89.3485	79	216942	C30H46O6	Ilexgenin a	Prenol lipids	Triterpenoids
386	POS-NEG	9.66_386.1213n	9.66242	M-H, M+FA-H	M-H	385.114	385.114	0.102202	72	95.8156	72.375	1.68864e+06	C17H22O10	1-o-sinapoyl-beta-d-glucose	Cinnamic acids and derivatives	Hydroxycinnamic acids and derivatives
387	NEG	12.14_524.2265n	12.1418	M-H, M+FA-H	M+FA-H	569.225	569.224	1.44071	73.1	96.0845	70.125	444952	C26H36O11	(-)-secoisolariciresinol 4 -o-beta-d-glucopyranoside	Lignan glycosides	-
388	POS-NEG	8.54_402.1516n	8.54075	M+NH4, M+Na	M+NH4	420.185	420.186	-2.3798	73.2	94.7984	71.25	651409	C18H26O10	Icariside f2	Organooxygen compounds	Carbohydrates and carbohydrate conjugates
389	POS	13.45_540.1624n	13.4475	M+H-H2O, M+H	M+H	541.17	541.17	-1.46261	73.8	85.689	68.75	188584	C28H28O11	Aloeresin a	Organooxygen compounds	Carbohydrates and carbohydrate conjugates
390	NEG	21.63_485.3275m/z	21.6268	M-H	M-H	485.327	485.327	0.451193	74.1	93.3063	75.625	313686	C30H46O5	3alpha,21beta,22alpha -trihydroxyoleana -11,13(18) -diene-28-oic acid	Prenol lipids	Triterpenoids
391	NEG	7.03_432.1631n	7.02815	M-H, M+FA-H	M-H	431.156	431.156	-0.181529	74.4	95.2138	69.375	513593	C19H28O11	Osmanthuside h	Organooxygen compounds	Carbohydrates and carbohydrate conjugates
392	POS-NEG	18.83_958.5118n	18.8281	M+H-H2O, M+H	M+H	959.519	959.521	-1.98664	74.6	98.1799	75.75	7.73018e+06	C48H78O19	Soyasaponin ba	Prenol lipids	Terpene glycosides
393	NEG	19.16_769.2031m/z	19.1629	M-H	M-H	769.203	769.205	-2.78872	74.8	80.8589	63.125	74261.9	C31H46O18S2	Carboxyatractylate	Prenol lipids	Terpene glycosides
394	POS	20.49_487.3412m/z	20.4864	M+H	M+H	487.341	487.342	-1.16454	74.8	92.7724	71.5	195334	C30H46O5	16alpha,27 -dihydroxy -dehydrotrametenoic acid	Prenol lipids	Triterpenoids
395	POS	21.62_469.3308m/z	21.6208	M+H	M+H	469.331	469.331	-0.885571	74.9	94.8647	75.375	367365	C30H44O4	Kadsulactone	-	-
396	POS	16.50_653.2791m/z	16.4982	M+H	M+H	653.279	653.28	-1.92609	76.1	91.4636	71.625	171716	C32H44O14	Crocin 3	Prenol lipids	Diterpenoids
397	POS	17.99_1365.6317m/z	17.994	M+H	M+H	1365.63	1365.63	-0.307854	76.9	93.1624	70.5	647380	C64H100O31	Soyasaponin aa	Prenol lipids	Terpene glycosides
398	POS	16.01_435.1645m/z	16.0129	M+H	M+H	435.165	435.165	-0.959907	77.4	88.129	73.75	68219.6	C22H26O9	Ciwujiatone	Furanoid lignans	Tetrahydrofuran lignans
399	NEG	13.57_533.1305m/z	13.5659	M-H	M-H	533.13	533.13	0.802533	78	93.3436	69.375	260795	C25H26O13	Ruberythric acid	Anthracenes	Anthraquinones
400	NEG	10.64_609.2768m/z	10.6424	M-H	M-H	609.277	609.279	-3.6987	78.2	92.2824	67.75	121620	C29H38N8O7	Segetalin h	Carboxylic acids and derivatives	Amino acids, peptides, and analogues
401	POS-NEG	21.15_488.3494n	21.1543	M+H-2H2O, M+H, M+Na, M+H-H2O	M+H-2H2O	453.336	453.336	-1.55001	78.4	93.5078	81	911847	C30H48O5	Panaxadione	Prenol lipids	Terpene glycosides
402	NEG	7.49_405.1402m/z	7.49022	M-H	M-H	405.14	405.14	-0.000178803	78.5	94.2758	77.375	214744	C17H26O11	Morroniside	Organooxygen compounds	Carbohydrates and carbohydrate conjugates
403	POS-NEG	7.25_353.0880m/z	7.24842	M-H	M-H	353.088	353.088	0.423584	78.9	96.898	70.75	5.97009e+06	C16H18O9	Chlorogenic acid	Organooxygen compounds	Alcohols and polyols
404	NEG	6.49_507.1721m/z	6.49302	M-H	M-H	507.172	507.172	0.277009	79.2	90.6333	72.625	70643.3	C21H32O14	Beta-methoxylferruginoside b	Organooxygen compounds	Carbohydrates and carbohydrate conjugates
405	POS	8.44_390.1518n	8.43612	M+H-2H2O, M+H-H2O, M+H	M+H-H2O	373.148	373.149	-2.13102	79.6	87.3161	69.625	137483	C17H26O10	Loganin	Prenol lipids	Terpene glycosides
406	NEG	17.97_1101.5499m/z	17.9688	M-H	M-H	1101.55	1101.55	1.08676	80.4	95.7204	71.75	264595	C54H86O23	Glycoside st -j	Prenol lipids	Terpene glycosides
407	POS	19.27_634.4072n	19.267	M+H-2H2O, M+H-H2O, M+H	M+H-2H2O	599.393	599.394	-1.39981	80.4	89.6407	69.125	787033	C36H58O9	Soyasapogenol b 3 -o-b-d-glucuronide	Prenol lipids	Terpene glycosides
408	POS-NEG	8.64_327.1085m/z	8.64095	M-H	M-H	327.109	327.109	-0.119039	80.7	94.1129	69.625	799196	C15H20O8	Androsin	Organooxygen compounds	Carbohydrates and carbohydrate conjugates
409	POS-NEG	19.27_796.4593n	19.267	M+H, M+Na	M+H	797.467	797.468	-1.9848	80.8	97.8562	84.375	3.62276e+06	C42H68O14	Azukisaponin ii	Prenol lipids	Terpene glycosides
410	POS	11.97_595.1648m/z	11.9747	M+H	M+H	595.165	595.166	-1.57096	82.1	92.6044	72	1.23147e+06	C27H30O15	Lonicerin	Flavonoids	Flavonoid glycosides
411	NEG	6.38_361.1507m/z	6.38062	M-H	M-H	361.151	361.15	0.687006	82.9	95.8613	75.75	200845	C16H26O9	Villosolside	Prenol lipids	Terpene lactones
412	POS-NEG	10.94_610.1523n	10.9398	M+H, M+Na	M+H	611.16	611.161	-1.72804	83.9	99.3826	76.5	1.76269e+07	C27H30O16	Rutin	Flavonoids	Flavonoid glycosides
413	POS-NEG	18.98_942.5172n	18.981	M+H, M+Na, M+H-H2O	M+H	943.524	943.526	-1.69775	84	99.6502	78.5	3.28217e+07	C48H78O18	Soyasaponin bb	Prenol lipids	Terpene glycosides
414	POS	23.97_470.3389n	23.9749	M+H-H2O, M+H	M+H-H2O	453.336	453.336	-1.47967	84.2	94.0621	86.25	346772	C30H46O4	Momordic acid	Prenol lipids	Triterpenoids
415	NEG	8.07_487.1461m/z	8.06975	M-H	M-H	487.146	487.146	0.8314	85.8	93.6024	70.75	461724	C21H28O13	Swertiamacroside	Cinnamic acids and derivatives	Hydroxycinnamic acids and derivatives
416	NEG	11.29_463.0888m/z	11.2888	M-H	M-H	463.089	463.088	1.20006	87.4	98.2035	89.25	2.11786e+06	C21H20O12	Isoquercitrin	Flavonoids	Flavonoid glycosides
417	POS-NEG	14.14_976.3773n	14.1419	M+H-2H2O, M+H	M+H	977.385	977.386	-1.51778	88.4	90.0733	72.25	3.60035e+06	C44H64O24	Crocin i	Prenol lipids	Diterpenoids
418	POS-NEG	19.60_941.5087m/z	19.6018	M+H	M+H	941.509	941.51	-1.81201	88.5	85.7256	72.875	504572	C48H76O18	Dehydrosoyasaponin i	Prenol lipids	Terpene glycosides
419	NEG	8.58_447.1511m/z	8.5766	M-H	M-H	447.151	447.151	0.660283	94	98.3772	74.375	819260	C19H28O12	6-o-acetylshanzhiside methyl ester	Prenol lipids	Terpene glycosides
420	POS-NEG	23.76_469.3324m/z	23.7565	M-H	M-H	469.332	469.332	0.0890076	94.7	94.2627	94.125	129438	C30H46O4	Acacic acid lactone	Prenol lipids	Triterpenoids
421	NEG	22.81_485.3275m/z	22.811	M-H	M-H	485.327	485.327	0.459149	98.5	94.5861	87.625	108325	C30H46O5	Poricoic acid g	Prenol lipids	Triterpenoids
