# Supplementary material for: Zhi-Zi-Chi Decoction Alleviates Depressive-like Behaviors by Regulating Gut Microbiota and Targeting the AMPK/PI3K-TOR Pathway via Its Metabolite Protocatechuic Acid
Source: Pharmaceuticals (Basel). 2026 May 23;19(6):819. doi: 10.3390/ph19060819 (PMC13304515; doi:10.3390/ph19060819)
Supplement: Supplementary file 1 [file pharmaceuticals-19-00819-s001.zip › Supplementary Table S2.xlsx]

## Sheet: meta_intensity_neg.anno
Compound_ID	Name	ChineseName	IonMode	Formula	MolecularWeight	m/z	MassError	Adduct	RT (min)	Score	Level	Column	ClassI	ClassI_(Chinese)	ClassII	ClassII_(Chinese)	ClassIII	ClassIII_(Chinese)	CAS	HMDB_ID	SuperClass(HMDB)	Class(HMDB)	SubClass(HMDB)	Other_name(KEGG_name)	KEGG_ID	KEGG_MapID	Lipidmaps_ID	CATEGORY(Lipidmaps)	MAIN_CLASS(Lipidmaps)	SUB_CLASS(Lipidmaps)	PubChemID	SMILES	InChIKey	Con1	Con2	Con3	Con4	QC1	QC2	QC3	ZZCD1	ZZCD2	ZZCD3	ZZCD4	ZZCD5
Com_985_neg	Linoleyl alcohol	亚麻醇	N	C18H34O	266.261	325.274	1.95066	[M+CH3COOH-H]-	8.855	0.7	1	C18	Lipids and lipid-like molecules	脂质和类脂分子	Fatty Acyls	脂肪酰类	Fatty alcohols	脂肪醇	506-43-4""	_	_	_	_	_	_	_	LMFA05000557	Fatty Acyls [FA]	Fatty alcohols [FA05]	_	_	CCCCCC=CCC=CCCCCCCCCO	JXNPEDYJTDQORS-HZJYTTRNSA-N	8023734.745142912	8894656.325237479	6949375.986352083	11560316.38295361	10767031.0968207	11969935.98116185	12029872.89557607	9572149.283476235	7587540.623518218	8008729.888074202	17495680.99059584	7226782.475417941
Com_1186_neg	Terminolic acid	终油酸	N	C30H48O6	504.345	503.337	1.95246	[M-H]-	8.002	0.63	1	C18	Lipids and lipid-like molecules	脂质和类脂分子	Prenol lipids	异戊烯醇脂	Triterpenoids	三萜类	564-13-6""	_	_	_	_	_	_	_	_	_	_	_	12314613	CC1(CCC2(CCC3(C(=CCC4C3(CC(C5C4(CC(C(C5(C)CO)O)O)C)O)C)C2C1)C)C(=O)O)C	IDQVFXZQPGAVAM-GGVBUJAJSA-N	329530.1092236608	1380749.857456588	1344623.112161854	1636648.270516083	1692427.47862725	2333699.831707307	2391084.595933529	1845910.240148043	1635607.148160232	1431091.985506509	2689764.737170201	3135001.602037899
Com_788_neg	Aleuritic acid	(±)-9,10,16-三羟基棕榈酸	N	C16H32O5	304.225	285.207	2.10008	[M-H-H2O]-	6.904	0.75	1	C18	Lipids and lipid-like molecules	脂质和类脂分子	Fatty Acyls	脂肪酰类	Fatty acids and conjugates	脂肪酸和结合物	533-87-9""	_	_	_	_	_	_	_	LMFA01050101	Fatty Acyls [FA]	Fatty Acids and Conjugates [FA01]	Hydroxy fatty acids [FA0105]	_	C(CCCC(C(CCCCCCO)O)O)CCCC(=O)O	MEHUJCGAYMDLEL-CABCVRRESA-N	43773950.48854961	53085548.48908536	86095733.19181941	66419979.92926103	52190383.5612285	88088592.89849596	70797829.32823972	71674794.23214528	44920847.95890569	58183665.9008934	49145495.30976003	55929089.03918584
Com_612_neg	(+/-)-Abscisic acid	脱落酸	N	C15H20O4	264.136	245.118	2.06585	[M-H-H2O]-	6.577	0.59	1	C18	Lipids and lipid-like molecules	脂质和类脂分子	Prenol lipids	异戊烯醇脂	Sesquiterpenoids	倍半萜类	14375-45-2""	_	_	_	_	Abscisate; Abscisic acid; (+)-Abscisic acid; ABA	C06082	map00906;map01060;map01062;map01070;map01100;map01110;map04075	_	_	_	_	_	CC1=CC(=O)CC(C1(C=CC(=CC(=O)O)C)O)(C)C	JLIDBLDQVAYHNE-WEYXYWBQSA-N	666674.3013675195	674715.1285126833	525474.7163541877	1629371.508966066	550571.204921198	671459.6344031149	1050206.033272758	2055239.290194016	953293.9596300236	688121.8515803273	178685.5936121247	1369164.719976022
Com_807_neg	Inulicin	旋复花内酯	N	C17H24O5	308.162	289.144	1.00101	[M-H-H2O]-	6.233	0.59	1	C18	Lipids and lipid-like molecules	脂质和类脂分子	Prenol lipids	异戊烯醇脂	Terpene lactones	萜内酯	33627-41-7""	HMDB0243974	Lipids and lipid-like molecules	Prenol lipids	Terpene lactones	Inulicin	C09483	_	_	_	_	_	25018668	CC(CCCOC(C)=O)C1=C(C)CC2OC(=O)C(=C)C2C1O	QKUFZFLZBUSEHN-UHFFFAOYSA-N	525555.5365391094	332100.2822026356	305376.8965992243	604548.2642832111	825369.96557422	1160987.022778248	950763.8228508184	421942.1976755252	123163.0946907217	3264112.764368948	2644387.226594921	165001.7795376738
Com_165_neg	Adenine monohydrochloride hemihydrate	腺嘌呤	N	C5H5N5	135.054	134.047	1.34161	[M-H]-	3.276	1	1	C18	Organic acids and derivatives	有机酸及其衍生物	Carboxylic acids and derivatives	羧酸及其衍生物	Amino acids, peptides, and analogues	氨基酸、肽和类似物	6055-72-7""	_	_	_	_	_	_	_	_	_	_	_	_	C1=NC2=NC=NC(=C2N1)N.O.Cl	DHMQDGOQFOQNFH-UHFFFAOYSA-N	867932837.7107669	210505104.1519973	976927425.8093994	742119541.2301903	590452539.258263	532606373.6186131	554652769.6495602	454675175.4081981	522906360.6674362	456465227.3284879	79310381.84521525	71293885.0777041
Com_832_neg	(9Z,11E)-Tetradecadien-1-yl acetate	顺9,反11-十四碳二烯醇乙酸酯	N	C16H28O2	252.209	297.207	2.34302	[M+HCOOH-H]-	7.725	0.7	1	C18	Lipids and lipid-like molecules	脂质和类脂分子	Fatty Acyls	脂肪酰类	Fatty alcohol esters	脂肪醇酯	50767-79-8""	_	_	_	_	_	_	_	LMFA07010321	Fatty Acyls [FA]	Fatty esters [FA07]	Short fatty esters [FA0710]	_	CCC=CC=CCCCCCCCCOC(=O)C	RFEQLTBBKNKGGJ-DEQVHDEQSA-N	4231819.207405415	5204298.489569108	9197892.597598605	8703124.515685586	6480857.31201931	6169440.806113526	6588915.379755829	11932411.97766262	7143764.72060543	10145504.3719599	4452823.170222689	4785643.000497322
Com_683_neg	Zerumbone	花姜酮	N	C15H22O	218.167	263.165	2.33929	[M+HCOOH-H]-	6.851	0.57	1	C18	Lipids and lipid-like molecules	脂质和类脂分子	Prenol lipids	异戊烯醇脂	Sesquiterpenoids	倍半萜类	471-05-6""	HMDB0036667	Lipids and lipid-like molecules	Prenol lipids	Sesquiterpenoids	Zerumbone	C20262	_	_	_	_	_	5372142	C\C1=C\CC(C)(C)\C=C\C(=O)\C(C)=C/CC1	GIHNTRQPEMKFKO-RTTFEGKLSA-N	2952170.637858689	2790280.327222562	3063511.00471282	3305554.134570069	3578206.01822622	5624223.760459277	4204672.773759714	3678705.096432564	2254584.559379898	5995134.676054991	4135628.466094908	3109289.725471086
Com_816_neg	Bakkenolide A	蜂斗菜内酯	N	C15H22O2	234.162	293.175	2.76301	[M+CH3COOH-H]-	6.729	0.6	1	C18	Lipids and lipid-like molecules	脂质和类脂分子	Prenol lipids	异戊烯醇脂	Terpene lactones	萜内酯	19906-72-0""	_	_	_	_	Bakkenolide A	C09350	_	_	_	_	_	_	CC1CCCC2C1(CC3(C2)C(=C)COC3=O)C	OVXAYHNZXBOVPV-QMGNLALYSA-N	59192505.15373514	52451333.58944485	91516828.82980944	241690301.4771464	99184193.8484734	123580907.5405014	121042528.2865569	222504325.4918106	121153823.7802507	178602420.1772887	54086474.67173351	67160494.14715533
Com_1172_neg	Ilexgenin A	冬青素 A	N	C30H46O6	502.329	483.311	1.32636	[M-H-H2O]-	7.639	0.68	1	C18	Lipids and lipid-like molecules	脂质和类脂分子	Prenol lipids	异戊烯醇脂	Triterpenoids	三萜类	108524-94-3""	HMDB0253399	Lipids and lipid-like molecules	Prenol lipids	Triterpenoids	_	_	_	_	_	_	_	13857524	CC1CCC2(CCC3(C)C(=CCC4C5(C)CCC(O)C(C)(C5CCC34C)C(O)=O)C2C1(C)O)C(O)=O	UIEGOKVPCRANSU-UHFFFAOYSA-N	268904.0006999816	480804.0421852781	934080.2500625792	677648.1943939646	591044.528842928	706031.004235652	689028.9803460584	138906.3393639735	154044.8898603189	135573.6470277906	702422.3876582665	269081.5044187166
Com_815_neg	Atractylenolide III	白术内酯III	N	C15H20O3	248.141	293.14	2.34269	[M+HCOOH-H]-	7.14	0.76	1	C18	Lipids and lipid-like molecules	脂质和类脂分子	Prenol lipids	异戊烯醇脂	Terpene lactones	萜内酯	73030-71-4""	HMDB0248708	Lipids and lipid-like molecules	Prenol lipids	Terpene lactones	Atractylenolide III	C17887	_	_	_	_	_	196319	CC1=C2CC3C(=C)CCCC3(C)CC2(O)OC1=O	FBMORZZOJSDNRQ-UHFFFAOYSA-N	1017142.830406658	940802.525532007	829382.4285286592	1006647.412250193	999197.003106219	1383522.907722106	1331151.609160994	1142633.509067337	890243.556359815	2016631.405663877	1220918.433780683	1138873.161340881
Com_616_neg	beta-Aspartylaspartic acid	门冬氨酸鸟氨酸	N	C8H12N2O7	248.064	247.056	3.56899	[M-H]-	1.372	0.81	1	C18	Organic acids and derivatives	有机酸及其衍生物	Peptidomimetics	肽模拟物	Hybrid peptides	混合肽	60079-22-3""	_	_	_	_	_	_	_	_	_	_	_	453623	C(C(C(=O)O)N)C(=O)NC(CC(=O)O)C(=O)O	KXAWLANLJYMEGB-IMJSIDKUSA-N	3528131.330685175	3113064.923836484	3482835.741096389	3156316.586793416	3998987.39747257	3649293.80217673	3469180.623445161	3505513.59337673	3954797.702817471	2788908.281272662	2549793.473940222	3064138.036891639
Com_893_neg	(+)-(3R,8S)-Falcarindiol	镰叶芹二醇	N	C17H24O2	260.178	305.175	2.13749	[M+HCOOH-H]-	6.489	0.64	1	C18	Lipids and lipid-like molecules	脂质和类脂分子	Fatty Acyls	脂肪酰类	Fatty alcohols	脂肪醇	225110-25-8""	_	_	_	_	Falcarindiol	C08449	_	LMFA05000658	Fatty Acyls [FA]	Fatty alcohols [FA05]	_	_	CCCCCCCC=CC(C#CC#CC(C=C)O)O	QWCNQXNAFCBLLV-YWALDVPYSA-N	2183759.582731948	2952652.585486751	4276049.695402163	5299920.556055813	3375372.52051026	5914099.682133071	5313911.523555787	7526228.52774244	2818350.92769423	14467406.98087175	23110038.86586122	3352632.632272095
Com_559_neg	Artemisic acid	青蒿酸	N	C15H22O2	234.162	233.154	3.18824	[M-H]-	7.305	0.66	1	C18	Lipids and lipid-like molecules	脂质和类脂分子	Prenol lipids	异戊烯醇脂	Sesquiterpenoids	倍半萜类	80286-58-4""	_	_	_	_	Artemisinate; Artemisinic acid	C20309	_	LMPR0103190015	Prenol Lipids [PR]	Isoprenoids [PR01]	C15 isoprenoids (sesquiterpenes) [PR0103]	_	CC1CCC(C2C1CCC(=C2)C)C(=C)C(=O)O	PLQMEXSCSAIXGB-SAXRGWBVSA-N	24606149.52590606	28824742.84889441	31738362.88086022	30502512.9478451	31307401.5840625	31515248.86232553	32397012.24921621	33287483.086686	28053787.15142104	33809587.29436047	32273726.43353684	35137577.78790421
Com_763_neg	Dihydroartemisinin	双氢青蒿素	N	C15H24O5	284.162	283.155	1.39954	[M-H]-	6.168	0.53	1	C18	Lipids and lipid-like molecules	脂质和类脂分子	Prenol lipids	异戊烯醇脂	Sesquiterpenoids	倍半萜类	71939-50-9""	HMDB0242686	Lipids and lipid-like molecules	Prenol lipids	Sesquiterpenoids	_	D07362	_	_	_	_	_	540327	CC1CCC2C(C)C(O)OC3OC4(C)CCC1C23OO4	BJDCWCLMFKKGEE-UHFFFAOYSA-N	4509251.881777704	6210426.616695093	6183157.418919511	8145440.047258086	4669195.61939823	4251262.799022657	6337744.066040692	7121659.712291026	4837578.786761345	4357141.882607684	6488283.873818488	8396939.555824157
Com_627_neg	Butylphthalide	丁苯酞	N	C12H14O2	190.099	249.113	3.78058	[M+CH3COOH-H]-	7.096	0.71	1	C18	Organoheterocyclic compounds	有机杂环化合物	Benzofurans	苯并呋喃类	Benzofuranones	苯并呋喃酮类	6066-49-5""	HMDB0032064	Organoheterocyclic compounds	Benzofurans	Benzofuranones	Butylphthalide	C17854	_	_	_	_	_	61361	CCCCC1C2=CC=CC=C2C(=O)O1	HJXMNVQARNZTEE-UHFFFAOYSA-N	1163034.190737964	1355109.062117641	1435256.767149522	1393566.063816144	1155009.7013034	1457961.543728743	1538605.359602107	1511734.247327301	1063298.765881716	1437757.824469531	924921.4840873524	1304572.912907444
Com_169_neg	3-Hydroxyacetophenone	3-羟基苯乙酮	N	C8H8O2	136.052	135.045	0.82003	[M-H]-	5.251	0.76	1	C18	Organic oxygen compounds	有机氧化合物	Organooxygen compounds	有机氧化合物	Carbonyl compounds	羰基化合物	121-71-1""	_	_	_	_	_	_	_	_	_	_	_	_	CC(=O)C1=CC(=CC=C1)O	LUJMEECXHPYQOF-UHFFFAOYSA-N	3058175.029182317	3175393.51105597	3145242.896379688	3201606.4142361	3450884.39008672	2842358.388585038	3178844.638061502	3184745.559632351	3448207.758550093	2819109.967299127	2075834.642991795	2991635.052585441
Com_357_neg	Royal Jelly acid	10-羟基-2-癸烯酸	N	C10H18O3	186.126	185.118	2.31635	[M-H]-	7.426	0.74	1	C18	Organic acids and derivatives	有机酸及其衍生物	Hydroxy acids and derivatives	羟基酸及其衍生物	Medium-chain hydroxy acids and derivatives	中链羟基酸及其衍生物	14113-05-4""	_	_	_	_	_	_	_	LMFA01050157	Fatty Acyls [FA]	Fatty Acids and Conjugates [FA01]	Hydroxy fatty acids [FA0105]	_	C(CCCC=CC(=O)O)CCCO	QHBZHVUGQROELI-SOFGYWHQSA-N	7801675.183031444	9379157.47917358	9188476.77224145	11613183.38628312	10361178.0620946	9221193.758757235	8557064.553391906	10957629.78405354	8672425.629936604	8074962.458201104	8674385.456320684	10561788.07660896
Com_664_neg	D-Glucosamine 6-phosphate	D-氨基葡萄糖6-磷酸	N	C6H14NO8P	259.046	258.038	1.34142	[M-H]-	1.258	0.67	1	C18	Organic oxygen compounds	有机氧化合物	Organooxygen compounds	有机氧化合物	Carbohydrates and carbohydrate conjugates	碳水化合物和碳水化合物结合物	3616-42-0""	HMDB0001254	Organic oxygen compounds	Organooxygen compounds	Carbohydrates and carbohydrate conjugates	D-Glucosamine 6-phosphate; D-Glucosamine phosphate	C00352	map00250;map00520;map01100;map01130;map02060;map04931	_	_	_	_	439217	N[C@H]1[C@@H](O)O[C@H](COP(O)(O)=O)[C@@H](O)[C@@H]1O	XHMJOUIAFHJHBW-UKFBFLRUSA-N	2930416.585192376	2366685.665530594	1520874.231981697	2221899.674976706	2125962.56019682	1358574.935155043	1774193.933868199	2416929.335260848	2777112.380020946	977521.715402262	1685256.836827275	2750240.27928294
Com_176_neg	4-Ethylresorcinol	4-乙基间苯二酚	N	C8H10O2	138.068	137.061	0.71265	[M-H]-	5.477	0.78	1	C18	Benzenoids	苯类化合物	Phenols	酚类	Benzenediols	苯二醇类	2896-60-8""	_	_	_	_	_	_	_	_	_	_	_	_	CCC1=C(C=C(C=C1)O)O	VGMJYYDKPUPTID-UHFFFAOYSA-N	2172535.422180772	1682539.667655541	1569893.006042721	1874436.73196392	2221950.82206227	1279808.725724245	1239897.048813925	1202010.915546784	2610288.186523241	3195106.642648972	569660.377891569	4227581.793771044
Com_1083_neg	Rhodojaponin III	闹羊花毒素III	N	C20H32O6	368.22	367.212	1.86436	[M-H]-	6.734	0.54	1	C18	Lipids and lipid-like molecules	脂质和类脂分子	Prenol lipids	异戊烯醇脂	Diterpenoids	二萜类	26342-66-5""	_	_	_	_	_	_	_	LMPR0104180003	Prenol Lipids [PR]	Isoprenoids [PR01]	C20 isoprenoids (diterpenes) [PR0104]	_	CC1(C2C(O2)C3C1(C(CC45CC(C(C4O)CCC5C3(C)O)(C)O)O)O)C	VUMZHZYKXUYIHM-GLHQSWFFSA-N	19050587.11419699	23022769.27871154	21085636.30414986	47756437.61175612	5655634.06198259	11985529.08745764	11366693.09392666	55862853.6618986	25372743.7171219	33532839.47615701	7530429.346677915	22351372.23469427
Com_891_neg	Skimmin	茵芋苷	N	C15H16O8	324.085	305.067	1.04804	[M-H-H2O]-	3.332	0.9	1	C18	Phenylpropanoids and polyketides	苯丙素类和聚酮类	Coumarins and derivatives	香豆素及其衍生物	Coumarin glycosides	香豆素糖苷	93-39-0""	HMDB0258334	Phenylpropanoids and polyketides	Coumarins and derivatives	Coumarin glycosides	_	_	_	_	_	_	_	320361	OCC1OC(OC2=CC3=C(C=CC(=O)O3)C=C2)C(O)C(O)C1O	VPAOSFFTKWUGAD-UHFFFAOYSA-N	8470955.671790574	2351921.413321207	16294121.72836713	12332219.33517631	8054426.76184521	5692770.244098699	5586709.334890071	9113222.681543408	9785143.663383491	6263584.464870804	952967.7958437704	9536285.756651668
Com_929_neg	Glaucocalyxin A	蓝萼甲素	N	C20H28O4	332.199	313.181	0.9128	[M-H-H2O]-	7.653	0.6	1	C18	Lipids and lipid-like molecules	脂质和类脂分子	Prenol lipids	异戊烯醇脂	Diterpenoids	二萜类	79498-31-0""	HMDB0252739	Lipids and lipid-like molecules	Prenol lipids	Diterpenoids	_	_	_	_	_	_	_	14193397	CC1(C)C2CC(O)C34C(O)C(CCC3C2(C)CCC1=O)C(=C)C4=O	UCDVIBNDYLUWFP-UHFFFAOYSA-N	3164716.985928461	1776563.386882939	2568965.905958804	3934135.047166627	7956162.72268455	10274749.25109223	10159410.00495317	2040937.679886754	1063964.59802993	38892592.48667994	26142935.20368013	2137062.757688728
Com_834_neg	cis-9,10-Epoxystearic Acid	cis-9,10-环氧硬脂酸	N	C18H34O3	298.251	297.243	2.36101	[M-H]-	8.74	0.96	1	C18	Lipids and lipid-like molecules	脂质和类脂分子	Fatty Acyls	脂肪酰类	Lineolic acids and derivatives	亚麻酸及其衍生物	24560-98-3""	_	_	_	_	_	_	_	LMFA02000001	Fatty Acyls [FA]	Octadecanoids [FA02]	Other Octadecanoids [FA0200]	_	CCCCCCCCC1C(O1)CCCCCCCC(=O)O	IMYZYCNQZDBZBQ-SJORKVTESA-N	183332716.0377464	195987423.5591159	449053927.8768799	476763289.2887186	387369270.995719	327039341.077112	318320629.6259764	226475106.9675597	175502358.7268763	233828294.3951709	130271990.0511121	1.97757e+08
Com_1173_neg	Quillaic acid	皂皮酸	N	C30H46O5	486.335	485.327	1.18399	[M-H]-	8.109	0.56	1	C18	Lipids and lipid-like molecules	脂质和类脂分子	Prenol lipids	异戊烯醇脂	Triterpenoids	三萜类	631-01-6""	_	_	_	_	Quillaic acid	C08972	_	LMPR0106150037	Prenol Lipids [PR]	Isoprenoids [PR01]	C30 isoprenoids (triterpenes) [PR0106]	_	CC1(CCC2(C(C1)C3=CCC4C5(CCC(C(C5CCC4(C3(CC2O)C)C)(C)C=O)O)C)C(=O)O)C	MQUFAARYGOUYEV-UAWZMHPWSA-N	790901.9304893243	1186627.533740864	1423137.457262009	1156202.649362277	1040101.1478735	1860082.074408713	1372625.788584025	504297.1468775176	1111779.508739324	534947.9330353916	1045715.662828004	642621.040287696
Com_1193_neg	Ganoderic acid C2	灵芝酸C2	N	C30H46O7	518.324	517.317	0.91674	[M-H]-	6.27	0.52	1	C18	Lipids and lipid-like molecules	脂质和类脂分子	Prenol lipids	异戊烯醇脂	Triterpenoids	三萜类	103773-62-2""	HMDB0035304	Lipids and lipid-like molecules	Prenol lipids	Tetraterpenoids	_	_	_	_	_	_	_	131752094	CC(CC(=O)CC(C)C(O)=O)C1CC(O)C2(C)C3=C(C(=O)CC12C)C1(C)CCC(O)C(C)(C)C1CC3O	RERVSJVGWKIGTJ-UHFFFAOYSA-N	43044.16467148227	110136.3870939118	350019.359332126	514539.5327197685	5106885.96536973	7993349.04613013	8413467.535404162	152053.8161153927	81078.46742144694	60095.97118761991	38185165.9275501	108042.8444153919
Com_1210_neg	Timosaponin A1	知母皂苷A1	N	C33H54O8	578.382	577.374	1.358	[M-H]-	8.101	0.53	1	C18	Lipids and lipid-like molecules	脂质和类脂分子	Steroids and steroid derivatives	类固醇和类固醇衍生物	Steroidal glycosides	甾体糖苷	68422-00-4""	_	_	_	_	_	_	_	_	_	_	_	_	CC1CCC2(C(C3C(O2)CC4C3(CCC5C4CCC6C5(CCC(C6)OC7C(C(C(C(O7)CO)O)O)O)C)C)C)OC1	ZNEIIZNXGCIAAL-MYNIFUFOSA-N	926738.2200311228	2623787.224001504	2459286.611019841	1781379.974189627	918401.001024477	1652715.524749851	1566521.905767301	1063807.891858209	501849.0091910205	2924248.671008405	9290091.292769045	51064.76760268893
Com_314_neg	(E)-Osmundacetone	紫萁酮	N	C10H10O3	178.063	177.056	0.22783	[M-H]-	6.053	0.67	1	C18	Phenylpropanoids and polyketides	苯丙素类和聚酮类	Cinnamic acids and derivatives	肉桂酸及其衍生物	Hydroxycinnamic acids and derivatives	羟基肉桂酸及其衍生物	123694-03-1""	_	_	_	_	_	_	_	_	_	_	_	_	CC(=O)C=CC1=CC(=C(C=C1)O)O	YIFZKRGUGKLILR-UHFFFAOYSA-N	4782199.666060194	3111481.931866456	3522367.233036975	3764121.492313108	5178811.08426829	3354752.551108349	4390167.849698876	8272401.248664426	5361535.904044299	4855535.729455452	3272986.333189473	3446672.107135271
Com_729_neg	Podocarpic acid	罗汉松酸	N	C17H22O3	274.157	273.149	1.88748	[M-H]-	6.951	0.52	1	C18	Lipids and lipid-like molecules	脂质和类脂分子	Prenol lipids	异戊烯醇脂	Diterpenoids	二萜类	5947-49-9""	_	_	_	_	Podocarpic acid	C09171	_	LMPR0104120002	Prenol Lipids [PR]	Isoprenoids [PR01]	C20 isoprenoids (diterpenes) [PR0104]	_	CC12CCCC(C1CCC3=C2C=C(C=C3)O)(C)C(=O)O	VJILEYKNALCDDV-OIISXLGYSA-N	1251101.544423428	1848087.348667983	1135837.551695008	3025209.450472862	1022717.71895859	1146630.351580891	1268416.821459207	2952794.267386074	1400244.741398681	2770416.449866975	1193628.562877168	1425369.211866462
Com_1024_neg	2-O-beta-D-Glucopyranosyl-L-ascorbic acid	抗坏血酸葡糖苷	N	C12H18O11	338.085	337.077	1.4411	[M-H]-	1.419	0.55	1	C18	Lipids and lipid-like molecules	脂质和类脂分子	Fatty Acyls	脂肪酰类	Fatty acyl glycosides	脂肪酰糖苷	562043-82-7""	_	_	_	_	_	_	_	_	_	_	_	_	C(C1C(C(C(C(O1)OC2=C(C(OC2=O)C(CO)O)O)O)O)O)O	MLSJBGYKDYSOAE-DNYNHWTLSA-N	1792540.186392528	4255819.810531652	2829463.157093452	2214072.579568138	2048039.40666124	2713018.421259762	2721035.796730277	2892311.444633808	4246223.835934714	2940164.508280086	2759388.616126354	1931730.621117925
Com_393_neg	Methyl beta-D-Galactopyranoside	beta-甲基-D-半乳糖苷	N	C7H14O6	194.079	193.071	1.58366	[M-H]-	0.582	0.64	1	C18	Organic oxygen compounds	有机氧化合物	Organooxygen compounds	有机氧化合物	Carbohydrates and carbohydrate conjugates	碳水化合物和碳水化合物结合物	1824-94-8""	_	_	_	_	Methyl beta-D-galactoside; Methyl beta-D-galactopyranoside	C03619	map02010	_	_	_	_	_	COC1C(C(C(C(O1)CO)O)O)O	HOVAGTYPODGVJG-VOQCIKJUSA-N	1609194.532876672	1670867.90545792	1615813.813037553	1485672.293261185	957290.604282275	2036925.680204206	1809723.533357609	1866145.410694654	1818144.096433858	1545683.162909082	1431066.140373265	1690558.331364954
Com_32_neg	Isethionic acid	羟乙基磺酸	N	C2H6O4S	125.999	124.991	1.97077	[M-H]-	1.366	0.84	1	C18	Organic acids and derivatives	有机酸及其衍生物	Organic sulfonic acids and derivatives	有机磺酸及其衍生物	Organosulfonic acids and derivatives	有机磺酸及其衍生物	1562-00-1""	HMDB0003903	Organic acids and derivatives	Organic sulfonic acids and derivatives	Organosulfonic acids and derivatives	2-Hydroxyethanesulfonate; 2-Hydroxyethanesulfonic acid; 2-Hydroxyethane-1-sulfonic acid; Isethionic acid; Isethionate	C05123	map00430;map01100	_	_	_	_	7866	OCCS(O)(=O)=O	SUMDYPCJJOFFON-UHFFFAOYSA-N	40186814.72439619	38800255.93690845	36793934.56669786	37668532.74915535	41330541.6331979	38225457.3644153	39448611.81314345	42668880.36639217	37671643.69227853	39643001.38094662	35235674.90374668	34107920.97600152
Com_5_neg	DL-Serine	DL-丝氨酸	N	C3H7NO3	105.043	104.035	3.82897	[M-H]-	1.31	0.93	1	C18	Organic acids and derivatives	有机酸及其衍生物	Carboxylic acids and derivatives	羧酸及其衍生物	Amino acids, peptides, and analogues	氨基酸、肽和类似物	302-84-1""	HMDB0003406	Organic acids and derivatives	Carboxylic acids and derivatives	Amino acids, peptides, and analogues	Serine; 2-Amino-3-hydroxypropionic acid; 3-Hydroxyalanine	C00716	map02030	LMFA01100045	Fatty Acyls [FA]	Fatty Acids and Conjugates [FA01]	Amino fatty acids [FA0110]	617	C(C(C(=O)O)N)O	MTCFGRXMJLQNBG-UHFFFAOYSA-N	29747183.48251677	30712475.352182	26881567.98025164	23573638.6980388	31858878.2997832	27179742.1458352	28620033.01790437	26331388.6368108	34139431.68832875	24009705.10279585	20332118.25126649	47418645.87596258
Com_7_neg	3-Hydroxy-4-aminopyridine	3-羟基-4-氨基吡啶	N	C5H6N2O	110.048	109.04	3.5388	[M-H]-	1.339	0.63	1	C18	Organoheterocyclic compounds	有机杂环化合物	Pyridines and derivatives	吡啶及其衍生物	Aminopyridines and derivatives	氨基吡啶及其衍生物	52334-53-9""	HMDB0060741	Organoheterocyclic compounds	Pyridines and derivatives	Aminopyridines and derivatives	_	_	_	_	_	_	_	2762419	OC1=CNC=CC1=N	DBDKLFOUWUHPDW-UHFFFAOYSA-N	5772968.394061435	7180478.847932733	5114280.277782689	6031059.787537367	6658264.00642648	5636321.126176305	5981697.947882894	8237924.893380568	6721471.611938282	6205907.10546828	4694758.000910259	7247765.846082399
Com_1070_neg	Matairesinol	罗汉松树脂酚	N	C20H22O6	358.142	357.134	1.41131	[M-H]-	5.846	0.72	1	C18	Lignans, neolignans and related compounds	木脂素、新木脂素及相关化合物	Furanoid lignans	呋喃类木脂素	Tetrahydrofuran lignans	四氢呋喃木脂素	580-72-3""	HMDB0035698	Lignans, neolignans and related compounds	Furanoid lignans	Tetrahydrofuran lignans	Matairesinol; (-)-Matairesinol	C10682	map01061;map01110	_	_	_	_	119205	COC1=C(O)C=CC(C[C@H]2COC(=O)[C@@H]2CC2=CC(OC)=C(O)C=C2)=C1	MATGKVZWFZHCLI-LSDHHAIUSA-N	73923.53340965281	63411.75180156235	257521.0939676893	218795.6493236823	278572.614499847	421263.8402863741	384328.3152628599	29956.70668611526	205002.3583756303	1227840.639844718	1330860.301954932	39359.35039102095
Com_365_neg	p-Cresyl sulfate	对甲酚硫酸盐	N	C7H8O4S	188.014	187.007	1.68679	[M-H]-	5.496	0.57	1	C18	Organic acids and derivatives	有机酸及其衍生物	Organic sulfuric acids and derivatives	有机硫酸及其衍生物	Arylsulfates	芳基硫酸盐	3233-58-7""	HMDB0011635	Organic acids and derivatives	Organic sulfuric acids and derivatives	Arylsulfates	_	_	_	_	_	_	_	4615423	CC1=CC=C(OS(O)(=O)=O)C=C1	WGNAKZGUSRVWRH-UHFFFAOYSA-N	851060.9101637984	3386962.913538178	1828532.228870016	93556.1640943225	1464121.10038411	806159.9529147578	847272.2600548054	145567.3772130978	314895.5103680711	517919.1684618261	593596.1233727763	199468.8153380256
Com_324_neg	3-(3-Methoxyphenyl)propionic acid	3-(3-甲氧基苯基)丙酸	N	C10H12O3	180.079	179.071	0.03551	[M-H]-	5.591	0.72	1	C18	Phenylpropanoids and polyketides	苯丙素类和聚酮类	Phenylpropanoic acids	苯丙酸类	_	_	10516-71-9""	HMDB0011751	Phenylpropanoids and polyketides	Phenylpropanoic acids	_	_	_	_	_	_	_	_	66336	COC1=CC=CC(CCC(O)=O)=C1	BJJQJLOZWBZEGA-UHFFFAOYSA-N	2314802.360097005	2025521.554999668	1680442.631398977	3110460.55589486	2518715.28571952	1509940.67326716	1614106.008408928	3112071.179142369	2916722.132761121	2730055.009550103	962546.3566774592	2205093.912343458
Com_1098_neg	Allolithocholic acid	别石胆酸	N	C24H40O3	376.298	375.29	2.23853	[M-H]-	8.798	0.92	1	C18	Lipids and lipid-like molecules	脂质和类脂分子	Steroids and steroid derivatives	类固醇和类固醇衍生物	Bile acids, alcohols and derivatives	胆汁酸、醇及其衍生物	2276-94-0""	HMDB0000381	Lipids and lipid-like molecules	Steroids and steroid derivatives	Bile acids, alcohols and derivatives	_	_	_	LMST04010005	Sterol Lipids [ST]	Bile acids and derivatives [ST04]	C24 bile acids, alcohols, and derivatives [ST0401]	53477689	C[C@@H](CCC(O)=O)C1CCC2C3CCC4C[C@H](O)CC[C@]4(C)C3CC[C@]12C	SMEROWZSTRWXGI-IBUNROKMSA-N	297942.6280647849	430152.8329517246	500647.0444518927	436525.3545904866	14427906.0338968	17272046.05749924	18145569.01063463	441829.9787585844	341628.0883310115	366727.3249787171	69923722.06824324	286332.4000384685
Com_578_neg	Coniferyl alcohol	松柏醇	N	C10H12O3	180.079	239.092	2.67578	[M+CH3COOH-H]-	5.516	0.66	1	C18	Benzenoids	苯类化合物	Phenols	酚类	Methoxyphenols	甲氧基酚类	458-35-5""	HMDB0012915	Benzenoids	Phenols	Methoxyphenols	Coniferyl alcohol; Coniferol; 4-(3-Hydroxy-1-propenyl)-2-methoxyphenol; trans-Coniferyl alcohol	C00590	map00940;map01061;map01100;map01110	_	_	_	_	1549095	COC1=C(O)C=CC(\C=C\CO)=C1	JMFRWRFFLBVWSI-NSCUHMNNSA-N	3361266.376800615	1758374.246061569	1430337.277536801	2369576.55712507	1958395.2075967	1403831.890709913	1400861.82038635	3124989.60335576	2687861.033923649	3658618.396145242	551393.1374410769	1982281.084302093
Com_24_neg	Disodium succinate	丁二酸钠	N	C4H6O4	118.027	117.019	1.98486	[M-H]-	2.636	0.99	1	C18	Organic acids and derivatives	有机酸及其衍生物	Carboxylic acids and derivatives	羧酸及其衍生物	Dicarboxylic acids and derivatives	二元酸及其衍生物	150-90-3""	HMDB0000254	Organic acids and derivatives	Carboxylic acids and derivatives	Dicarboxylic acids and derivatives	_	_	_	_	_	_	_	1738118	OC(=O)CCC(O)=O	KDYFGRWQOYBRFD-UHFFFAOYSA-N	524111583.142417	571257071.3537823	475533275.0621964	344535703.1071177	545022395.450944	496077067.5752156	502476968.3332101	186730861.4043591	297967153.0455356	168515352.7729544	76911334.90153469	129780789.8519302
Com_608_neg	Ac-DL-Trp-OH	N-乙酰-DL-色氨酸	N	C13H14N2O3	246.1	245.093	1.74387	[M-H]-	5.654	0.71	1	C18	Organic acids and derivatives	有机酸及其衍生物	Carboxylic acids and derivatives	羧酸及其衍生物	Amino acids, peptides, and analogues	氨基酸、肽和类似物	87-32-1""	HMDB0255052	Organic acids and derivatives	Carboxylic acids and derivatives	Amino acids, peptides, and analogues	_	_	_	_	_	_	_	2002	CC(O)=NC(CC1=CNC2=CC=CC=C12)C(O)=O	DZTHIGRZJZPRDV-UHFFFAOYSA-N	723538.1641823008	606923.2948129678	1067829.265023363	2996280.693627859	1967483.05516165	1691968.967500311	1698429.067807874	3095492.065538276	1765125.006609098	1376109.122100861	1543850.852714435	1730451.707607533
Com_622_neg	gamma-Glutamylcysteine	5-L-谷氨酰-L-半胱氨酸	N	C8H14N2O5S	250.062	249.055	0.6651	[M-H]-	2.061	0.79	1	C18	Organic acids and derivatives	有机酸及其衍生物	Carboxylic acids and derivatives	羧酸及其衍生物	Amino acids, peptides, and analogues	氨基酸、肽和类似物	636-58-8""	HMDB0001049	Organic acids and derivatives	Carboxylic acids and derivatives	Amino acids, peptides, and analogues	gamma-L-Glutamyl-L-cysteine; L-gamma-Glutamylcysteine; 5-L-Glutamyl-L-cysteine; gamma-Glutamylcysteine	C00669	map00480;map01100;map04216	_	_	_	_	123938	N[C@@H](CCC(=O)N[C@@H](CS)C(O)=O)C(O)=O	RITKHVBHSGLULN-WHFBIAKZSA-N	1237286.220965723	1062392.814409989	1356390.140237984	2078883.22000997	2179181.11164946	1659365.785709444	1711407.020957024	1829788.253940841	1483397.65863836	1480111.255643987	1557040.199019495	3039626.047983464
Com_483_neg	Undecanedioic acid	十一烷二酸	N	C11H20O4	216.136	215.128	3.19077	[M-H]-	6.312	0.8	1	C18	Lipids and lipid-like molecules	脂质和类脂分子	Fatty Acyls	脂肪酰类	Fatty acids and conjugates	脂肪酸和结合物	1852-04-6""	HMDB0000888	Lipids and lipid-like molecules	Fatty Acyls	Fatty acids and conjugates	_	_	_	LMFA01170007	Fatty Acyls [FA]	Fatty Acids and Conjugates [FA01]	Dicarboxylic acids [FA0117]	15816	OC(=O)CCCCCCCCCC(O)=O	LWBHHRRTOZQPDM-UHFFFAOYSA-N	41782777.49497347	32552188.7720684	54720079.92582076	56975781.54072319	39939836.8107999	62676446.15834893	43784935.15290257	56443374.11694896	42396991.0237698	25818943.19185755	30509722.52292294	32787074.70915484
Com_1075_neg	N-Arachidonylglycine	N-花生四烯酸甘氨酸	N	C22H35NO3	361.262	360.254	1.64808	[M-H]-	8.964	0.93	1	C18	Organic acids and derivatives	有机酸及其衍生物	Carboxylic acids and derivatives	羧酸及其衍生物	Amino acids, peptides, and analogues	氨基酸、肽和类似物	179113-91-8""	HMDB0005096	Organic acids and derivatives	Carboxylic acids and derivatives	Amino acids, peptides, and analogues	_	_	_	LMFA08020003	Fatty Acyls [FA]	Fatty amides [FA08]	N-acyl amino acids [FA0805]	5283389	CCCCC\C=C/C\C=C/C\C=C/C\C=C/CCCC(=O)NCC(O)=O	YLEARPUNMCCKMP-DOFZRALJSA-N	12826072.40656528	10001778.64850413	8719024.378559142	9979546.350048551	16541669.2679749	17599930.25342796	17319305.22019894	9108723.565063853	11486239.67902206	19791854.48288636	25416174.90383049	24803926.66064344
Com_12_neg	5-Aminolevulinic acid	5-氨基酮戊酸	N	C5H9NO3	131.058	112.04	3.50339	[M-H-H2O]-	1.503	0.75	1	C18	Organic acids and derivatives	有机酸及其衍生物	Carboxylic acids and derivatives	羧酸及其衍生物	Amino acids, peptides, and analogues	氨基酸、肽和类似物	106-60-5""	HMDB0001149	Organic acids and derivatives	Carboxylic acids and derivatives	Amino acids, peptides, and analogues	5-Aminolevulinate; 5-Amino-4-oxopentanoate; 5-Amino-4-oxovaleric acid	C00430	map00260;map00860;map01060;map01100;map01110;map01120;map02010	LMFA01100055	Fatty Acyls [FA]	Fatty Acids and Conjugates [FA01]	Amino fatty acids [FA0110]	137	NCC(=O)CCC(O)=O	ZGXJTSGNIOSYLO-UHFFFAOYSA-N	96976214.16448088	97170892.94004148	106827079.7126333	75581439.29813395	98989717.1627572	81238125.11238797	90849003.58605404	96734586.67615192	114534747.1102685	92119675.98186897	67076119.92608469	94998189.50559564
Com_524_neg	5,6-Dihydrouridine	5,6-二氢尿苷	N	C9H14N2O6	246.085	227.067	3.39326	[M-H-H2O]-	3.056	0.66	1	C18	Nucleosides, nucleotides, and analogues	核苷、核苷酸和类似物	Pyrimidine nucleosides	嘧啶核苷	_	_	5627-05-4""	HMDB0000497	Organic oxygen compounds	Organooxygen compounds	Carbohydrates and carbohydrate conjugates	_	_	_	_	_	_	_	94312	OC[C@H]1O[C@H]([C@H](O)[C@@H]1O)N1CCC(=O)NC1=O	ZPTBLXKRQACLCR-XVFCMESISA-N	7195504.479112829	9181988.918973666	9791883.71659183	14849489.76194214	9008092.34878438	8196303.897356069	8807003.498757435	8796707.5784632	8401987.22715775	6078595.579276414	5726459.058358857	7892203.710275553
Com_682_neg	L-Valyl-L-phenylalanine	L-缬氨酰-L-苯丙氨酸	N	C14H20N2O3	264.147	263.14	2.09266	[M-H]-	5.444	0.71	1	C18	Organic acids and derivatives	有机酸及其衍生物	Carboxylic acids and derivatives	羧酸及其衍生物	Amino acids, peptides, and analogues	氨基酸、肽和类似物	3918-92-1""	HMDB0029134	Organic acids and derivatives	Carboxylic acids and derivatives	Amino acids, peptides, and analogues	_	_	_	_	_	_	_	6993119	CC(C)[C@H](N)C(=O)N[C@@H](CC1=CC=CC=C1)C(O)=O	GJNDXQBALKCYSZ-RYUDHWBXSA-N	1399506.523216015	1110429.875350597	1673662.843290247	2210969.184362889	2718639.47415277	1542734.03534363	1546925.352009205	2025373.539110814	3644616.518073569	2197455.865730845	3223528.960932907	986193.4276007528
Com_28_neg	4-Methylcatechol	4-甲基邻苯二酚	N	C7H8O2	124.052	123.045	1.01522	[M-H]-	5.214	0.6	1	C18	Benzenoids	苯类化合物	Phenols	酚类	Benzenediols	苯二醇类	452-86-8""	HMDB0000873	Benzenoids	Phenols	Benzenediols	4-Methylcatechol; 3,4-Dihydroxytoluene; 1,2-Dihydroxy-4-methylbenzene; 4-Methyl-1,2-benzenediol	C06730	map00622;map00623;map00626;map01100;map01120;map01220	_	_	_	_	9958	CC1=CC=C(O)C(O)=C1	ZBCATMYQYDCTIZ-UHFFFAOYSA-N	22615023.50045426	29121693.19970817	19544790.20978419	2379210.271971214	28370273.8805043	24408881.49769756	24757093.29948857	2371593.071886953	25201312.02546636	65065860.58708638	4157791.920449725	67554643.69900602
Com_746_neg	H-Val-Tyr-OH	L-缬氨酰基-L-酪氨酸	N	C14H20N2O4	280.142	279.135	1.01186	[M-H]-	5.04	0.58	1	C18	Organic acids and derivatives	有机酸及其衍生物	Carboxylic acids and derivatives	羧酸及其衍生物	Amino acids, peptides, and analogues	氨基酸、肽和类似物	3061-91-4""	HMDB0029139	Organic acids and derivatives	Carboxylic acids and derivatives	Amino acids, peptides, and analogues	_	_	_	_	_	_	_	7009554	CC(C)[C@H](N)C(=O)N[C@@H](CC1=CC=C(O)C=C1)C(O)=O	VEYJKJORLPYVLO-RYUDHWBXSA-N	633436	1279948.238892295	1922819.416714241	2536096.405659167	1857482.89700571	1917545.864194402	1806989.644663621	2260895.064581552	2220844.429881804	1540874.804977865	2786568.930185372	843693.3185863381
Com_579_neg	Homocarnosine	同型心肌素	N	C10H16N4O3	240.122	239.114	3.18995	[M-H]-	1.341	0.95	1	C18	Organic acids and derivatives	有机酸及其衍生物	Peptidomimetics	肽模拟物	Hybrid peptides	混合肽	#VALUE!	HMDB0000745	Organic acids and derivatives	Peptidomimetics	Hybrid peptides	Homocarnosine; L-Homocarnosine; gamma-Aminobutyryl histidine; N-(4-Amino-1-oxobutyryl)histidine	C00884	map00330	_	_	_	_	10243361	NCCCC(=O)N[C@@H](CC1=CNC=N1)C(O)=O	CCLQKVKJOGVQLU-QMMMGPOBSA-N	39990240.59322571	50954522.7734068	37036668.544229	84101709.87194784	65833277.9668079	60349170.4965302	59819448.23537029	103368904.0110466	59265073.48471854	30603316.65679113	78711937.87710585	58409374.75062538
Com_689_neg	2'-Deoxyguanosine	2'-脱氧鸟苷	N	C10H13N5O4	267.097	266.089	2.15508	[M-H]-	4.837	0.9	1	C18	Nucleosides, nucleotides, and analogues	核苷、核苷酸和类似物	Purine nucleosides	嘌呤核苷	Purine 2'-deoxyribonucleosides	嘌呤2'-脱氧核糖核苷	961-07-9""	HMDB0000085	Nucleosides, nucleotides, and analogues	Purine nucleosides	Purine 2'-deoxyribonucleosides	Deoxyguanosine; 2'-Deoxyguanosine	C00330	map00230;map01100	_	_	_	_	187790	NC1=NC2=C(N=CN2[C@H]2C[C@H](O)[C@@H](CO)O2)C(=O)N1	YKBGVTZYEHREMT-KVQBGUIXSA-N	13325258.08334794	12173428.97943202	19199159.44085301	12995697.74048339	17479591.3221875	27721921.16689216	14689695.74017569	17963170.08250756	16493634.75605636	25073765.02959312	11885332.56572631	12339628.18197076
Com_599_neg	Uridine	尿苷	N	C9H12N2O6	244.07	243.061	3.16897	[M-H]-	2.292	0.98	1	C18	Nucleosides, nucleotides, and analogues	核苷、核苷酸和类似物	Pyrimidine nucleosides	嘧啶核苷	_	_	58-96-8""	HMDB0000296	Nucleosides, nucleotides, and analogues	Pyrimidine nucleosides	_	Uridine	C00299	map00240;map01100	_	_	_	_	6029	OC[C@H]1O[C@H]([C@H](O)[C@@H]1O)N1C=CC(=O)NC1=O	DRTQHJPVMGBUCF-XVFCMESISA-N	542246841.5264775	692835447.4095632	621818892.6833733	666903557.752453	627116757.477187	544020182.3196801	574783151.3494704	782049927.6269726	610069902.4029415	568431198.1596447	569081058.7060817	581959518.5989884
Com_1017_neg	Prostaglandin E2	地诺前列酮	N	C20H32O5	352.225	333.207	1.1661	[M-H-H2O]-	6.475	0.79	1	C18	Lipids and lipid-like molecules	脂质和类脂分子	Fatty Acyls	脂肪酰类	Eicosanoids	类二十烷酸	363-24-6""	HMDB0001220	Lipids and lipid-like molecules	Fatty Acyls	Eicosanoids	Prostaglandin E2; (5Z,13E)-(15S)-11alpha,15-Dihydroxy-9-oxoprosta-5,13-dienoate; (5Z,13E)-(15S)-11alpha,15-Dihydroxy-9-oxoprost-13-enoate; Dinoprostone; PGE2	C00584	map00590;map01100;map04024;map04080;map04726;map04750;map04921;map04923;map04924;map04976;map05140;map05143;map05146;map05165;map05200;map05323	LMFA03010003	Fatty Acyls [FA]	Eicosanoids [FA03]	Prostaglandins [FA0301]	5280360	CCCCC[C@H](O)\C=C\[C@H]1[C@H](O)CC(=O)[C@@H]1C\C=C/CCCC(O)=O	XEYBRNLFEZDVAW-ARSRFYASSA-N	48462304.49562016	55171485.30837537	54387397.4874825	44003294.08872527	36607370.802086	52960659.1233858	52318502.20490745	41336039.35007735	50991096.53989215	33590149.91334148	29379039.43430574	92131007.9194167
Com_740_neg	Phthalic acid mono-2-ethylhexyl ester	邻苯二甲酸单(2-乙基己基)酯	N	C16H22O4	278.152	277.144	2.09844	[M-H]-	7.366	0.86	1	C18	Benzenoids	苯类化合物	Benzene and substituted derivatives	苯及其取代衍生物	Benzoic acids and derivatives	苯甲酸及其衍生物	4376-20-9""	HMDB0013248	Benzenoids	Benzene and substituted derivatives	Benzoic acids and derivatives	2-Ethylhexyl phthalate	C03343	_	_	_	_	_	20393	CCCCC(CC)COC(=O)C1=CC=CC=C1C(O)=O	DJDSLBVSSOQSLW-UHFFFAOYSA-N	2462647.430472656	3273116.005628563	5388824.373090744	6017792.977911368	2905598.6605012	3677719.419705368	3764422.754413077	4327850.236847268	3441567.825156613	3072918.199954076	3493931.217426316	3243428.65572045
Com_421_neg	Linalool	芳樟醇	N	C10H18O	154.136	199.133	3.67996	[M+HCOOH-H]-	6.333	0.53	1	C18	Lipids and lipid-like molecules	脂质和类脂分子	Prenol lipids	异戊烯醇脂	Monoterpenoids	单萜类	78-70-6""	HMDB0036100	Lipids and lipid-like molecules	Prenol lipids	Monoterpenoids	Linalool; 3,7-Dimethylocta-1,6-dien-3-ol; (RS)-Linalool	C03985	_	_	_	_	_	6549	CC(C)=CCCC(C)(O)C=C	CDOSHBSSFJOMGT-UHFFFAOYSA-N	8245254.338436033	18178001.81966641	11464062.46786336	11235486.60163622	28122474.207301	20469353.86905773	32770786.68670624	20279473.25749783	8331254.175916409	13789134.26876697	7336263.789231442	17400344.14878798
Com_580_neg	Hexylresorcinol	4-己基间苯二酚	N	C12H18O2	194.131	239.128	3.75263	[M+HCOOH-H]-	6.724	0.93	1	C18	Benzenoids	苯类化合物	Phenols	酚类	Benzenediols	苯二醇类	136-77-6""	HMDB0032567	Benzenoids	Phenols	Benzenediols	_	D04441	_	_	_	_	_	3610	CCCCCCC1=C(O)C=C(O)C=C1	WFJIVOKAWHGMBH-UHFFFAOYSA-N	5601963.165659023	8214831.332157872	8780033.637929996	9960809.334174816	8707298.84455989	10701183.86808331	10598757.29464972	10294987.07325012	6762645.753215817	11004943.58963965	7301643.421681769	8799358.540648801
Com_1062_neg	Prostaglandin D2	前列腺素 D2	N	C20H32O5	352.225	351.217	1.66502	[M-H]-	6.472	0.93	1	C18	Lipids and lipid-like molecules	脂质和类脂分子	Fatty Acyls	脂肪酰类	Eicosanoids	类二十烷酸	41598-07-6""	HMDB0001403	Lipids and lipid-like molecules	Fatty Acyls	Eicosanoids	Prostaglandin D2; (5Z,13E)-(15S)-9alpha,15-Dihydroxy-11-oxoprosta-5,13-dienoate; (5Z,13E,15S)-9alpha,15-Dihydroxy-11-oxoprosta-5,13-dienoate; PGD2	C00696	map00590;map01100;map04080;map04664;map04726;map05143;map05310	LMFA03010004	Fatty Acyls [FA]	Eicosanoids [FA03]	Prostaglandins [FA0301]	448457	[H][C@](O)(CCCCC)\C=C\[C@@]1([H])C(=O)C[C@]([H])(O)[C@]1([H])C\C=C/CCCC(O)=O	BHMBVRSPMRCCGG-OUTUXVNYSA-N	83717786.26167913	153734030.3610892	96959348.3085512	82072640.21267512	66293046.1859589	94002777.23561125	92235814.13691778	78246506.06851418	90863464.9371581	71000870.82482748	58479323.20140374	156684630.6608203
Com_584_neg	Galactose 1-phosphate	D-半乳糖-1-磷酸	N	C6H13O9P	260.03	241.011	2.64016	[M-H-H2O]-	1.425	0.76	1	C18	Organic oxygen compounds	有机氧化合物	Organooxygen compounds	有机氧化合物	Carbohydrates and carbohydrate conjugates	碳水化合物和碳水化合物结合物	19046-60-7""	HMDB0000645	Organic oxygen compounds	Organooxygen compounds	Carbohydrates and carbohydrate conjugates	alpha-D-Galactose 1-phosphate; alpha-D-Galactopyranose 1-phosphate	C00446	map00052;map00520;map01100	_	_	_	_	123912	OC[C@H]1O[C@H](OP(O)(O)=O)[C@H](O)[C@@H](O)[C@H]1O	HXXFSFRBOHSIMQ-FPRJBGLDSA-N	15236756.35294669	13856347.66558029	13470292.4489662	17547899.67484692	21110863.5827172	16882237.2999985	20715837.39551192	19496486.19957147	18114593.3906878	22160428.07803912	19883451.15068989	17767527.68585445
Com_1238_neg	Flavin adenine dinucleotide	黄素腺嘌呤二核苷酸	N	C27H33N9O15P2	785.157	784.15	0.17097	[M-H]-	5.251	0.78	1	C18	Nucleosides, nucleotides, and analogues	核苷、核苷酸和类似物	Flavin nucleotides	黄素核苷酸	_	_	146-14-5""	HMDB0001248	Nucleosides, nucleotides, and analogues	Flavin nucleotides	_	FAD; Flavin adenine dinucleotide	C00016	map00740;map01100;map01110;map04977	_	_	_	_	643975	CC1=CC2=C(C=C1C)N(C[C@H](O)[C@H](O)[C@H](O)COP(O)(=O)OP(O)(=O)OC[C@H]1O[C@H]([C@H](O)[C@@H]1O)N1C=NC3=C1N=CN=C3N)C1=NC(=O)NC(=O)C1=N2	VWWQXMAJTJZDQX-UYBVJOGSSA-N	92946388.83039604	100248709.6111492	103367325.7298176	95191345.93509068	125665109.557019	81169004.71853608	89957238.49581389	120636342.2827366	136183311.9620999	110796972.1501782	95214021.2147332	100079312.0239637
Com_965_neg	Thymidine-5'-monophosphate	2'-脱氧胸苷-5'-单磷酸	N	C10H15N2O8P	322.057	321.049	1.31813	[M-H]-	2.186	0.53	1	C18	Nucleosides, nucleotides, and analogues	核苷、核苷酸和类似物	Pyrimidine nucleotides	嘧啶核苷酸	Pyrimidine deoxyribonucleotides	嘧啶脱氧核糖核苷酸	33430-62-5""	HMDB0001227	Nucleosides, nucleotides, and analogues	Pyrimidine nucleotides	Pyrimidine deoxyribonucleotides	_	_	_	_	_	_	_	9700	CC1=CN([C@H]2C[C@H](O)[C@@H](COP(O)(O)=O)O2)C(=O)NC1=O	GYOZYWVXFNDGLU-XLPZGREQSA-N	732862.1512640037	1442922.184754095	816490.8388264771	1508736.403412146	2367501.48242602	2117979.42141355	1214419.943968689	1818490.527536511	2335724.00126647	1844287.663618658	1949299.529603353	8827750.033334129
Com_1048_neg	Inosinic acid	肌苷5'-单磷酸	N	C10H13N4O8P	348.047	347.039	2.219	[M-H]-	1.838	1	1	C18	Nucleosides, nucleotides, and analogues	核苷、核苷酸和类似物	Purine nucleotides	嘌呤核苷酸	Purine ribonucleotides	嘌呤核糖核苷酸	131-99-7""	HMDB0000175	Nucleosides, nucleotides, and analogues	Purine nucleotides	Purine ribonucleotides	IMP; Inosinic acid; Inosine monophosphate; Inosine 5'-monophosphate; Inosine 5'-phosphate; 5'-Inosinate; 5'-Inosinic acid; 5'-Inosine monophosphate; 5'-IMP	C00130	map00230;map01060;map01065;map01070;map01100;map01110;map01130;map01523;map04742	_	_	_	_	8582	O[C@@H]1[C@@H](COP(O)(O)=O)O[C@H]([C@@H]1O)N1C=NC2=C1N=CNC2=O	GRSZFWQUAKGDAV-KQYNXXCUSA-N	178505699.2676312	488427963.0802171	603869362.4852695	644465099.1126299	539583596.742335	493029753.8891875	519645837.0959925	1007878022.509094	947624361.00879	285721795.4307204	520936984.6615501	33071464.97416426
Com_304_neg	L-Ascorbic acid	L-抗坏血酸	N	C6H8O6	176.032	175.024	2.55381	[M-H]-	1.44	0.97	1	C18	Organoheterocyclic compounds	有机杂环化合物	Dihydrofurans	二氢呋喃类	Furanones	呋喃酮类	50-81-7""	HMDB0000044	Organoheterocyclic compounds	Dihydrofurans	Furanones	Monodehydroascorbate; Monodehydroascorbate radical; Ascorbate radical; Semidehydroascorbic acid	C01041	map00053;map01100	_	_	_	_	_	[H][C@@]1(OC(=O)C(O)=C1O)[C@@H](O)CO	CIWBSHSKHKDKBQ-JLAZNSOCSA-N	8026413486.933644	4856406334.808956	4728958958.988916	6943522866.394342	5531920216.94365	8380670484.196477	5115493522.700842	5346066821.672808	4955276355.899415	7146256080.46908	4750051268.35606	6865518879.706057
Com_414_neg	D-Erythrose 4-phosphate	D-赤藓糖-4-磷酸	N	C4H9O7P	200.009	199.001	3.71753	[M-H]-	1.449	0.89	1	C18	Organic oxygen compounds	有机氧化合物	Organooxygen compounds	有机氧化合物	Carbohydrates and carbohydrate conjugates	碳水化合物和碳水化合物结合物	103302-15-4""	HMDB0001321	Organic oxygen compounds	Organooxygen compounds	Carbohydrates and carbohydrate conjugates	D-Erythrose 4-phosphate	C00279	map00030;map00400;map00710;map00750;map01060;map01061;map01063;map01070;map01100;map01110;map01120;map01130;map01200;map01230	_	_	_	_	122357	O[C@H](COP(O)(O)=O)[C@@H](O)C=O	NGHMDNPXVRFFGS-IUYQGCFVSA-N	21375395.04541009	21126997.22077462	30249634.72573189	27898602.07999781	17493039.4388847	13159097.88385634	15974884.90995674	35270178.19024452	27896206.02196076	25416642.52463248	23759278.28322374	39192575.92775924
Com_1028_neg	Fosfructose	D-果糖-1,6-二磷酸	N	C6H14O12P2	339.996	338.988	2.34618	[M-H]-	1.567	1	1	C18	Organic oxygen compounds	有机氧化合物	Organooxygen compounds	有机氧化合物	Carbohydrates and carbohydrate conjugates	碳水化合物和碳水化合物结合物	38099-82-0""	HMDB0001058	Organic oxygen compounds	Organooxygen compounds	Carbohydrates and carbohydrate conjugates	D-Fructose 1,6-bisphosphate	C00354	map00400;map00680;map00710;map01100;map01110;map01120;map01130;map01200;map04152;map04922;map05230	_	_	_	_	84951	C(C(C(C(C(=O)COP(=O)(O)O)O)O)O)OP(=O)(O)O	XPYBSIWDXQFNMH-UYFOZJQFSA-N	441763189.8758555	423532191.1522812	358695609.6946653	307944375.5173323	327705205.113115	543802270.4580625	346903585.9373201	176935003.6689551	141380455.2382584	144398177.4924288	393918638.0625102	277247565.9135021
Com_1204_neg	[Leu5]-Enkephalin	亮氨酸脑啡肽	N	C28H37N5O7	555.269	554.262	0.57303	[M-H]-	5.703	0.9	1	C18	Organic acids and derivatives	有机酸及其衍生物	Carboxylic acids and derivatives	羧酸及其衍生物	Amino acids, peptides, and analogues	氨基酸、肽和类似物	58822-25-6""	HMDB0001045	Organic acids and derivatives	Carboxylic acids and derivatives	Amino acids, peptides, and analogues	_	_	_	_	_	_	_	461776	CC(C)C[C@H](NC(=O)[C@H](CC1=CC=CC=C1)NC(=O)CNC(=O)CNC(=O)[C@@H](N)CC1=CC=C(O)C=C1)C(O)=O	URLZCHNOLZSCCA-VABKMULXSA-N	802019.5581931176	2999266.849685108	1435081.99122434	108153.2591479759	984611.572300867	868951.8665032808	848679.8600321001	144574.1888130297	1148238.272924805	1303063.616443171	669600.760344069	709720.8560811722
Com_289_neg	Dehydroascorbic acid	脱氢抗坏血酸	N	C6H6O6	174.016	173.009	1.2981	[M-H]-	1.501	0.76	1	C18	Organoheterocyclic compounds	有机杂环化合物	Lactones	内酯类	Gamma butyrolactones	γ-丁内酯	490-83-5""	HMDB0001264	Organoheterocyclic compounds	Lactones	Gamma butyrolactones	Dehydroascorbate; Dehydroascorbic acid; L-Dehydroascorbate; L-Dehydroascorbic acid	C05422	map00053;map00480;map01100	_	_	_	_	440667	[H][C@@]1(OC(=O)C(=O)C1=O)[C@@H](O)CO	SBJKKFFYIZUCET-JLAZNSOCSA-N	142837224.8565459	190566503.2887619	146909968.1914568	147563130.0445807	150548569.072275	136046650.5698541	147008644.6549022	206222999.8684057	239732036.1003298	168573906.69008	115126460.4130922	243320190.9535774
Com_1146_neg	Guanosine 5'-diphosphate	5’-二磷酸鸟苷	N	C10H15N5O11P2	443.024	442.016	1.97863	[M-H]-	1.568	0.89	1	C18	Nucleosides, nucleotides, and analogues	核苷、核苷酸和类似物	Purine nucleotides	嘌呤核苷酸	Purine ribonucleotides	嘌呤核糖核苷酸	7415-69-2""	HMDB0001201	Nucleosides, nucleotides, and analogues	Purine nucleotides	Purine ribonucleotides	GDP; Guanosine 5'-diphosphate; Guanosine diphosphate	C00035	map00230;map01100;map03013;map04014;map04015;map04144	_	_	_	_	8977	NC1=NC2=C(N=CN2[C@@H]2O[C@H](COP(O)(=O)OP(O)(O)=O)[C@@H](O)[C@H]2O)C(=O)N1	QGWNDRXFNXRZMB-UUOKFMHZSA-N	10656877.19416632	21495986.42507713	27366666.06500654	11279087.3855669	7533960.68612081	5804506.929650903	8728760.01078383	17817598.84930534	23794829.86721813	12006758.7501134	8175972.411494333	2113531.746987438
Com_194_neg	D-alpha-Hydroxyglutaric acid	2-羟基-D-谷氨酸	N	C5H8O5	148.037	147.03	1.42933	[M-H]-	1.544	0.98	1	C18	Organic acids and derivatives	有机酸及其衍生物	Hydroxy acids and derivatives	羟基酸及其衍生物	Short-chain hydroxy acids and derivatives	短链羟基酸及其衍生物	103404-90-6""	HMDB0000606	Organic acids and derivatives	Hydroxy acids and derivatives	Short-chain hydroxy acids and derivatives	(R)-2-Hydroxyglutarate; (R)-Hydroxyglutarate	C01087	_	_	_	_	_	439391	O[C@H](CCC(O)=O)C(O)=O	HWXBTNAVRSUOJR-GSVOUGTGSA-N	101206402.7408118	107241822.3996133	109880214.5097487	90654467.90017004	99028229.857217	84039761.57359104	93627106.99383938	104292676.1789196	155401680.2877683	99598200.53669947	92761654.95730264	145505080.7727714
Com_30_neg	Taurine	牛磺酸	N	C2H7NO3S	125.015	124.007	1.79971	[M-H]-	1.337	1	1	C18	Organic acids and derivatives	有机酸及其衍生物	Organic sulfonic acids and derivatives	有机磺酸及其衍生物	Organosulfonic acids and derivatives	有机磺酸及其衍生物	107-35-7""	HMDB0000251	Organic acids and derivatives	Organic sulfonic acids and derivatives	Organosulfonic acids and derivatives	Taurine; 2-Aminoethanesulfonic acid; Aminoethylsulfonic acid	C00245	map00120;map00430;map00920;map01100;map02010;map04080	_	_	_	_	1123	NCCS(O)(=O)=O	XOAAWQZATWQOTB-UHFFFAOYSA-N	2134150537.621747	2227457831.068864	2074794749.753909	1488441466.727499	2334909592.3958	2043727572.615321	2155508992.126723	1766797539.085382	2053337425.995557	2120786463.731317	1017765302.685798	2025197787.645176
Com_388_neg	Citric Acid	柠檬酸	N	C6H8O7	192.027	191.019	3.13981	[M-H]-	2.102	0.98	1	C18	Organic acids and derivatives	有机酸及其衍生物	Carboxylic acids and derivatives	羧酸及其衍生物	Tricarboxylic acids and derivatives	三羧酸及其衍生物	77-92-9""	HMDB0000094	Organic acids and derivatives	Carboxylic acids and derivatives	Tricarboxylic acids and derivatives	Citrate; Citric acid; 2-Hydroxy-1,2,3-propanetricarboxylic acid; 2-Hydroxytricarballylic acid	C00158	map00020;map00250;map00630;map00720;map01060;map01061;map01062;map01063;map01064;map01065;map01066;map01070;map01100;map01110;map01120;map01130;map01200;map01210;map01230;map02020	_	_	_	_	311	OC(=O)CC(O)(CC(O)=O)C(O)=O	KRKNYBCHXYNGOX-UHFFFAOYSA-N	1314260449.732291	2081400855.916418	1557119692.345166	1225416037.895097	1692108182.77636	1657194690.373413	1686211633.316802	2062048622.944746	2369797525.01101	1501318246.341102	737270318.4537174	2056207526.733419
Com_916_neg	Pyrroloquinoline quinone	吡咯喹啉醌	N	C14H6N2O8	330.012	310.995	1.90781	[M-H-H2O]-	6.188	0.7	1	C18	Organoheterocyclic compounds	有机杂环化合物	Quinolines and derivatives	喹啉及其衍生物	Pyrroloquinolines	吡咯并喹啉类	72909-34-3""	HMDB0013636	Organoheterocyclic compounds	Quinolines and derivatives	Pyrroloquinolines	PQQ; Pyrrolo-quinoline quinone; Pyrroloquinoline-quinone; Pyrroloquinoline quinone; 4,5-Dioxo-4,5-dihydro-1H-pyrrolo[2,3-f]quinoline-2,7,9-tricarboxylate; Methoxatin	C00113	map00350	_	_	_	_	1024	OC(=O)C1=CC2=C(N1)C1=C(N=C(C=C1C(O)=O)C(O)=O)C(=O)C2=O	MMXZSJMASHPLLR-UHFFFAOYSA-N	8437932.979891902	10106520.38929007	10453822.16632773	11109796.23173716	8625994.39968212	11953845.63676844	10489516.96660026	11477529.59156105	8185191.100293958	7757219.116816806	8020915.729347401	11843179.54623266
Com_862_neg	Ellagic acid	鞣花酸	N	C14H6O8	302.006	300.999	0.4882	[M-H]-	5.654	0.77	1	C18	Phenylpropanoids and polyketides	苯丙素类和聚酮类	Tannins	单宁	Hydrolyzable tannins	水解单宁	476-66-4""	HMDB0002899	Phenylpropanoids and polyketides	Tannins	Hydrolyzable tannins	Ellagic acid	C10788	_	_	_	_	_	5281855	OC1=C(O)C2=C3C(=C1)C(=O)OC1=C3C(=CC(O)=C1O)C(=O)O2	AFSDNFLWKVMVRB-UHFFFAOYSA-N	13416368.40369958	8759959.496921174	8837692.907356732	8616412.57118991	11883048.4158225	9609519.4227495	9783538.813812545	9938899.543573448	12298124.75019685	11783507.06060325	9238231.449874291	12485544.15889753
Com_434_neg	L-Alanyl-L-leucine	L-丙氨酰-L-亮氨酸	N	C9H18N2O3	202.132	201.124	2.52664	[M-H]-	5.23	0.83	1	C18	Organic acids and derivatives	有机酸及其衍生物	Carboxylic acids and derivatives	羧酸及其衍生物	Amino acids, peptides, and analogues	氨基酸、肽和类似物	3303-34-2""	HMDB0028691	Organic acids and derivatives	Carboxylic acids and derivatives	Amino acids, peptides, and analogues	Dapdiamide C; 3-{[(2E)-4-Amino-4-oxobut-2-enoyl]amino}-L-alanyl-L-leucine	C20964	_	_	_	_	_	96801	CC(C)C[C@H](NC(=O)[C@H](C)N)C(O)=O	RDIKFPRVLJLMER-BQBZGAKWSA-N	3361828.969049636	5725392.554075556	5739664.059210947	8378867.499856543	7289065.72693151	6505105.597475094	6495927.86456875	8973078.447953964	6866023.777688052	7394836.814357521	12244995.08780321	2407027.772986221
Com_1159_neg	Hyperoside	金丝桃苷	N	C21H20O12	464.095	463.088	0.44361	[M-H]-	5.595	0.92	1	C18	Phenylpropanoids and polyketides	苯丙素类和聚酮类	Flavonoids	黄酮类化合物	Flavonoid glycosides	黄酮糖苷	482-36-0""	HMDB0030775	Phenylpropanoids and polyketides	Flavonoids	Flavonoid glycosides	Hyperin; Quercetin 3-galactoside	C10073	_	LMPK12112041	Polyketides [PK]	Flavonoids [PK12]	Flavones and Flavonols [PK1211]	5281643	OC[C@H]1O[C@@H](OC2=C(OC3=C(C(O)=CC(O)=C3)C2=O)C2=CC(O)=C(O)C=C2)[C@H](O)[C@@H](O)[C@H]1O	OVSQVDMCBVZWGM-DTGCRPNFSA-N	7642411.065035154	5177719.185632208	4603084.533889298	4457118.253882948	14265832.1180368	9048724.331400614	8981539.713815881	5418717.985801696	7971037.612054219	7117936.908093098	5657154.068683503	6642199.113592587
Com_640_neg	Butin	紫铆亭	N	C15H12O5	272.068	253.05	2.75779	[M-H-H2O]-	5.883	0.59	1	C18	Phenylpropanoids and polyketides	苯丙素类和聚酮类	Flavonoids	黄酮类化合物	Flavans	黄烷	21913-99-5""	HMDB0249463	Phenylpropanoids and polyketides	Flavonoids	Flavans	Butin; (-)-Butin; 7,3',4'-Trihydroxyflavanone	C09614	map00941	LMPK12140075	Polyketides [PK]	Flavonoids [PK12]	Flavanones [PK1214]	_	OC1=CC2=C(C=C1)C(=O)CC(O2)C1=CC(O)=C(O)C=C1	MJBPUQUGJNAPAZ-UHFFFAOYSA-N	469235.7372889481	1136627.888685602	773673.8752737682	686662.3704720943	749675.03365137	1140426.18091633	1472728.737057607	1639644.380016747	1026908.268473084	748037.3420283733	1625635.877396059	1176469.006806275
Com_404_neg	N-acetyldopamine	N-乙酰多巴胺	N	C10H13NO3	195.09	194.082	2.25668	[M-H]-	6.997	0.65	1	C18	Benzenoids	苯类化合物	Phenols	酚类	Benzenediols	苯二醇类	2494-12-4""	HMDB0041943	Benzenoids	Phenols	Benzenediols	_	_	_	_	_	_	_	100526	CC(O)=NCCC1=CC(O)=C(O)C=C1	OFSAJYZMIPNPHE-UHFFFAOYSA-N	5626227.588555156	7128275.442982319	7038024.800969282	6886922.896733021	6675348.62620407	7726386.329745037	8003388.23191588	8233904.82831341	6963490.344080007	8753107.66446001	6756314.120592413	7959903.866765379
Com_527_neg	Traumatic Acid	反式-2-十二碳烯二酸	N	C12H20O4	228.136	227.128	3.02278	[M-H]-	6.407	0.84	1	C18	Lipids and lipid-like molecules	脂质和类脂分子	Fatty Acyls	脂肪酰类	Fatty acids and conjugates	脂肪酸和结合物	6402-36-4""	HMDB0000933	Lipids and lipid-like molecules	Fatty Acyls	Fatty acids and conjugates	Traumatic acid; (2E)-Dodecenedioic acid; Dodec-2-enedioic acid	C16308	map00592;map01110	LMFA01170002	Fatty Acyls [FA]	Fatty Acids and Conjugates [FA01]	Dicarboxylic acids [FA0117]	5283028	OC(=O)CCCCCCCC\C=C\C(O)=O	MAZWDMBCPDUFDJ-VQHVLOKHSA-N	8552454.062655702	9507282.33404648	9625495.308494626	10895802.33242785	10615874.657699	18144640.89875521	18537893.14110926	10784253.99284647	8110720.429491372	7365658.367776046	7262261.904848407	9943395.915606804
Com_368_neg	Furaneol	2,5-二甲基-4-羟基-3(2H)-呋喃酮	N	C6H8O3	128.047	187.061	2.25401	[M+CH3COOH-H]-	5.212	0.5	1	C18	Organoheterocyclic compounds	有机杂环化合物	Dihydrofurans	二氢呋喃类	Furanones	呋喃酮类	3658-77-3""	HMDB0040594	Organoheterocyclic compounds	Dihydrofurans	Furanones	4-Hydroxy-2,5-dimethylfuran-3(2H)-one; Dimethylhydroxy furanone	C20717	_	_	_	_	_	19309	CC1OC(C)=C(O)C1=O	INAXVXBDKKUCGI-UHFFFAOYSA-N	3111573.930460451	3578615.169215211	3343050.031765507	3625924.580616927	3746076.73270566	3135546.62911119	3233729.463631065	3815595.77631687	5691130.958649956	4439342.280002581	2621080.126149821	3144872.911021641
Com_924_neg	Palmitoylglycine	棕榈酰甘氨酸	N	C18H35NO3	313.262	312.254	2.23547	[M-H]-	9.302	0.78	1	C18	Organic acids and derivatives	有机酸及其衍生物	Carboxylic acids and derivatives	羧酸及其衍生物	Amino acids, peptides, and analogues	氨基酸、肽和类似物	2441-41-0""	HMDB0013034	Organic acids and derivatives	Carboxylic acids and derivatives	Amino acids, peptides, and analogues	_	_	_	LMFA08020079	Fatty Acyls [FA]	Fatty amides [FA08]	N-acyl amino acids [FA0805]	151008	CCCCCCCCCCCCCCCC(=O)NCC(O)=O	KVTFEOAKFFQCCX-UHFFFAOYSA-N	3817962.063332836	3992389.495121081	3802937.22132829	2932054.941892365	3728468.49387933	5335526.949504993	5430863.072727667	3647864.428136446	3632484.934821509	4263168.440368832	4060447.165774985	5777694.128914197
Com_730_neg	H-gamma-Glu-Gln-OH	gamma-谷氨酰-谷氨酰胺	N	C10H17N3O6	275.112	274.104	2.88882	[M-H]-	1.418	0.95	1	C18	Organic acids and derivatives	有机酸及其衍生物	Carboxylic acids and derivatives	羧酸及其衍生物	Amino acids, peptides, and analogues	氨基酸、肽和类似物	10148-81-9""	HMDB0011738	Organic acids and derivatives	Carboxylic acids and derivatives	Amino acids, peptides, and analogues	(5-L-Glutamyl)-L-glutamine	C05283	_	_	_	_	_	150914	N[C@@H](CCC(=O)N[C@@H](CCC(N)=O)C(O)=O)C(O)=O	JBFYFLXEJFQWMU-WDSKDSINSA-N	23745393.65437828	24393757.00390787	19628865.39070744	29249886.71819545	26729125.2255019	22050007.93429332	22847793.03210693	35692720.54147213	30051811.48292459	29414272.09180214	20036908.62532176	23956424.89837475
Com_502_neg	Monobutyl phthalate	邻苯二甲酸单丁酯	N	C12H14O4	222.089	221.081	3.23862	[M-H]-	6.319	0.81	1	C18	Benzenoids	苯类化合物	Benzene and substituted derivatives	苯及其取代衍生物	Benzoic acids and derivatives	苯甲酸及其衍生物	131-70-4""	HMDB0013247	Benzenoids	Benzene and substituted derivatives	Benzoic acids and derivatives	_	_	_	_	_	_	_	8575	CCCCOC(=O)C1=CC=CC=C1C(O)=O	YZBOVSFWWNVKRJ-UHFFFAOYSA-N	7560834.278594461	8779329.24491149	15643646.62017335	13176646.82814187	9252381.78792894	11369809.55977008	11589373.82090528	11119054.15497985	7682000.807216801	6704498.928395802	7774918.968225392	10141951.25701703
Com_395_neg	Zingerone	姜酮	N	C11H14O3	194.094	193.087	1.83314	[M-H]-	5.741	0.53	1	C18	Benzenoids	苯类化合物	Phenols	酚类	Methoxyphenols	甲氧基酚类	122-48-5""	HMDB0032590	Benzenoids	Phenols	Methoxyphenols	Zingerone; Zingiberone; Vanillylacetone; [0]-Paradol	C17497	_	_	_	_	_	31211	COC1=C(O)C=CC(CCC(C)=O)=C1	OJYLAHXKWMRDGS-UHFFFAOYSA-N	6144140.125898108	7379841.643517224	6400720.198441769	8543545.664149066	5983234.53672011	5379410.109198014	5738269.018268002	8895300.129447546	8553684.455771584	7290108.475304483	4095312.651002818	6780071.926313403
Com_1164_neg	11-Keto-beta-boswellic acid	11-氧代-beta-乳香酸	N	C30H46O4	470.34	469.332	1.18484	[M-H]-	8.791	0.7	1	C18	Lipids and lipid-like molecules	脂质和类脂分子	Prenol lipids	异戊烯醇脂	Triterpenoids	三萜类	17019-92-0""	HMDB0036671	Lipids and lipid-like molecules	Prenol lipids	Triterpenoids	_	_	_	LMPR0106180008	Prenol Lipids [PR]	Isoprenoids [PR01]	C30 isoprenoids (triterpenes) [PR0106]	9847548	[H][C@@]12[C@@H](C)[C@H](C)CC[C@]1(C)CC[C@]1(C)C2=CC(=O)[C@]2([H])[C@@]3(C)CC[C@@H](O)[C@](C)(C(O)=O)[C@]3([H])CC[C@@]12C	YIMHGPSYDOGBPI-YZCVQEKWSA-N	641173.6386483398	556166.0703425194	1408972.489861165	1068792.180775225	1144542.14992318	1600088.556600818	1528755.363196277	113303.4407488976	365054.136107505	286352.4753281155	1004584.525207588	230111.7780077734
Com_591_neg	Dihydroconiferyl alcohol	3-(4-羟基-3-甲氧基苯)-1-丙醇	N	C10H14O3	182.094	241.107	4.16482	[M+CH3COOH-H]-	5.961	0.67	1	C18	Benzenoids	苯类化合物	Phenols	酚类	Methoxyphenols	甲氧基酚类	2305-13-7""	HMDB0303757	Benzenoids	Phenols	Methoxyphenols	Dihydroconiferyl alcohol; 4-Hydroxy-3-methoxy-benzenepropanol	C10448	_	_	_	_	_	_	COC1=CC(CCCO)=CC=C1O	MWOMNLDJNQWJMK-UHFFFAOYSA-N	6038288.241065178	5244697.177232108	5104773.676084047	7650816.341489676	6434006.70644105	5388472.390150843	5633248.975043494	2724989.759475301	7357039.222161806	6255473.16874678	4337798.335544643	6370891.002418701
Com_619_neg	Coumestrol	拟雌内酯	N	C15H8O5	268.037	249.019	2.64224	[M-H-H2O]-	5.463	0.62	1	C18	Phenylpropanoids and polyketides	苯丙素类和聚酮类	Isoflavonoids	异黄酮类	Coumestans	Coumestan类	479-13-0""	HMDB0002326	Phenylpropanoids and polyketides	Isoflavonoids	Coumestans	Coumestrol	C10205	map00943;map01061;map01110	LMPK12090018	Polyketides [PK]	Flavonoids [PK12]	Coumestan flavonoids [PK1209]	5281707	OC1=CC2=C(C=C1)C1=C(O2)C2=C(OC1=O)C=C(O)C=C2	ZZIALNLLNHEQPJ-UHFFFAOYSA-N	12248449.27993371	9922663.941018678	10232146.42204485	9335392.50321399	10956020.4528351	9225878.158813655	10244414.5691003	10455961.6763288	14744264.45672473	12998779.1963352	12119228.00699323	13838950.92066337
Com_1176_neg	Goralatide	戈雷拉肽	N	C20H33N5O9	487.228	486.22	1.36257	[M-H]-	4.834	0.88	1	C18	Organic acids and derivatives	有机酸及其衍生物	Carboxylic acids and derivatives	羧酸及其衍生物	Amino acids, peptides, and analogues	氨基酸、肽和类似物	#VALUE!	HMDB0062552	Organic acids and derivatives	Carboxylic acids and derivatives	Amino acids, peptides, and analogues	_	_	_	_	_	_	_	65938	[H][C@@](CO)(N=C(C)O)C(O)=N[C@@]([H])(CC(O)=O)C(O)=N[C@@]([H])(CCCCN)C(=O)N1CCC[C@@]1([H])C(O)=O	HJDRXEQUFWLOGJ-AJNGGQMLSA-N	1505597.81135193	2498041.293339085	1736073.07477435	1124340.696152489	1509135.29343424	1208468.007203573	1361430.804693538	1063013.607580958	2147314.440902666	1502266.197267957	484605.7966315933	1679713.773444701
Com_271_neg	(Z)-2-Decenoic acid	顺-2-癸烯酸	N	C10H18O2	170.131	169.123	0.01171	[M-H]-	6.208	0.71	1	C18	Lipids and lipid-like molecules	脂质和类脂分子	Fatty Acyls	脂肪酰类	Fatty acids and conjugates	脂肪酸和结合物	15790-91-7""	HMDB0242157	Lipids and lipid-like molecules	Fatty Acyls	Fatty acids and conjugates	_	_	_	LMFA01030780	Fatty Acyls [FA]	Fatty Acids and Conjugates [FA01]	Unsaturated fatty acids [FA0103]	5356596	[H]\C(CCCCCCC)=C(/[H])C(O)=O	WXBXVVIUZANZAU-HJWRWDBZSA-N	1315567.188895485	2231971.007698869	2311745.167921822	4031078.310843249	2082987.75057581	2118986.52688826	2301555.818502415	2728966.53145107	2012560.926200005	1393928.047883127	1529016.322371238	1815087.987161689
Com_363_neg	Pivagabine	匹伐加宾	N	C9H17NO3	187.121	186.113	0.6821	[M-H]-	5.611	0.84	1	C18	Organic acids and derivatives	有机酸及其衍生物	Carboxylic acids and derivatives	羧酸及其衍生物	Amino acids, peptides, and analogues	氨基酸、肽和类似物	69542-93-4""	HMDB0246575	Organic acids and derivatives	Carboxylic acids and derivatives	Amino acids, peptides, and analogues	_	D07342	_	_	_	_	_	68888	CC(C)(C)C(O)=NCCCC(O)=O	SRPNQDXRVRCTNK-UHFFFAOYSA-N	62432217.01642925	50714910.44863597	54772159.72435958	24392951.96778472	71320878.5767711	42756066.35534692	47387177.7358574	23570749.12299008	28980137.61050715	42649251.56512882	20623670.32056396	27430196.25266457
Com_1244_neg	Soyasaponin Bb	大豆皂苷Bb	N	C48H78O18	942.519	941.511	0.39061	[M-H]-	7.015	0.52	1	C18	Lipids and lipid-like molecules	脂质和类脂分子	Prenol lipids	异戊烯醇脂	Terpene glycosides	萜烯糖苷	51330-27-9""	HMDB0034649	Lipids and lipid-like molecules	Prenol lipids	Terpene glycosides	Soyasaponin I	C08983	_	_	_	_	_	122097	[H][C@@]1(O[C@@H]2[C@@H](O)[C@@H](O)[C@@H](CO)O[C@@]2([H])O[C@@H]2[C@@H](O)[C@H](O)[C@H](O[C@@]2([H])O[C@H]2CC[C@@]3(C)[C@@]([H])(CC[C@]4(C)[C@]3([H])CC=C3[C@]5([H])CC(C)(C)C[C@@H](O)[C@]5(C)CC[C@@]43C)[C@@]2(C)CO)C(O)=O)O[C@@H](C)[C@H](O)[C@@H](O)[C@H]1O	PTDAHAWQAGSZDD-IOVCITQVSA-N	129590.2527798081	110724.1874973984	201762.9021032778	90675.9905643477	561262.745239254	1001828.945890561	933422.878947348	126118.5316246514	119966.9253595561	141346.0253550264	99762.3846003028	180942.6238468605
Com_773_neg	Isostearic acid	异硬脂酸	N	C18H36O2	284.272	283.264	2.33647	[M-H]-	10.036	0.73	1	C18	Lipids and lipid-like molecules	脂质和类脂分子	Fatty Acyls	脂肪酰类	Fatty acids and conjugates	脂肪酸和结合物	2724-58-5""	HMDB0031066	Lipids and lipid-like molecules	Fatty Acyls	Fatty acids and conjugates	Isooctadecanoic acid; Isostearic acid	C20356	_	LMFA01020014	Fatty Acyls [FA]	Fatty Acids and Conjugates [FA01]	Branched fatty acids [FA0102]	21859	CC(C)CCCCCCCCCCCCCCC(O)=O	XDOFQFKRPWOURC-UHFFFAOYSA-N	32951420.657449	24333908.37738622	8762666.59604285	23417128.31273119	29139145.8661439	38875648.5679844	32557557.9672838	25413546.84908432	22434308.79765535	35031162.20826907	19331849.90543164	35770057.10816105
Com_561_neg	Phenylalanylalanine	苯并氨酰丙氨酸	N	C12H16N2O3	236.116	235.108	3.2665	[M-H]-	5.121	0.83	1	C18	Organic acids and derivatives	有机酸及其衍生物	Carboxylic acids and derivatives	羧酸及其衍生物	Amino acids, peptides, and analogues	氨基酸、肽和类似物	3918-87-4""	HMDB0028988	Organic acids and derivatives	Carboxylic acids and derivatives	Amino acids, peptides, and analogues	_	_	_	_	_	_	_	5488196	C[C@H](NC(=O)[C@@H](N)CC1=CC=CC=C1)C(O)=O	MIDZLCFIAINOQN-WPRPVWTQSA-N	936379.6326524277	1168872.837369251	1379675.705926601	2116737.031735559	1884707.17467188	1614016.863561255	1820196.848521237	2009432.348485681	1742284.559984976	1435366.93708392	2375113.985808773	1521001.247374726
Com_135_neg	Dimethadione	二甲双酮	N	C5H7NO3	129.043	128.035	0.61936	[M-H]-	5.45	0.85	1	C18	Organoheterocyclic compounds	有机杂环化合物	Azolidines	唑烷类	Oxazolidines	恶唑烷类	695-53-4""	HMDB0061093	Organoheterocyclic compounds	Azolidines	Oxazolidines	_	D03838	_	_	_	_	_	3081	CC1(C)OC(=O)N=C1O	JYJFNDQBESEHJQ-UHFFFAOYSA-N	36858884.98655196	45909192.64876518	43391973.97903985	34115965.17560245	41139185.594891	34147330.78586361	36787989.40657448	41793687.10711752	47350645.7522372	34033736.97367021	30583860.15564084	41091540.83204401
Com_416_neg	Harmalol	去甲骆驼蓬碱	N	C12H12N2O	200.095	199.087	2.62579	[M-H]-	5.155	0.88	1	C18	Alkaloids and derivatives	生物碱及其衍生物	Harmala alkaloids	哈尔满生物碱	_	_	6028-07-5""	HMDB0029838	Alkaloids and derivatives	Harmala alkaloids	_	Harmalol	C06537	_	_	_	_	_	3565	CC1=NCCC2=C1NC1=C2C=CC(O)=C1	RHVPEFQDYMMNSY-UHFFFAOYSA-N	2503925.543046986	2847913.037203573	3035752.112065294	1713459.818570442	4447801.39575193	3956849.240042113	4115457.291097631	847414.9725967178	3150593.152116585	4929500.506263625	9705286.8622907	4129015.137430178
Com_651_neg	Methyl pentadecanoate	十五酸甲酯	N	C16H32O2	256.24	255.232	3.3701	[M-H]-	9.372	0.75	1	C18	Lipids and lipid-like molecules	脂质和类脂分子	Fatty Acyls	脂肪酰类	Fatty acid esters	脂肪酸酯	7132-64-1""	HMDB0254606	Lipids and lipid-like molecules	Fatty Acyls	Fatty acid esters	_	_	_	_	_	_	_	_	CCCCCCCCCCCCCCC(=O)OC	XIUXKAZJZFLLDQ-UHFFFAOYSA-N	54980141.0163228	67419321.27386408	61496795.37035118	53486858.25964215	62026900.1732266	73379509.4331366	68419951.13935725	60359464.76339354	53791456.97481885	62629017.3419615	46628486.88688404	71030898.17805882
Com_525_neg	1,2,3-Trimethoxybenzene	1,2,3-三甲氧基苯	N	C9H12O3	168.079	227.092	3.55553	[M+CH3COOH-H]-	5.717	0.67	1	C18	Benzenoids	苯类化合物	Phenol ethers	苯酚醚	Anisoles	苯甲醚类	634-36-6""	HMDB0303354	Benzenoids	Phenol ethers	Anisoles	_	_	_	_	_	_	_	_	COC1=CC=CC(OC)=C1OC	CRUILBNAQILVHZ-UHFFFAOYSA-N	2513509.146757797	2125706.623049307	2081115.19862291	3645207.743025622	3948117.96433214	3338771.841478318	3544724.990547416	2889774.421300617	3458550.137619961	2639100.941937391	2510714.802531254	3513633.964320571
Com_618_neg	1beta-Hydroxyalantolactone	1beta-羟基土木香内酯	N	C15H20O3	248.141	247.133	2.49862	[M-H]-	6.656	0.69	1	C18	Lipids and lipid-like molecules	脂质和类脂分子	Prenol lipids	异戊烯醇脂	Terpene lactones	萜内酯	68776-47-6""	HMDB0031970	Lipids and lipid-like molecules	Prenol lipids	Terpene lactones	_	_	_	_	_	_	_	78117269	CC1CCC(O)C2(C)CC3OC(=O)C(=C)C3C=C12	FRNIMDDQCZHAFA-UHFFFAOYSA-N	1621339.327594986	2937819.24896252	2147741.539354126	3747623.893725374	1619110.28220156	1549192.372507773	1804134.90586705	3731919.290249882	2186457.968743024	2704349.538034908	464767.9842828951	3098321.840988952
Com_1058_neg	Carboprost	卡前列素	N	C21H36O5	368.256	349.238	1.92182	[M-H-H2O]-	7.511	0.55	1	C18	Lipids and lipid-like molecules	脂质和类脂分子	Fatty Acyls	脂肪酰类	Eicosanoids	类二十烷酸	58551-69-2""	HMDB0014573	Lipids and lipid-like molecules	Fatty Acyls	Eicosanoids	_	D00682	_	_	_	_	_	35023177	CCCCC[C@](C)(O)\C=C\[C@H]1[C@@H](O)C[C@H](O)[C@@H]1C\C=C/CCCC(O)=O	DLJKPYFALUEJCK-WJDSMEDOSA-N	1283774.920358179	628439.2713675451	592055.8766329158	1210738.32266649	3529680.59985157	5706483.602019271	4507038.563055548	941174.6933061836	377769.1164769642	40878314.01267985	12111053.04296126	726569.7125990151
Com_270_neg	Protocatechuic acid	原儿茶酸	N	C7H6O4	154.027	169.015	2.39653	[M-H]-	5.201	0.67	1	C18	Phenolic acids	酚酸类	Phenolic acids	酚酸类	Benzoic acids and derivatives	苯甲酸及其衍生物	99-50-3	HMDB0059964	Benzenoids	Benzene and substituted derivatives	Benzoic acids and derivatives	_	_	_	_	_	_	_	11874	OC(=O)C1=C(O)C(O)=C(O)C=C1	BRRSNXCXLSVPFC-UHFFFAOYSA-N	2448160.641132339	2686593.183830517	3035781.063476775	2341273.432704857	4035148.4977145	3287507.784596179	3449670.928408523	3152839.677988645	3533338.221200706	2519623.571975026	2100745.398337056	2910595.662177445
Com_407_neg	Dihydroferulic acid	3-(4-羟基-3-甲氧苯基)丙酸	N	C10H12O4	196.074	195.066	1.67323	[M-H]-	5.601	0.57	1	C18	Phenylpropanoids and polyketides	苯丙素类和聚酮类	Phenylpropanoic acids	苯丙酸类	_	_	1135-23-5""	HMDB0062121	Phenylpropanoids and polyketides	Phenylpropanoic acids	_	_	_	_	_	_	_	_	14340	COC1=CC(CCC(O)=O)=CC=C1O	BOLQJTPHPSDZHR-UHFFFAOYSA-N	1780944.323310815	826001.490118338	618783.4991303411	1230711.739900783	2457733.14751991	1605744.519181306	1599409.6762365	1405817.222236158	1127034.335028687	4787400.623661677	3179179.680272688	1126372.57118678
Com_572_neg	Glycyl-L-tyrosine	甘氨酰-L-酪氨酸水合物	N	C11H14N2O4	238.095	237.087	2.67681	[M-H]-	4.696	0.74	1	C18	Organic acids and derivatives	有机酸及其衍生物	Carboxylic acids and derivatives	羧酸及其衍生物	Amino acids, peptides, and analogues	氨基酸、肽和类似物	658-79-7""	HMDB0028853	Organic acids and derivatives	Carboxylic acids and derivatives	Amino acids, peptides, and analogues	_	_	_	_	_	_	_	92829	NCC(=O)N[C@@H](CC1=CC=C(O)C=C1)C(O)=O	XBGGUPMXALFZOT-VIFPVBQESA-N	1337039.861312027	1913794.27226874	2034491.791620064	2303244.698088991	2060874.95260179	1721649.540251494	1898417.728098872	2539917.459500958	2384931.585281192	1632722.485094612	1960792.182974082	1385314.312137169
Com_151_neg	N-Acetyl-L-alanine	N-乙酰-L-丙氨酸	N	C5H9NO3	131.058	130.051	1.97973	[M-H]-	1.503	1	1	C18	Organic acids and derivatives	有机酸及其衍生物	Carboxylic acids and derivatives	羧酸及其衍生物	Amino acids, peptides, and analogues	氨基酸、肽和类似物	97-69-8""	HMDB0000766	Organic acids and derivatives	Carboxylic acids and derivatives	Amino acids, peptides, and analogues	_	_	_	_	_	_	_	88064	C[C@H](NC(C)=O)C(O)=O	KTHDTJVBEPMMGL-VKHMYHEASA-N	867893245.0637823	878235750.27636	937162303.957544	719603617.6662623	874994691.914997	748332166.2662239	816834945.2397205	874653811.1067984	1058187223.957291	821188242.642311	606201881.0099667	789249945.989604
Com_369_neg	N-Acetylglutamine	乙酰谷酰胺	N	C7H12N2O4	188.08	187.072	3.01605	[M-H]-	1.827	0.72	1	C18	Organic acids and derivatives	有机酸及其衍生物	Carboxylic acids and derivatives	羧酸及其衍生物	Amino acids, peptides, and analogues	氨基酸、肽和类似物	2490-97-3""	HMDB0006029	Organic acids and derivatives	Carboxylic acids and derivatives	Amino acids, peptides, and analogues	_	D07063	_	_	_	_	_	182230	CC(=O)N[C@@H](CCC(N)=O)C(O)=O	KSMRODHGGIIXDV-YFKPBYRVSA-N	5426685.088435045	7664361.459759027	7226231.81314983	9423267.824164798	8652088.83083482	6979893.363726748	8021382.019664703	11764809.42170873	6523637.223720744	7443922.611366613	6259599.620450658	8621500.340240048
Com_553_neg	Hendecanoic acid	十一烷酸	N	C11H22O2	186.162	231.16	2.65238	[M+HCOOH-H]-	6.138	0.61	1	C18	Lipids and lipid-like molecules	脂质和类脂分子	Fatty Acyls	脂肪酰类	Fatty acids and conjugates	脂肪酸和结合物	112-37-8""	HMDB0000947	Lipids and lipid-like molecules	Fatty Acyls	Fatty acids and conjugates	Undecanoic acid; Hendecanoic acid	C17715	_	LMFA01010011	Fatty Acyls [FA]	Fatty Acids and Conjugates [FA01]	Straight chain fatty acids [FA0101]	8180	CCCCCCCCCCC(O)=O	ZDPHROOEEOARMN-UHFFFAOYSA-N	2992967.976915427	4356442.785453655	7517211.300591677	8425122.114218159	4314334.65286356	5157657.569339278	5478218.341902086	4475402.131537033	3343296.870570082	3033012.095217002	3331260.58957893	3479364.000067912
Com_428_neg	Dodecanoic acid	十二烷酸	N	C12H24O2	200.178	199.17	3.01854	[M-H]-	7.238	0.73	1	C18	Lipids and lipid-like molecules	脂质和类脂分子	Fatty Acyls	脂肪酰类	Fatty acids and conjugates	脂肪酸和结合物	143-07-7""	HMDB0000638	Lipids and lipid-like molecules	Fatty Acyls	Fatty acids and conjugates	Dodecanoic acid; Dodecanoate; Dodecylcarboxylate; Lauric acid	C02679	map00061;map00333;map01100;map01130	LMFA01010012	Fatty Acyls [FA]	Fatty Acids and Conjugates [FA01]	Straight chain fatty acids [FA0101]	3893	CCCCCCCCCCCC(O)=O	POULHZVOKOAJMA-UHFFFAOYSA-N	941441.8674239332	2051495.157082189	1446856.665991216	1349447.181264309	1458596.10892137	1652255.037900266	1727398.653223513	1727273.015059865	1251080.439259598	1082029.527774852	3095615.36587312	1117932.005934994
Com_535_neg	Tetradecanoic acid	十四烷酸/肉豆蔻酸	N	C14H28O2	228.209	227.201	3.65577	[M-H]-	9.389	0.8	1	C18	Lipids and lipid-like molecules	脂质和类脂分子	Fatty Acyls	脂肪酰类	Fatty acids and conjugates	脂肪酸和结合物	544-63-8""	HMDB0000806	Lipids and lipid-like molecules	Fatty Acyls	Fatty acids and conjugates	Tetradecanoic acid; Tetradecanoate; Myristic acid	C06424	map00061;map01100	LMFA01010014	Fatty Acyls [FA]	Fatty Acids and Conjugates [FA01]	Straight chain fatty acids [FA0101]	11005	CCCCCCCCCCCCCC(O)=O	TUNFSRHWOTWDNC-UHFFFAOYSA-N	75377869.97724438	88435476.4648178	132922337.1734886	125073591.648881	113661053.292855	144447580.3867406	130747415.7386667	86723435.80232474	63356100.60782523	83076276.735023	64595529.30045869	70085026.9846811
Com_582_neg	cis-10-Pentadecenoic acid	十五碳烯酸(顺-10)	N	C15H28O2	240.209	239.201	3.2412	[M-H]-	9.234	0.94	1	C18	Lipids and lipid-like molecules	脂质和类脂分子	Fatty Acyls	脂肪酰类	Fatty acids and conjugates	脂肪酸和结合物	84743-29-3""	HMDB0304816	Lipids and lipid-like molecules	Fatty Acyls	Fatty acids and conjugates	_	_	_	LMFA01030259	Fatty Acyls [FA]	Fatty Acids and Conjugates [FA01]	Unsaturated fatty acids [FA0103]	_	CCCC\C=C/CCCCCCCCC(O)=O	APXSAEQXOXTDAM-WAYWQWQTSA-N	7407972.953513429	6276067.849653577	9894940.900544949	10778025.18233514	10825474.5869765	15593826.6866064	13872959.41001481	6119401.979668505	6181606.568290383	5658659.295856988	5010623.548805928	6658165.863418892
Com_700_neg	cis-10-Heptadecenoic acid	十七碳烯酸(顺-10)	N	C17H32O2	268.24	267.232	2.44511	[M-H]-	10.046	0.8	1	C18	Lipids and lipid-like molecules	脂质和类脂分子	Fatty Acyls	脂肪酰类	Fatty acids and conjugates	脂肪酸和结合物	29743-97-3""	HMDB0060038	Lipids and lipid-like molecules	Fatty Acyls	Fatty acids and conjugates	_	_	_	LMFA01030283	Fatty Acyls [FA]	Fatty Acids and Conjugates [FA01]	Unsaturated fatty acids [FA0103]	5312435	CCCCCC\C=C/CCCCCCCCC(O)=O	GDTXICBNEOEPAZ-FPLPWBNLSA-N	56306202.76525624	56805922.92296595	85265878.34088717	75240183.19576555	78766119.1088467	104705964.6163271	94504549.76759556	51718136.55175185	52916962.62235722	54886453.32609543	72619765.79293123	68919892.02976009
Com_837_neg	Ricinoleic acid	蓖麻油酸	N	C18H34O3	298.251	297.243	2.52416	[M-H]-	8.157	0.9	1	C18	Lipids and lipid-like molecules	脂质和类脂分子	Fatty Acyls	脂肪酰类	Fatty acids and conjugates	脂肪酸和结合物	141-22-0""	HMDB0034297	Lipids and lipid-like molecules	Fatty Acyls	Fatty acids and conjugates	Ricinoleic acid; (9Z)-(12R)-Hydroxyoctadecenoic acid; 12-Hydroxy-9-octadecenoic acid; 12-Hydroxy-cis-9-octadecenoic acid	C08365	_	LMFA02000184	Fatty Acyls [FA]	Octadecanoids [FA02]	Other Octadecanoids [FA0200]	5282942	CCCCCCC(O)C\C=C/CCCCCCCC(O)=O	WBHHMMIMDMUBKC-XFXZXTDPSA-N	703050710.9263583	825237778.1061512	1660640225.293722	1268293437.898435	900422943.371021	1097696667.25866	1117506492.051131	891129111.6883316	685452891.0435809	928947029.0438106	766554968.7127882	838579785.3377329
Com_292_neg	Suberic acid	辛二酸	N	C8H14O4	174.089	173.082	0.01916	[M-H]-	5.721	0.89	1	C18	Lipids and lipid-like molecules	脂质和类脂分子	Fatty Acyls	脂肪酰类	Fatty acids and conjugates	脂肪酸和结合物	505-48-6""	HMDB0000893	Lipids and lipid-like molecules	Fatty Acyls	Fatty acids and conjugates	Suberic acid; Cork acid; 1,8-Octanedioic acid; Octanedioic acid; 1,6-Hexanedicarboxylic acid	C08278	_	LMFA01170001	Fatty Acyls [FA]	Fatty Acids and Conjugates [FA01]	Dicarboxylic acids [FA0117]	10457	OC(=O)CCCCCCC(O)=O	TYFQFVWCELRYAO-UHFFFAOYSA-N	46478043.11667523	36644896.52667993	60233479.25798556	70911969.62779617	48200161.9492004	48752774.94342006	48418209.88138758	48070799.2552264	51336054.2611924	41703766.84097359	39131171.99871922	44816044.14962728
Com_167_neg	Threonic acid	苏糖酸	N	C4H8O5	136.037	135.03	1.73103	[M-H]-	1.377	0.91	1	C18	Organic oxygen compounds	有机氧化合物	Organooxygen compounds	有机氧化合物	Carbohydrates and carbohydrate conjugates	碳水化合物和碳水化合物结合物	7306-96-9""	HMDB0000943	Organic oxygen compounds	Organooxygen compounds	Carbohydrates and carbohydrate conjugates	Threonate; L-Threonate; (2R,3S)-2,3,4-Trihydroxybutanoic acid	C01620	map00053	_	_	_	_	5460407	OC[C@H](O)[C@@H](O)C(O)=O	JPIJQSOTBSSVTP-STHAYSLISA-N	243963367.560569	287972761.6774887	247218897.9716562	294792410.0086678	180107610.24391	168830872.8581454	165293346.5096653	377361627.1503569	354849846.7413273	294012110.5253519	179983856.5744959	353914718.9551755
Com_26_neg	3-Hydroxyisovaleric acid	3-羟基异戊酸	N	C5H10O3	118.063	117.055	2.17325	[M-H]-	4.901	0.87	1	C18	Lipids and lipid-like molecules	脂质和类脂分子	Fatty Acyls	脂肪酰类	Fatty acids and conjugates	脂肪酸和结合物	625-08-1""	HMDB0000754	Lipids and lipid-like molecules	Fatty Acyls	Fatty acids and conjugates	3-Hydroxyisovalerate; 3-Hydroxy-3-methylbutyrate	C20827	map00280	LMFA01050396	Fatty Acyls [FA]	Fatty Acids and Conjugates [FA01]	Hydroxy fatty acids [FA0105]	69362	CC(C)(O)CC(O)=O	AXFYFNCPONWUHW-UHFFFAOYSA-N	10774179.11202068	14442540.70229018	13281838.40068509	19155772.23620733	18310821.914125	16145106.72778422	16473360.80578327	24179848.08996477	17205494.59725112	12345807.95696536	13726063.47579767	15475936.6837132
Com_25_neg	2-Hydroxy-2-methylbutyric acid	2-羟基-2-甲基丁酸	N	C5H10O3	118.063	117.056	1.59938	[M-H]-	5.356	0.87	1	C18	Lipids and lipid-like molecules	脂质和类脂分子	Fatty Acyls	脂肪酰类	Fatty acids and conjugates	脂肪酸和结合物	3739-30-8""	HMDB0001987	Lipids and lipid-like molecules	Fatty Acyls	Fatty acids and conjugates	_	_	_	LMFA01050389	Fatty Acyls [FA]	Fatty Acids and Conjugates [FA01]	Hydroxy fatty acids [FA0105]	95433	CCC(C)(O)C(O)=O	MBIQENSCDNJOIY-UHFFFAOYSA-N	80982219.73273148	64704034.05974054	75553032.32926644	70631316.60433544	90056219.7774806	54218533.13126751	57901349.84257545	64180900.67214857	96830417.57097197	61498033.73869458	65082008.60998563	73061612.54988354
Com_262_neg	Phenyllactic acid	苯乳酸	N	C9H10O3	166.063	165.056	0.20794	[M-H]-	5.738	0.91	1	C18	Phenylpropanoids and polyketides	苯丙素类和聚酮类	Phenylpropanoic acids	苯丙酸类	_	_	828-01-3""	HMDB0000779	Phenylpropanoids and polyketides	Phenylpropanoic acids	_	Phenyllactate; (R)-Phenyllactate	C05607	map00360;map00960;map01064	_	_	_	_	3848	OC(CC1=CC=CC=C1)C(O)=O	VOXXWSYKYCBWHO-UHFFFAOYSA-N	7388717.206884547	8911330.05547276	13734930.83114253	8847307.358244278	9642986.61590909	8447154.805613069	8809376.904072821	16815191.27490799	9863383.03604037	15732931.00354796	11102146.24788052	15888187.87107642
Com_251_neg	3-Phenylbutyric acid	3-苯基丁酸	N	C10H12O2	164.084	163.076	1.18236	[M-H]-	6.757	0.7	1	C18	Phenylpropanoids and polyketides	苯丙素类和聚酮类	Phenylpropanoic acids	苯丙酸类	_	_	4593-90-2""	HMDB0001955	Phenylpropanoids and polyketides	Phenylpropanoic acids	_	_	_	_	_	_	_	_	20724	CC(CC(O)=O)C1=CC=CC=C1	ZZEWMYILWXCRHZ-UHFFFAOYSA-N	1269174.195187765	2272798.40620179	1194454.293488315	2795851.242397662	1254342.65390993	1532261.557377578	1214274.237847939	3440935.660558406	2011083.179754912	2120920.717306838	1471568.580169223	1810044.83017957
Com_156_neg	Methylsuccinic acid	甲基琥珀酸	N	C5H8O4	132.042	131.035	1.25158	[M-H]-	5.05	0.88	1	C18	Lipids and lipid-like molecules	脂质和类脂分子	Fatty Acyls	脂肪酰类	Fatty acids and conjugates	脂肪酸和结合物	498-21-5""	HMDB0001844	Lipids and lipid-like molecules	Fatty Acyls	Fatty acids and conjugates	_	_	_	LMFA01170119	Fatty Acyls [FA]	Fatty Acids and Conjugates [FA01]	Dicarboxylic acids [FA0117]	6950476	C[C@@H](CC(O)=O)C(O)=O	WXUAQHNMJWJLTG-VKHMYHEASA-N	10899338.40350349	16027515.24950814	15762999.56587746	18097691.87588466	15966179.5042687	14241756.48539809	14954035.88409158	26479207.06600652	13972423.51924936	11211587.25231248	11515839.9087166	11434223.25510664
Com_406_neg	D-Gluconic Acid	D-葡萄糖酸	N	C6H12O7	196.058	195.05	3.15778	[M-H]-	1.36	0.81	1	C18	Organic oxygen compounds	有机氧化合物	Organooxygen compounds	有机氧化合物	Carbohydrates and carbohydrate conjugates	碳水化合物和碳水化合物结合物	526-95-4""	HMDB0000625	Organic oxygen compounds	Organooxygen compounds	Carbohydrates and carbohydrate conjugates	D-Gluconic acid; D-Gluconate; D-gluco-Hexonic acid	C00257	map00030;map01100;map01110;map01120;map01130;map01200	_	_	_	_	10690	OC[C@@H](O)[C@@H](O)[C@H](O)[C@@H](O)C(O)=O	RGHNJXZEOKUKBD-SQOUGZDYSA-N	30086308.66022506	36757329.93102676	27861909.89162457	28601916.48841092	37226892.2868755	32893853.99716469	35335396.77942815	33234230.10903912	30587808.11655108	28952178.82125226	36200354.72659612	29683968.08951033
Com_216_neg	2,5-Furandicarboxylic acid	2,5-呋喃二羧酸	N	C6H4O5	156.006	154.999	0.1687	[M-H]-	4.988	0.89	1	C18	Organoheterocyclic compounds	有机杂环化合物	Furans	呋喃	Furoic acid and derivatives	糠酸及其衍生物	3238-40-2""	HMDB0004812	Organoheterocyclic compounds	Furans	Furoic acid and derivatives	2,5-Furandicarboxylate; Furan-2,5-dicarboxylate	C20450	map00365;map01120	_	_	_	_	76720	OC(=O)C1=CC=C(O1)C(O)=O	CHTHALBTIRVDBM-UHFFFAOYSA-N	4151000.822824807	3629811.687448376	3293856.626345452	3399118.959143107	3857304.52843679	4665166.192652365	3133349.112375861	3817721.262253474	4204010.0839412	3498431.445062035	2824055.640323739	4062295.185768073
Com_857_neg	2-hydroxystearate	2-羟基硬脂酸	N	C18H36O3	300.266	299.259	1.78177	[M-H]-	10.221	0.97	1	C18	Lipids and lipid-like molecules	脂质和类脂分子	Fatty Acyls	脂肪酰类	Fatty acids and conjugates	脂肪酸和结合物	629-22-1""	HMDB0062549	Lipids and lipid-like molecules	Fatty Acyls	Fatty acids and conjugates	(S)-2-Hydroxystearate	C03045	_	LMFA01050485	Fatty Acyls [FA]	Fatty Acids and Conjugates [FA01]	Hydroxy fatty acids [FA0105]	439887	CCCCCCCCCCCCCCCC[C@H](O)C(O)=O	KIHBGTRZFAVZRV-KRWDZBQOSA-N	112804038.9095186	111227910.6262025	107455249.8268752	91973980.37080932	98663490.1803679	75192124.78026603	103338976.1713068	58208770.13861656	89328852.65240666	111244715.7500258	50288726.62891912	109122780.4082524
Com_245_neg	3-hydroxy-3-methylglutarate	3-羟甲基戊二酸	N	C6H10O5	162.053	161.045	0.47819	[M-H]-	2.313	0.89	1	C18	Lipids and lipid-like molecules	脂质和类脂分子	Fatty Acyls	脂肪酰类	Fatty acids and conjugates	脂肪酸和结合物	503-49-1""	HMDB0000355	Lipids and lipid-like molecules	Fatty Acyls	Fatty acids and conjugates	3-Hydroxy-3-methylglutarate; 3-Hydorxy-3-methylglutaric acid; beta-Hydroxy-beta-methylglutaric acid; Dicrotalic acid; 3-Hydroxy-3-methylpentanedioic acid; Meglutol	C03761	_	_	_	_	_	1662	CC(O)(CC(O)=O)CC(O)=O	NPOAOTPXWNWTSH-UHFFFAOYSA-N	80163456.29784033	115936363.4570892	114362125.6288288	92198629.72113918	95006331.0702991	84840577.56412235	85121167.79413997	131507609.5698163	102831152.1915313	84988284.19421399	75772893.52379741	90045049.42587917
Com_485_neg	3-hydroxylaurate	3-羟基十二烷酸	N	C12H24O3	216.173	215.164	3.73629	[M-H]-	7.406	0.81	1	C18	Organic acids and derivatives	有机酸及其衍生物	Hydroxy acids and derivatives	羟基酸及其衍生物	Medium-chain hydroxy acids and derivatives	中链羟基酸及其衍生物	1883-13-2""	HMDB0000387	Organic acids and derivatives	Hydroxy acids and derivatives	Medium-chain hydroxy acids and derivatives	_	_	_	LMFA01050037	Fatty Acyls [FA]	Fatty Acids and Conjugates [FA01]	Hydroxy fatty acids [FA0105]	5312805	CCCCCCCCC[C@H](O)CC(O)=O	MUCMKTPAZLSKTL-NSHDSACASA-N	10994094.46662498	31724971.52035201	21100392.14727334	22426282.37927851	15703357.0978152	20025158.9650304	18987922.55228691	18009714.71223425	12826901.14325793	19166520.95870115	24786409.04757296	13383825.40064944
Com_263_neg	N-acetyltaurine	N-乙酰基牛磺酸	N	C4H9NO4S	167.025	166.018	1.30723	[M-H]-	1.444	0.95	1	C18	Organic acids and derivatives	有机酸及其衍生物	Organic sulfonic acids and derivatives	有机磺酸及其衍生物	Organosulfonic acids and derivatives	有机磺酸及其衍生物	19213-70-8""	HMDB0240253	Organic acids and derivatives	Organic sulfonic acids and derivatives	Organosulfonic acids and derivatives	_	_	_	_	_	_	_	_	CC(=O)NCCS(O)(=O)=O	CXJAAWRLVGAKDV-UHFFFAOYSA-N	38502838.10114164	46916410.82155286	43167496.10283381	19040499.85081881	31096773.4690994	25979924.82508844	21634357.30715681	16230811.5128498	34969163.19864722	43088123.81592282	10382479.17406963	36212193.00134347
Com_467_neg	12Z-Tridecenoic acid	12Z-十三碳烯酸	N	C13H24O2	212.178	211.17	3.15737	[M-H]-	7.14	0.59	1	C18	Lipids and lipid-like molecules	脂质和类脂分子	Fatty Acyls	脂肪酰类	Fatty acids and conjugates	脂肪酸和结合物	6006-06-0""	_	_	_	_	_	_	_	LMFA01030046	Fatty Acyls [FA]	Fatty Acids and Conjugates [FA01]	Unsaturated fatty acids [FA0103]	5282737	C=CCCCCCCCCCCC(=O)O	PARCICAYFORNPH-UHFFFAOYSA-N	935043.2882706271	1243493.718456942	1301049.599712389	1591313.716477608	1504953.95881288	1483195.701336455	1654203.23848876	4555745.074797012	2113175.123633986	3190531.518066091	1318370.928565543	1058747.036382097
Com_372_neg	Glycylleucine	甘胺酰-亮氨酸	N	C8H16N2O3	188.116	187.109	1.2763	[M-H]-	5.25	0.9	1	C18	Organic acids and derivatives	有机酸及其衍生物	Carboxylic acids and derivatives	羧酸及其衍生物	Amino acids, peptides, and analogues	氨基酸、肽和类似物	869-19-2""	HMDB0000759	Organic acids and derivatives	Carboxylic acids and derivatives	Amino acids, peptides, and analogues	Glycyl-leucine; Glycyl-L-leucine	C02155	_	_	_	_	_	92843	CC(C)C[C@H](NC(=O)CN)C(O)=O	DKEXFJVMVGETOO-LURJTMIESA-N	30914347.68062784	37004338.93331239	48515332.78304616	56486257.84019162	55917922.8771321	47937775.79544248	59976443.22672982	63235555.03561328	49207108.22456699	48657700.52273457	74837695.93013823	46334327.8450876
Com_785_neg	N-Acetylaspartylglutamic acid (NAAG)	N-乙酰基谷氨酸	N	C11H16N2O8	304.091	285.072	2.10622	[M-H-H2O]-	2.544	1	1	C18	Organic acids and derivatives	有机酸及其衍生物	Carboxylic acids and derivatives	羧酸及其衍生物	Amino acids, peptides, and analogues	氨基酸、肽和类似物	3106-85-2""	HMDB0001067	Organic acids and derivatives	Carboxylic acids and derivatives	Amino acids, peptides, and analogues	N-Acetylaspartylglutamate; NAAG; Isospaglumic acid; N-Acetyl-L-aspartyl-L-glutamate	C12270	map00250;map01100;map04080	_	_	_	_	188803	CC(=O)N[C@@H](CC(O)=O)C(=O)N[C@@H](CCC(O)=O)C(O)=O	OPVPGKGADVGKTG-BQBZGAKWSA-N	357973935.2131748	520439549.5596411	450200958.8114203	884502734.3777877	715570317.011806	639540655.0079793	657626041.4738226	1067543996.065579	507359224.1359247	456128355.250544	1951960900.226804	345299271.1753716
Com_667_neg	gamma-Glutamyl-methionine	糖基化甲硫氨酸	N	C10H18N2O5S	278.094	259.075	1.44	[M-H-H2O]-	5.251	0.67	1	C18	Organic acids and derivatives	有机酸及其衍生物	Carboxylic acids and derivatives	羧酸及其衍生物	Amino acids, peptides, and analogues	氨基酸、肽和类似物	17663-87-5""	HMDB0034367	Organic acids and derivatives	Carboxylic acids and derivatives	Amino acids, peptides, and analogues	_	_	_	_	_	_	_	7009567	CSCC[C@H](NC(=O)CC[C@H](N)C(O)=O)C(O)=O	RQNSKRXMANOPQY-BQBZGAKWSA-N	248321.6995879848	219686.997777768	297933.0836381364	212708.6504738513	344175.772321178	288381.8618908186	354090.984292277	212065.3912983867	476458.9191329964	208713.2785561496	358268.1274624836	528794.6978019509
Com_217_neg	N-Acetylasparagine	N-乙酰天门冬酰胺	N	C6H10N2O4	174.064	155.046	0.17547	[M-H-H2O]-	1.547	0.78	1	C18	Organic acids and derivatives	有机酸及其衍生物	Carboxylic acids and derivatives	羧酸及其衍生物	Amino acids, peptides, and analogues	氨基酸、肽和类似物	4033-40-3""	HMDB0006028	Organic acids and derivatives	Carboxylic acids and derivatives	Amino acids, peptides, and analogues	_	_	_	_	_	_	_	99715	CC(=O)N[C@@H](CC(N)=O)C(O)=O	HXFOXFJUNFFYMO-BYPYZUCNSA-N	4873146.990272562	6599323.606438017	5183094.789952488	8520982.900700849	4671450.39077316	3720991.17421747	3182416.007312425	10218050.10837957	6691327.852510653	6876421.161688264	17080302.69667355	5415329.717626241
Com_376_neg	10-Hydroxydecanoate	10-羟基癸酸	N	C10H20O3	188.141	187.134	1.58724	[M-H]-	6.963	0.83	1	C18	Organic acids and derivatives	有机酸及其衍生物	Hydroxy acids and derivatives	羟基酸及其衍生物	Medium-chain hydroxy acids and derivatives	中链羟基酸及其衍生物	1679-53-4""	HMDB0244272	Organic acids and derivatives	Hydroxy acids and derivatives	Medium-chain hydroxy acids and derivatives	10-Hydroxydecanoic acid; 10-Hydroxydecanoate	C02774	_	LMFA01050033	Fatty Acyls [FA]	Fatty Acids and Conjugates [FA01]	Hydroxy fatty acids [FA0105]	74300	OCCCCCCCCCC(O)=O	YJCJVMMDTBEITC-UHFFFAOYSA-N	13667986.97004413	9697831.16743098	12960382.48665624	24771882.85847023	9579599.28401786	11349021.41738834	11275224.13799406	11031383.43872219	17281226.18254123	14260718.94070557	8990682.496148529	8957209.60489667
Com_474_neg	Dethiobiotin	D-脱硫生物素	N	C10H18N2O3	214.132	213.124	3.11897	[M-H]-	6.15	0.63	1	C18	Lipids and lipid-like molecules	脂质和类脂分子	Fatty Acyls	脂肪酰类	Fatty acids and conjugates	脂肪酸和结合物	533-48-2""	HMDB0003581	Lipids and lipid-like molecules	Fatty Acyls	Fatty acids and conjugates	Dethiobiotin; Desthiobiotin	C01909	map00780;map01100	_	_	_	_	445027	C[C@@H]1NC(=O)N[C@@H]1CCCCCC(O)=O	AUTOLBMXDDTRRT-JGVFFNPUSA-N	233163.8406939323	340135.8230452329	435326.1196604326	233736.5309487803	565326.525360318	433295.3340767391	587771.0736031531	411795.1723411053	324181.2674971948	217813.3994944929	385780.1288364259	113788.5198208183
Com_486_neg	Sabinic acid	端羟基12酸	N	C12H24O3	216.173	215.165	3.44249	[M-H]-	6.637	0.78	1	C18	Organic acids and derivatives	有机酸及其衍生物	Hydroxy acids and derivatives	羟基酸及其衍生物	Medium-chain hydroxy acids and derivatives	中链羟基酸及其衍生物	505-95-3""	HMDB0002059	Organic acids and derivatives	Hydroxy acids and derivatives	Medium-chain hydroxy acids and derivatives	12-Hydroxydodecanoic acid; omega-Hydroxydodecanoic acid	C08317	_	LMFA01050039	Fatty Acyls [FA]	Fatty Acids and Conjugates [FA01]	Hydroxy fatty acids [FA0105]	79034	OCCCCCCCCCCCC(O)=O	ZDHCZVWCTKTBRY-UHFFFAOYSA-N	5109758.908193217	7579234.350206526	15003798.62659315	13441852.58430492	7805195.06949872	9666169.630944418	9745070.218257926	8059337.807259862	5842471.484004056	8513223.556824334	6590454.456792294	6610496.296284705
Com_1008_neg	cis-7,10,13,16,19-Docosapentaenoic acid	二十二碳五烯酸(顺-7,10,13,16,19)	N	C22H34O2	330.256	329.248	1.61919	[M-H]-	10.183	0.96	1	C18	Lipids and lipid-like molecules	脂质和类脂分子	Fatty Acyls	脂肪酰类	Fatty acids and conjugates	脂肪酸和结合物	24880-45-3""	HMDB0006528	Lipids and lipid-like molecules	Fatty Acyls	Fatty acids and conjugates	(7Z,10Z,13Z,16Z,19Z)-Docosa-7,10,13,16,19-pentaenoic acid; Docosapentaenoic acid	C16513	map01040	LMFA04000044	Fatty Acyls [FA]	Docosanoids [FA04]	Other Docosanoids [FA0400]	5497182	CC\C=C/C\C=C/C\C=C/C\C=C/C\C=C/CCCCCC(O)=O	YUFFSWGQGVEMMI-JLNKQSITSA-N	888556491.6989555	626629398.4559537	584141301.5607622	236130722.5015484	914843650.605639	622803192.4031198	586006004.7028375	286031414.7849922	499313472.0188477	1096541921.184092	595298518.7559457	981371727.7244664
Com_731_neg	gamma-glutamylglutamate	gamma-L-谷氨酰-L-谷氨酸	N	C10H16N2O7	276.096	275.088	2.88839	[M-H]-	1.744	0.99	1	C18	Organic acids and derivatives	有机酸及其衍生物	Carboxylic acids and derivatives	羧酸及其衍生物	Amino acids, peptides, and analogues	氨基酸、肽和类似物	1116-22-9""	HMDB0011737	Organic acids and derivatives	Carboxylic acids and derivatives	Amino acids, peptides, and analogues	(5-L-Glutamyl)-L-glutamate	C05282	_	_	_	_	_	92865	N[C@@H](CCC(=O)N[C@@H](CCC(O)=O)C(O)=O)C(O)=O	OWQDWQKWSLFFFR-WDSKDSINSA-N	164220197.9541834	201025758.2406572	136122972.5215683	130355266.0485706	164805198.844695	158313762.676728	161582601.1978366	177662923.2552799	245667072.5429096	145945353.4843011	120295759.3748364	275905590.9279168
Com_152_neg	N-acetyl-beta-alanine	N-乙酰-beta-丙氨酸	N	C5H9NO3	131.058	130.051	1.76786	[M-H]-	1.951	0.67	1	C18	Organic acids and derivatives	有机酸及其衍生物	Carboxylic acids and derivatives	羧酸及其衍生物	Carboxylic acids	羧酸	3025-95-4""	HMDB0061880	Organic acids and derivatives	Carboxylic acids and derivatives	Carboxylic acids	N-Acetyl-beta-alanine	C01073	map00410	_	_	_	_	76406	CC(=O)NCCC(O)=O	LJLLAWRMBZNPMO-UHFFFAOYSA-N	774190580.4995996	833865898.9990627	862263977.0217409	723920344.7146516	808974100.953401	808544376.5086372	842232576.3719478	828808812.4843677	1024140033.404816	822674427.313128	562248866.9658474	748628483.0498158
Com_1134_neg	3beta-Hydroxy-5-cholestenoic acid	3-beta-羟基-5-胆甾醇酸酯	N	C27H44O3	416.329	415.321	1.46743	[M-H]-	9.534	0.83	1	C18	Lipids and lipid-like molecules	脂质和类脂分子	Steroids and steroid derivatives	类固醇和类固醇衍生物	Bile acids, alcohols and derivatives	胆汁酸、醇及其衍生物	6561-58-6""	HMDB0012453	Lipids and lipid-like molecules	Steroids and steroid derivatives	Bile acids, alcohols and derivatives	3beta-Hydroxy-5-cholestenoate; 3beta-Hydroxycholest-5-en-27-oic acid	C17333	map00120	LMST04030072	Sterol Lipids [ST]	Bile acids and derivatives [ST04]	C27 bile acids, alcohols, and derivatives [ST0403]	40579073	[H][C@@]1(CC[C@@]2([H])[C@]3([H])CC=C4C[C@@H](O)CC[C@]4(C)[C@@]3([H])CC[C@]12C)[C@H](C)CCC[C@@H](C)C(O)=O	WVXOMPRLWLXFAP-KQOPCUSDSA-N	497868.6724294895	761325.4838066318	672733.5629962685	1999935.949842577	1173097.44543029	1311484.768014382	1335328.424754034	1877511.139847161	589595.3720294189	933897.0132964234	2857791.904041514	780579.5399241959
Com_468_neg	Indoxyl sulfate	硫酸吲哚	N	C8H7NO4S	213.01	212.002	2.88044	[M-H]-	5.211	0.96	1	C18	Organic acids and derivatives	有机酸及其衍生物	Organic sulfuric acids and derivatives	有机硫酸及其衍生物	Arylsulfates	芳基硫酸盐	2642-37-7""	HMDB0000682	Organic acids and derivatives	Organic sulfuric acids and derivatives	Arylsulfates	_	_	_	_	_	_	_	10258	OS(=O)(=O)OC1=CNC2=CC=CC=C12	BXFFHSIDQOFMLE-UHFFFAOYSA-N	9233706.303918486	21784647.36904332	14776535.38566412	11353798.65614426	23903519.1914062	19926915.61727457	20729055.39987558	33108308.69708247	38251935.26804552	27545325.43472228	25370736.1844405	20190792.34653825
Com_1064_neg	Prostaglandin F2a	前列腺素 F2a	N	C20H34O5	354.241	353.233	1.57785	[M-H]-	6.519	0.95	1	C18	Lipids and lipid-like molecules	脂质和类脂分子	Fatty Acyls	脂肪酰类	Eicosanoids	类二十烷酸	551-11-1""	HMDB0001139	Lipids and lipid-like molecules	Fatty Acyls	Eicosanoids	Prostaglandin F2alpha; (5Z,13E)-(15S)-9alpha,11alpha,15-Trihydroxyprosta-5,13-dienoate; (+)-Prostaglandin F2a; 7-[3,5-Dihydroxy-2-(3-hydroxy-1-octenyl)cyclopentyl]-5-heptenoic acid; 9a,11a-PGF2; Amoglandin; Cyclosin; Dinoprost; Enzaprost; Enzaprost F; Panacelan; PGF2a; 9,11,15-Trihydroxy-(5Z,9a,11a,13E,15S)-prosta-5,13-dien-1-oic acid; Prostaglandin F2a; Prostin F 2 alpha; Protamodin; U 14583; (5…	C00639	map00590;map01100;map04072;map04080;map04726;map04913;map04921;map04976	LMFA03010002	Fatty Acyls [FA]	Eicosanoids [FA03]	Prostaglandins [FA0301]	5283078	CCCCC[C@H](O)\C=C\[C@H]1[C@H](O)C[C@H](O)[C@@H]1C\C=C\CCCC(O)=O	PXGPLTODNUVGFL-UAAPODJFSA-N	119591489.2051818	209519378.632542	166193326.3420012	121350933.6766784	147073817.665113	181566784.9392653	188971440.4105361	171541823.681059	162215575.493626	133217078.4740002	89635643.43858793	328017625.6048408
Com_334_neg	Hydroxyphenyllactic acid	4-羟苯乳酸	N	C9H10O4	182.058	181.05	0.754	[M-H]-	5.253	0.97	1	C18	Phenylpropanoids and polyketides	苯丙素类和聚酮类	Phenylpropanoic acids	苯丙酸类	_	_	89919-57-3""	HMDB0000755	Phenylpropanoids and polyketides	Phenylpropanoic acids	_	(R)-3-(4-Hydroxyphenyl)lactate	C03964	_	_	_	_	_	9378	OC(CC1=CC=C(O)C=C1)C(O)=O	JVGVDSSUAVXRDY-UHFFFAOYSA-N	90325006.65657388	113748284.4884354	124283614.3643725	100421640.8737401	105427443.798041	90927496.15083696	94337517.526772	85750133.59049691	132570454.4775325	80653858.65029377	62889600.18576459	101042641.4362564
Com_383_neg	N-Carbamylglutamate	N-氨基甲酰基-L-谷氨酸	N	C6H10N2O5	190.059	189.051	2.36795	[M-H]-	1.359	0.53	1	C18	Organic acids and derivatives	有机酸及其衍生物	Carboxylic acids and derivatives	羧酸及其衍生物	Amino acids, peptides, and analogues	氨基酸、肽和类似物	1188-38-1""	HMDB0015673	Organic acids and derivatives	Carboxylic acids and derivatives	Amino acids, peptides, and analogues	N-Carbamyl-L-glutamate; Carglumic acid	C05829	map00340	_	_	_	_	121396	NC(=O)N[C@@H](CCC(O)=O)C(O)=O	LCQLHJZYVOQKHU-VKHMYHEASA-N	4018360.165825216	3848803.649273296	3008205.126110886	2492159.461679444	4232441.6478225	3698997.79433815	3783164.808270375	3006980.931345368	5861946.674010653	3053208.481584384	2475607.347229082	5944815.53044371
Com_1166_neg	Maslinic acid	山楂酸	N	C30H48O4	472.355	471.348	0.68302	[M-H]-	8.503	0.65	1	C18	Lipids and lipid-like molecules	脂质和类脂分子	Prenol lipids	异戊烯醇脂	Triterpenoids	三萜类	4373-41-5""	HMDB0002392	Lipids and lipid-like molecules	Prenol lipids	Triterpenoids	Crataegolic acid; Masilinic acid	C16939	_	LMPR0106180014	Prenol Lipids [PR]	Isoprenoids [PR01]	C30 isoprenoids (triterpenes) [PR0106]	73659	[H][C@@]12CC(C)(C)CC[C@@]1(CC[C@]1(C)C2=CC[C@]2([H])[C@@]3(C)C[C@@H](O)[C@H](O)C(C)(C)[C@]3([H])CC[C@@]12C)C(O)=O	MDZKJHQSJHYOHJ-LLICELPBSA-N	314016.0085706034	506564.9628671958	1042295.41495888	1206981.221542049	1576940.04638485	3174455.417973538	2667850.445944382	345019.3320304609	240681.5917772593	421321.6481051411	1236491.431202293	106928.9655996561
Com_1060_neg	Phenylalanyltryptophan	L-苯丙氨酰-L-色氨酸	N	C20H21N3O3	351.158	350.151	0.43719	[M-H]-	5.621	0.87	1	C18	Organic acids and derivatives	有机酸及其衍生物	Carboxylic acids and derivatives	羧酸及其衍生物	Amino acids, peptides, and analogues	氨基酸、肽和类似物	24587-41-5""	HMDB0029006	Organic acids and derivatives	Carboxylic acids and derivatives	Amino acids, peptides, and analogues	_	_	_	_	_	_	_	134906	N[C@@H](CC1=CC=CC=C1)C(=O)N[C@@H](CC1=CNC2=CC=CC=C12)C(O)=O	JMCOUWKXLXDERB-WMZOPIPTSA-N	239591.442866443	296395.7626353872	365503.4143595574	443314.7423881585	639441.267568182	446543.2570214967	462503.2997920497	498559.1370062897	774768.8861544199	596673.9919388513	1353669.655174058	222622.0437416301
Com_497_neg	Vitamin B5	维生素VB5	N	C9H17NO5	219.111	218.102	4.51937	[M-H]-	5.092	0.99	1	C18	Organic oxygen compounds	有机氧化合物	Organooxygen compounds	有机氧化合物	Alcohols and polyols	醇和多元醇	79-83-4""	HMDB0000210	Organic oxygen compounds	Organooxygen compounds	Alcohols and polyols	Pantothenate; Pantothenic acid; (R)-Pantothenate	C00864	map00410;map00770;map01100;map01110;map04977	LMFA08020419	Fatty Acyls [FA]	Fatty amides [FA08]	N-acyl amines [FA0802]	6613	CC(C)(CO)[C@@H](O)C(=O)NCCC(O)=O	GHOKWGTUZJEAQD-ZETCQYMHSA-N	1372519724.868413	1644957636.701132	1481978282.843195	1637616758.123609	1684839077.91489	1475255683.088045	1562154616.873392	2185636932.54224	1415084362.459667	1336572956.606555	1258859222.894641	1248631260.228767
Com_261_neg	D-Xylonic acid	D-木糖酸	N	C5H10O6	166.048	165.04	0.90797	[M-H]-	1.363	0.94	1	C18	Organic oxygen compounds	有机氧化合物	Organooxygen compounds	有机氧化合物	Carbohydrates and carbohydrate conjugates	碳水化合物和碳水化合物结合物	526-91-0""	HMDB0059750	Organic oxygen compounds	Organooxygen compounds	Carbohydrates and carbohydrate conjugates	D-Xylonate	C00502	map00040	_	_	_	_	6602431	OC[C@@H](O)[C@H](O)[C@@H](O)C(O)=O	QXKAIJAYHKCRRA-FLRLBIABSA-N	26679678.56043621	26667330.36031725	20818800.62844094	29997717.47296138	32612233.4052303	27798527.05371403	30284527.12166337	38716467.2711875	29640952.58918034	25075671.62222198	27150162.3285333	36512148.4910388
Com_207_neg	3-Methoxybenzoic acid	间甲氧基苯甲酸	N	C8H8O3	152.047	151.04	0.01377	[M-H]-	5.84	0.83	1	C18	Benzenoids	苯类化合物	Benzene and substituted derivatives	苯及其取代衍生物	Benzoic acids and derivatives	苯甲酸及其衍生物	586-38-9""	HMDB0032606	Benzenoids	Benzene and substituted derivatives	Benzoic acids and derivatives	_	_	_	_	_	_	_	11461	COC1=CC=CC(=C1)C(O)=O	XHQZJYCNDZAGLW-UHFFFAOYSA-N	6701645.607024723	6061101.267263671	9252828.703929069	6879713.360159061	8147365.39497956	6793851.097115532	7088130.938924193	5144336.821796191	6946668.147067535	6562344.23314302	4541704.984096295	6186602.126572736
Com_677_neg	Aspartylphenylalanine	L-天冬氨酰-L-苯丙氨酸	N	C13H16N2O5	280.106	261.088	1.70219	[M-H-H2O]-	5.385	0.79	1	C18	Organic acids and derivatives	有机酸及其衍生物	Carboxylic acids and derivatives	羧酸及其衍生物	Amino acids, peptides, and analogues	氨基酸、肽和类似物	13433-09-5""	HMDB0000706	Organic acids and derivatives	Carboxylic acids and derivatives	Amino acids, peptides, and analogues	_	_	_	_	_	_	_	93078	N[C@@H](CC(O)=O)C(=O)N[C@@H](CC1=CC=CC=C1)C(O)=O	YZQCXOFQZKCETR-UWVGGRQHSA-N	2271121.112238616	1782226.020460359	2477411.637634631	2082057.419599369	3082108.61133009	1789033.405529127	1844109.225785165	2070215.957741647	2897356.104807578	3018329.928617231	2931499.833787464	2540663.107177242
Com_557_neg	5-methoxy-L-tryptophan	5-甲氧基-L-色氨酸	N	C12H14N2O3	234.1	233.093	0.70178	[M-H]-	5.581	0.55	1	C18	Organoheterocyclic compounds	有机杂环化合物	Indoles and derivatives	吲哚及其衍生物	Tryptamines and derivatives	色胺及其衍生物	25197-96-0""	HMDB0002339	Organoheterocyclic compounds	Indoles and derivatives	Tryptamines and derivatives	_	_	_	_	_	_	_	151018	COC1=CC2=C(NC=C2C[C@H](N)C(O)=O)C=C1	KVNPSKDDJARYKK-JTQLQIEISA-N	182788.1925621819	211475.556855976	70137.04874260034	180667.6731547375	226654.799731444	172045.9480204623	167601.691112527	188994.7398973423	243496.4726359737	279230.662820337	192324.3600536945	347122.4897123884
Com_444_neg	Panthenol	D-泛醇	N	C9H19NO4	205.131	204.123	3.3032	[M-H]-	5.114	0.97	1	C18	Lipids and lipid-like molecules	脂质和类脂分子	Fatty Acyls	脂肪酰类	Fatty amides	脂肪酰胺	81-13-0""	HMDB0004231	Organic oxygen compounds	Organooxygen compounds	Alcohols and polyols	Pantothenol; (R)-2,4-Dihydroxy-N-(3-hydroxypropyl)-3,3-dimethylbutanamide; Dexpanthenol; 2,4-Dihydroxy-N-(3-hydroxypropyl)-3,3-dimethylbutanamide; (+)-Panthenol; Bepanthen; Bepanthene; Bepantol; D-(+)-2,4-Dihydroxy-N-(3-hydroxypropyl)-3,3-dimethylbutyramide; Cozyme; D(+)-Panthenol; D(+)-Pantothenyl alcohol; D-P-A Injection; D-Panthenol; d-Pantothenol; d-Pantothenyl alcohol; Ilopan; Motilyn; Panad…	C05944	map00770	LMFA08020198	Fatty Acyls [FA]	Fatty amides [FA08]	N-acyl amines [FA0802]	131204	CC(C)(CO)[C@@H](O)C(=O)NCCCO	SNPLKNRPJHDVJA-ZETCQYMHSA-N	39369822.5875551	7778399.905382067	5556239.406950775	3899928.230078906	1.13074e+07	9969801.78431005	10379638.16139607	4733504.768042641	10616961.83040768	7322903.819601814	2545775.730445469	2849626.310122595
Com_723_neg	2-Hydroxyhexadecanoic acid	2-羟基十六烷酸	N	C16H32O3	272.235	271.227	2.68154	[M-H]-	9.389	0.97	1	C18	Lipids and lipid-like molecules	脂质和类脂分子	Fatty Acyls	脂肪酰类	Fatty acids and conjugates	脂肪酸和结合物	764-67-0""	HMDB0031057	Lipids and lipid-like molecules	Fatty Acyls	Fatty acids and conjugates	_	_	_	LMFA01050047	Fatty Acyls [FA]	Fatty Acids and Conjugates [FA01]	Hydroxy fatty acids [FA0105]	92836	CCCCCCCCCCCCCCC(C(=O)O)O	JGHSBPIZNUXPLA-UHFFFAOYSA-N	143797431.5740176	124460926.4585757	173914298.6583887	241204520.3214432	179601600.275635	155047035.3721122	161552685.7680016	128092663.4910157	125931231.1147395	207917307.8320001	96569885.06008826	125831957.0174678
Com_226_neg	2-hydroxyoctanoic acid	2-羟基辛酸	N	C8H16O3	160.11	159.103	0.63209	[M-H]-	6.158	0.9	1	C18	Lipids and lipid-like molecules	脂质和类脂分子	Fatty Acyls	脂肪酰类	Fatty acids and conjugates	脂肪酸和结合物	617-73-2""	HMDB0000711	Lipids and lipid-like molecules	Fatty Acyls	Fatty acids and conjugates	_	_	_	LMFA01050020	Fatty Acyls [FA]	Fatty Acids and Conjugates [FA01]	Hydroxy fatty acids [FA0105]	94180	CCCCCCC(O)C(O)=O	JKRDADVRIYVCCY-UHFFFAOYSA-N	18624730.77596598	14874541.20049887	32159980.48746076	12475733.99406061	14452836.0741792	10854716.24670445	11027575.29067334	15923305.4157384	7607764.092242197	6843352.033188514	9351113.81504753	12964111.34713974
Com_576_neg	2'-O-Methyluridine	2-甲氧基尿苷	N	C10H14N2O6	258.085	239.067	1.61889	[M-H-H2O]-	5.193	0.6	1	C18	Nucleosides, nucleotides, and analogues	核苷、核苷酸和类似物	Pyrimidine nucleosides	嘧啶核苷	_	_	2140-76-3""	HMDB0240328	Nucleosides, nucleotides, and analogues	Pyrimidine nucleosides	_	_	_	_	_	_	_	_	102212	CO[C@@H]1[C@H](O)[C@@H](CO)O[C@H]1N1C=CC(=O)NC1=O	SXUXMRMBWZCMEN-ZOQUXTDFSA-N	5158093.743403573	14663506.41126603	14542215.35839388	123402.1762907416	5925898.1812654	5072125.639489754	5295977.948725992	343891.7889157693	6092831.952863942	9233754.768079706	536363.0803926616	1162151.21745874
Com_540_neg	L-Leucyl-L-Valine	L-亮氨酸-L-缬氨酸	N	C11H22N2O3	230.163	229.155	2.78585	[M-H]-	5.23	0.67	1	C18	Organic acids and derivatives	有机酸及其衍生物	Carboxylic acids and derivatives	羧酸及其衍生物	Amino acids, peptides, and analogues	氨基酸、肽和类似物	13588-95-9""	HMDB0028942	Organic acids and derivatives	Carboxylic acids and derivatives	Amino acids, peptides, and analogues	_	_	_	_	_	_	_	352038	CC(C)CC(N)C(=O)NC(C(C)C)C(O)=O	MDSUKZSLOATHMH-UHFFFAOYSA-N	4965390.335486175	7401305.930010612	6709757.655818532	11366320.16705661	13134833.0528892	10396909.60892414	11324175.56420672	9323243.845405009	11336175.96139159	4641359.636710406	49332876.92425678	5759182.956610517
Com_157_neg	Glycylglycine	双甘肽	N	C4H8N2O3	132.053	131.046	1.50248	[M-H]-	1.324	0.57	1	C18	Organic acids and derivatives	有机酸及其衍生物	Carboxylic acids and derivatives	羧酸及其衍生物	Amino acids, peptides, and analogues	氨基酸、肽和类似物	556-50-3""	HMDB0011733	Organic acids and derivatives	Carboxylic acids and derivatives	Amino acids, peptides, and analogues	Glycylglycine; N-Glycylglycine	C02037	_	_	_	_	_	11163	NCC(=O)NCC(O)=O	YMAWOPBAYDPSLA-UHFFFAOYSA-N	8946177.676325325	8932002.23234071	7435172.597300143	6469800.289337796	8752971.75442859	7767508.424392147	7681455.319339393	7072611.305241425	8535611.941465808	7717747.523403763	6778614.13564039	12029318.51224843
Com_1079_neg	GMP	一磷酸鸟苷	N	C10H14N5O8P	363.058	362.05	2.45018	[M-H]-	1.445	0.99	1	C18	Nucleosides, nucleotides, and analogues	核苷、核苷酸和类似物	Purine nucleotides	嘌呤核苷酸	Purine ribonucleotides	嘌呤核糖核苷酸	85-32-5""	HMDB0001397	Nucleosides, nucleotides, and analogues	Purine nucleotides	Purine ribonucleotides	GMP; Guanosine 5'-phosphate; Guanosine monophosphate; Guanosine 5'-monophosphate; Guanylic acid	C00144	map00230;map01060;map01065;map01100;map01523;map04022;map04740;map04742;map04744	_	_	_	_	6804	NC1=NC2=C(N=CN2[C@@H]2O[C@H](COP(O)(O)=O)[C@@H](O)[C@H]2O)C(=O)N1	RQFCJASXJCIDSX-UUOKFMHZSA-N	207666519.1378391	221384500.7247561	411446338.4594533	408724957.1157578	283818573.206977	263046502.5276375	269400319.0858757	468517451.0369792	496015874.9650573	261970122.4417705	266494587.2020025	32563018.95397629
Com_392_neg	Phenylacetylglycine	苯乙酰甘氨酸	N	C10H11NO3	193.074	192.066	1.39839	[M-H]-	5.562	0.69	1	C18	Organic acids and derivatives	有机酸及其衍生物	Carboxylic acids and derivatives	羧酸及其衍生物	Amino acids, peptides, and analogues	氨基酸、肽和类似物	500-98-1""	HMDB0000821	Organic acids and derivatives	Carboxylic acids and derivatives	Amino acids, peptides, and analogues	Phenylacetylglycine	C05598	map00360	_	_	_	_	68144	OC(=O)CNC(=O)CC1=CC=CC=C1	UTYVDVLMYQPLQB-UHFFFAOYSA-N	3342392.868805931	3092890.744566035	2681144.519560256	1775440.2386299	3229339.58089638	2574613.817416769	2639738.771847436	2242394.19020323	2254992.000268441	3280331.669133654	3064373.154490279	1745372.003433296
Com_903_neg	N-Acetylneuraminic acid	乙酰神经氨酸	N	C11H19NO9	309.106	308.098	2.46775	[M-H]-	1.388	0.82	1	C18	Organic oxygen compounds	有机氧化合物	Organooxygen compounds	有机氧化合物	Carbohydrates and carbohydrate conjugates	碳水化合物和碳水化合物结合物	131-48-6""	HMDB0000230	Organic oxygen compounds	Organooxygen compounds	Carbohydrates and carbohydrate conjugates	N-Acetyl-beta-neuraminate; beta-Neu5Ac	C19910	map00520	_	_	_	_	445063	[H][C@]1(O[C@@](O)(C[C@H](O)[C@H]1NC(C)=O)C(O)=O)[C@H](O)[C@H](O)CO	SQVRNKJHWKZAKO-PFQGKNLYSA-N	121864789.3611719	121794259.1470752	102917443.0697516	75260669.00865148	114229323.685848	116570056.8727128	124665700.9054919	86802930.55893637	126919048.3643174	114936654.661861	83799567.44469714	158347059.5604604
Com_159_neg	(S)-Leucic acid	(S)-(-)-2-羟基异己酸	N	C6H12O3	132.079	131.071	0.69226	[M-H]-	5.728	0.9	1	C18	Lipids and lipid-like molecules	脂质和类脂分子	Fatty Acyls	脂肪酰类	Fatty acids and conjugates	脂肪酸和结合物	13748-90-8""	HMDB0000746	Lipids and lipid-like molecules	Fatty Acyls	Fatty acids and conjugates	_	_	_	LMFA01050408	Fatty Acyls [FA]	Fatty Acids and Conjugates [FA01]	Hydroxy fatty acids [FA0105]	83697	CC(C)C[C@H](O)C(O)=O	LVRFTAZAXQPQHI-YFKPBYRVSA-N	15163616.18440895	26422837.13281216	19595323.5827049	19087703.16174576	19217612.4517755	16750135.69423964	17729817.56050225	17478990.99575162	20686622.8763653	13278857.70215066	14587392.88527159	16497011.70878591
Com_19_neg	Maleic acid	马来酸	N	C4H4O4	116.011	115.003	2.35964	[M-H]-	2.42	0.95	1	C18	Organic acids and derivatives	有机酸及其衍生物	Carboxylic acids and derivatives	羧酸及其衍生物	Dicarboxylic acids and derivatives	二元酸及其衍生物	110-16-7""	HMDB0000176	Organic acids and derivatives	Carboxylic acids and derivatives	Dicarboxylic acids and derivatives	Maleic acid; Maleate; cis-Butenedioic acid	C01384	map00350;map00650;map00760;map01120	_	_	_	_	444266	OC(=O)\C=C/C(O)=O	VZCYOOQTPOCHFL-UPHRSURJSA-N	128204979.0759592	125525297.7552929	124051203.7338121	128849472.232175	142232767.444393	130596915.9972611	132963131.0284012	122526750.7294774	149666091.5710301	95473530.34972268	111005273.4261566	129176824.5703445
Com_1110_neg	Trehalose	海藻糖	N	C12H22O11	342.116	387.114	1.39617	[M+HCOOH-H]-	0.883	0.65	1	C18	Organic oxygen compounds	有机氧化合物	Organooxygen compounds	有机氧化合物	Carbohydrates and carbohydrate conjugates	碳水化合物和碳水化合物结合物	99-20-7""	HMDB0000975	Organic oxygen compounds	Organooxygen compounds	Carbohydrates and carbohydrate conjugates	alpha,alpha-Trehalose; alpha,alpha'-Trehalose; Trehalose	C01083	map00500;map01100;map01110;map02010;map02060	_	_	_	_	7427	OC[C@H]1O[C@H](O[C@H]2O[C@H](CO)[C@@H](O)[C@H](O)[C@H]2O)[C@H](O)[C@@H](O)[C@@H]1O	HDTRYLNUVZCQOY-LIZSDCNHSA-N	6194687.683720571	5955213.149104889	6552464.484933465	6080942.077685071	7628004.11677377	7450874.474488316	7506488.190666776	6852834.490605117	7274667.853844891	6503122.373192321	5069793.147619088	5823691.283776904
Com_288_neg	cis-Aconitic acid	顺式乌头酸	N	C6H6O6	174.016	173.009	0.77514	[M-H]-	2.085	0.64	1	C18	Organic acids and derivatives	有机酸及其衍生物	Carboxylic acids and derivatives	羧酸及其衍生物	Tricarboxylic acids and derivatives	三羧酸及其衍生物	585-84-2""	HMDB0000072	Organic acids and derivatives	Carboxylic acids and derivatives	Tricarboxylic acids and derivatives	cis-Aconitate; cis-Aconitic acid	C00417	map00020;map00630;map00660;map00720;map01060;map01061;map01062;map01063;map01064;map01065;map01066;map01070;map01100;map01110;map01120;map01130;map01210	_	_	_	_	643757	OC(=O)C\C(=C\C(O)=O)C(O)=O	GTZCVFVGUGFEME-IWQZZHSRSA-N	114018949.2490077	144813201.7349476	121553308.5085123	131317617.9505026	141676976.242957	131365395.3396574	135055116.7415428	179626611.694536	184175240.4950089	130860496.3467686	91681962.7503683	165336545.8893239
Com_11_neg	Citraconic acid	柠康酸	N	C5H6O4	130.027	111.008	3.26908	[M-H-H2O]-	2.098	0.9	1	C18	Lipids and lipid-like molecules	脂质和类脂分子	Fatty Acyls	脂肪酰类	Fatty acids and conjugates	脂肪酸和结合物	498-23-7""	HMDB0000634	Lipids and lipid-like molecules	Fatty Acyls	Fatty acids and conjugates	2-Methylmaleate; Citraconate; Citraconic acid; Methylmaleic acid	C02226	map00290;map00660;map01100;map01210	LMFA01170099	Fatty Acyls [FA]	Fatty Acids and Conjugates [FA01]	Dicarboxylic acids [FA0117]	643798	C\C(=C\C(O)=O)C(O)=O	HNEGQIOMVPPMNR-IHWYPQMZSA-N	175375583.3668036	283618272.0632125	228707840.6922537	167423278.2332086	227500273.15816	221096584.7530309	226446038.954701	277158288.1777821	323915540.730907	203283243.8782718	101518041.5137303	285210360.5939412
Com_2_neg	Malonic acid	丙二酸	N	C3H4O4	104.011	103.003	3.40039	[M-H]-	1.387	0.97	1	C18	Organic acids and derivatives	有机酸及其衍生物	Carboxylic acids and derivatives	羧酸及其衍生物	Dicarboxylic acids and derivatives	二元酸及其衍生物	141-82-2""	HMDB0000691	Organic acids and derivatives	Carboxylic acids and derivatives	Dicarboxylic acids and derivatives	alpha,omega-Dicarboxylic acid	C04025	_	LMFA01170041	Fatty Acyls [FA]	Fatty Acids and Conjugates [FA01]	Dicarboxylic acids [FA0117]	867	OC(=O)CC(O)=O	OFOBLEOULBTSOW-UHFFFAOYSA-N	2122284.375928519	1875408.853232167	1610982.440693512	2164425.600620704	1121739.66761141	1085607.749819949	944701.7176479968	2739804.832705012	3145431.091842921	2672980.947773657	1378962.472290136	3371862.331105263
Com_174_neg	Salicylic acid	水杨酸	N	C7H6O3	138.032	137.024	0.80738	[M-H]-	6.005	0.93	1	C18	Benzenoids	苯类化合物	Benzene and substituted derivatives	苯及其取代衍生物	Benzoic acids and derivatives	苯甲酸及其衍生物	69-72-7""	HMDB0001895	Benzenoids	Benzene and substituted derivatives	Benzoic acids and derivatives	Salicylate; o-Hydroxybenzoic acid; Salicylic acid	C00805	map00360;map00621;map00624;map00626;map01053;map01061;map01070;map01100;map01110;map01120;map01130;map01220;map04075;map04976	_	_	_	_	338	OC(=O)C1=C(O)C=CC=C1	YGSDEFSMJLZEOE-UHFFFAOYSA-N	7817623.378545734	9104212.011627609	9159691.681516657	9097570.32440363	1.23548e+07	11684368.82670448	12286812.12169011	10820145.9252985	10425170.06819854	7870678.655446414	8952710.41024399	9725001.977651998
Com_185_neg	2-Methylpentanedioic acid	2-甲基戊二酸	N	C6H10O4	146.058	145.051	0.52042	[M-H]-	5.291	0.79	1	C18	Lipids and lipid-like molecules	脂质和类脂分子	Fatty Acyls	脂肪酰类	Fatty acids and conjugates	脂肪酸和结合物	617-62-9""	HMDB0000422	Lipids and lipid-like molecules	Fatty Acyls	Fatty acids and conjugates	_	_	_	LMFA01170084	Fatty Acyls [FA]	Fatty Acids and Conjugates [FA01]	Dicarboxylic acids [FA0117]	12046	CC(CCC(O)=O)C(O)=O	AQYCMVICBNBXNA-UHFFFAOYSA-N	8919376.59640072	7998463.635817977	9051552.298854042	11037995.23106178	11878367.4437169	9217937.696636822	12819615.78998452	11984360.01225702	10679700.78242366	8764297.168912563	8300530.88779225	9107704.29361317
Com_371_neg	Azelaic acid	壬二酸	N	C9H16O4	188.105	187.097	1.66142	[M-H]-	5.907	0.95	1	C18	Lipids and lipid-like molecules	脂质和类脂分子	Fatty Acyls	脂肪酰类	Fatty acids and conjugates	脂肪酸和结合物	123-99-9""	HMDB0000784	Lipids and lipid-like molecules	Fatty Acyls	Fatty acids and conjugates	Azelaic acid; Nonanedioic acid; 1,7-Heptanedicarboxylic acid	C08261	_	LMFA01170054	Fatty Acyls [FA]	Fatty Acids and Conjugates [FA01]	Dicarboxylic acids [FA0117]	2266	OC(=O)CCCCCCCC(O)=O	BDJRBEYXGGNYIS-UHFFFAOYSA-N	97462972.87794603	116336304.6247385	199575968.2926081	237559532.5786118	143979552.260711	172707039.9863854	170289275.4087573	149387505.5330549	126975056.5274822	92345655.45526785	116966128.536102	126050534.9705955
Com_379_neg	N-Acetyl-L-glutamic acid	N-乙酰-L-谷氨酸	N	C7H11NO5	189.064	188.056	2.9751	[M-H]-	1.594	0.98	1	C18	Organic acids and derivatives	有机酸及其衍生物	Carboxylic acids and derivatives	羧酸及其衍生物	Amino acids, peptides, and analogues	氨基酸、肽和类似物	1188-37-0""	HMDB0001138	Organic acids and derivatives	Carboxylic acids and derivatives	Amino acids, peptides, and analogues	N-Acetyl-L-glutamate; N-Acetyl-L-glutamic acid	C00624	map00220;map01100;map01110;map01130;map01210;map01230	_	_	_	_	70914	CC(=O)N[C@@H](CCC(O)=O)C(O)=O	RFMMMVDNIPUKGG-YFKPBYRVSA-N	102540084.9407218	157696447.6505587	147021525.5140782	89914557.06762573	93439051.8771182	78145823.71136735	87096268.6426356	108084878.4523129	171440933.269122	116846254.5441251	104948016.6735194	136762334.767291
Com_27_neg	L-Threonine	L-苏氨酸	N	C4H9NO3	119.058	118.051	2.16127	[M-H]-	1.351	0.97	1	C18	Organic acids and derivatives	有机酸及其衍生物	Carboxylic acids and derivatives	羧酸及其衍生物	Amino acids, peptides, and analogues	氨基酸、肽和类似物	72-19-5""	HMDB0000167	Organic acids and derivatives	Carboxylic acids and derivatives	Amino acids, peptides, and analogues	L-Threonine; 2-Amino-3-hydroxybutyric acid	C00188	map00260;map00261;map00290;map00860;map00970;map01060;map01100;map01110;map01120;map01130;map01230;map02010;map04974;map04978	_	_	_	_	6288	C[C@@H](O)[C@H](N)C(O)=O	AYFVYJQAPQTCCC-GBXIJSLDSA-N	18329768.03307975	25697302.09923563	18964401.51299299	24576636.05223716	25838717.9993724	20716298.72291402	22165302.73516258	24088155.15395908	22942918.74600856	19554635.73369961	23804574.84055382	35819925.87669666
Com_441_neg	L-Tryptophan	L-色氨酸	N	C11H12N2O2	204.09	203.082	3.30554	[M-H]-	5.287	0.99	1	C18	Organoheterocyclic compounds	有机杂环化合物	Indoles and derivatives	吲哚及其衍生物	Indolyl carboxylic acids and derivatives	吲哚基羧酸及其衍生物	73-22-3""	HMDB0000929	Organoheterocyclic compounds	Indoles and derivatives	Indolyl carboxylic acids and derivatives	L-Tryptophan; Tryptophan; (S)-alpha-Amino-beta-(3-indolyl)-propionic acid	C00078	map00260;map00380;map00400;map00404;map00901;map00966;map00970;map01060;map01061;map01063;map01070;map01100;map01110;map01130;map01210;map01230;map04726;map04974;map04978;map05143	_	_	_	_	6305	N[C@@H](CC1=CNC2=C1C=CC=C2)C(O)=O	QIVBCDIJIAJPQS-VIFPVBQESA-N	296861040.3389235	317687119.5219637	259298402.6555501	276208094.0951771	368321799.712113	296479503.9672436	300268676.3468386	321101083.5476987	321949794.5684943	267997777.0459264	316559269.3972707	523425512.6151481
Com_587_neg	Thymidine	beta-胸苷	N	C10H14N2O5	242.09	241.082	2.95839	[M-H]-	4.885	0.72	1	C18	Nucleosides, nucleotides, and analogues	核苷、核苷酸和类似物	Pyrimidine nucleosides	嘧啶核苷	Pyrimidine 2'-deoxyribonucleosides	嘧啶2'-脱氧核糖核苷	50-89-5""	HMDB0000273	Nucleosides, nucleotides, and analogues	Pyrimidine nucleosides	Pyrimidine 2'-deoxyribonucleosides	Thymidine; Deoxythymidine	C00214	map00240;map01100	_	_	_	_	5789	CC1=CN([C@H]2C[C@H](O)[C@@H](CO)O2)C(=O)NC1=O	IQFYYKKMVGJFEH-XLPZGREQSA-N	47984147.95648517	45221648.37927841	51157901.27307306	54000118.61039831	51368687.7587035	48031263.05232266	47537135.85046665	46796656.95321442	49883030.04709775	40177965.0672557	37501545.42754909	43736078.28178923
Com_504_neg	N-Acetyl-L-tyrosine	N-乙酰-L-酪氨酸	N	C11H13NO4	223.084	222.077	2.71441	[M-H]-	5.26	0.89	1	C18	Organic acids and derivatives	有机酸及其衍生物	Carboxylic acids and derivatives	羧酸及其衍生物	Amino acids, peptides, and analogues	氨基酸、肽和类似物	537-55-3""	HMDB0000866	Organic acids and derivatives	Carboxylic acids and derivatives	Amino acids, peptides, and analogues	Ac-Tyr-OEt; N-Acetyl-L-tyrosine ethyl ester; Ethyl N-alpha-acetyl-tyrosinate	C01657	_	_	_	_	_	68310	CC(=O)N[C@@H](CC1=CC=C(O)C=C1)C(O)=O	CAHKINHBCWCHCF-JTQLQIEISA-N	2712654.422996252	3610197.967274068	3764116.04802534	5557070.088290143	4026547.2036314	3363753.249639461	3537349.149233556	4891244.876495603	3434121.432345428	2935347.528359067	2994613.015054099	3709919.033904721
Com_1118_neg	Deoxycholic acid	脱氧胆酸	N	C24H40O4	392.293	391.284	2.21343	[M-H]-	8.013	0.97	1	C18	Lipids and lipid-like molecules	脂质和类脂分子	Steroids and steroid derivatives	类固醇和类固醇衍生物	Bile acids, alcohols and derivatives	胆汁酸、醇及其衍生物	83-44-3""	HMDB0000626	Lipids and lipid-like molecules	Steroids and steroid derivatives	Bile acids, alcohols and derivatives	Deoxycholic acid; Deoxycholate; 3alpha,12alpha-Dihydroxy-5beta-cholanate; 3alpha,12alpha-Dihydroxy-5beta-cholanic acid	C04483	map00121;map04976	LMST04010040	Sterol Lipids [ST]	Bile acids and derivatives [ST04]	C24 bile acids, alcohols, and derivatives [ST0401]	222528	[H][C@@]1(CC[C@@]2([H])[C@]3([H])CC[C@]4([H])C[C@H](O)CC[C@]4(C)[C@@]3([H])C[C@H](O)[C@]12C)[C@H](C)CCC(O)=O	KXGVEGMKQFWNSR-LLQZFEROSA-N	4347308.891707322	9366399.27666776	10876399.44346187	7156261.028309834	217153325.971357	296863177.6642678	293004967.9950002	6922154.557949564	4287038.741099627	6123088.151262204	1449025382.538845	6008186.992507542
Com_1125_neg	Alpha-Muricholic acid	阿尔法-鼠胆酸	N	C24H40O5	408.288	407.279	2.09897	[M-H]-	6.741	0.82	1	C18	Lipids and lipid-like molecules	脂质和类脂分子	Steroids and steroid derivatives	类固醇和类固醇衍生物	Bile acids, alcohols and derivatives	胆汁酸、醇及其衍生物	2393-58-0""	HMDB0000506	Lipids and lipid-like molecules	Steroids and steroid derivatives	Bile acids, alcohols and derivatives	alpha-Muricholate; alpha-Muricholic acid; 5beta-Cholanic acid-3alpha,6beta,7alpha-triol; 3alpha,6beta,7alpha-Trihydroxy-5beta-cholan-24-oic acid	C17647	map00121	LMST04010066	Sterol Lipids [ST]	Bile acids and derivatives [ST04]	C24 bile acids, alcohols, and derivatives [ST0401]	5283852	[H][C@@]1(CC[C@@]2([H])[C@]3([H])[C@H](O)[C@@H](O)[C@]4([H])C[C@H](O)CC[C@]4(C)[C@@]3([H])CC[C@]12C)[C@H](C)CCC(O)=O	DKPMWHFRUGMUKF-GDYCBZMLSA-N	923870.3771721008	3782572.562075942	3022804.793402075	3050714.388777824	43301165.6992257	59874786.21717768	59209436.90608603	2682061.509119543	1808261.885651568	2401844.188684354	387098688.4899647	1145979.10531928
Com_594_neg	Pentadecanoic acid	十五烷酸	N	C15H30O2	242.225	241.217	2.23766	[M-H]-	9.861	0.77	1	C18	Lipids and lipid-like molecules	脂质和类脂分子	Fatty Acyls	脂肪酰类	Fatty acids and conjugates	脂肪酸和结合物	1002-84-2""	HMDB0000826	Lipids and lipid-like molecules	Fatty Acyls	Fatty acids and conjugates	Pentadecanoic acid; Pentadecylic acid; n-Pentadecanoic acid	C16537	_	LMFA01010015	Fatty Acyls [FA]	Fatty Acids and Conjugates [FA01]	Straight chain fatty acids [FA0101]	13849	CCCCCCCCCCCCCCC(O)=O	WQEPLUUGTLDZJY-UHFFFAOYSA-N	5340786.629828571	4202070.962050399	4431537.441798958	8064244.906667052	6274608.51520311	5126849.179908224	6569963.455426437	4365287.977649581	4076530.228680114	5615150.430103279	4818984.074253262	3404643.044888873
Com_921_neg	Arachidic acid	二十烷酸/花生酸	N	C20H40O2	312.303	311.295	1.82887	[M-H]-	8.043	0.9	1	C18	Lipids and lipid-like molecules	脂质和类脂分子	Fatty Acyls	脂肪酰类	Fatty acids and conjugates	脂肪酸和结合物	506-30-9""	HMDB0002212	Lipids and lipid-like molecules	Fatty Acyls	Fatty acids and conjugates	Icosanoic acid; Eicosanoic acid; Arachidic acid	C06425	map01040	LMFA01010020	Fatty Acyls [FA]	Fatty Acids and Conjugates [FA01]	Straight chain fatty acids [FA0101]	10467	CCCCCCCCCCCCCCCCCCCC(O)=O	VKOBVWXKNCXXDE-UHFFFAOYSA-N	10909585.88354456	24915673.3382252	19619691.87021325	13806583.36797212	16308888.2039973	27975011.35243377	26650450.15496967	19203466.14908671	10735325.94913114	15986382.49131054	17646594.97112756	18834999.97585827
Com_894_neg	homo-gamma-Linolenic acid	二十碳三烯酸(顺-8,11,14)/HOMO-gamma-亚麻酸	N	C20H34O2	306.256	305.248	2.31265	[M-H]-	10.203	0.78	1	C18	Lipids and lipid-like molecules	脂质和类脂分子	Fatty Acyls	脂肪酰类	Fatty acids and conjugates	脂肪酸和结合物	1783-84-2""	HMDB0002925	Lipids and lipid-like molecules	Fatty Acyls	Fatty acids and conjugates	(8Z,11Z,14Z)-Icosatrienoic acid; Dihomo-gamma-linolenic acid; (Z,Z,Z)-8,11,14-Eicosatrienoic acid; (Z,Z,Z)-8,11,14-Icosatrienoic acid; (Z,Z,Z)-8,11,14-Eicosatrienoate; (Z,Z,Z)-8,11,14-Icosatrienoate; 8,11,14-Eicosatrienoate; 8,11,14-Icosatrienoate	C03242	map00591;map01040;map01100	LMFA01030158	Fatty Acyls [FA]	Fatty Acids and Conjugates [FA01]	Unsaturated fatty acids [FA0103]	5280581	CCCCC\C=C/C\C=C/C\C=C/CCCCCCC(O)=O	HOBAELRKJCKHQD-QNEBEIHSSA-N	1648127322.962468	1951684131.619337	1283085549.135078	976628709.723313	1648179006.13957	1890584441.541204	1756551712.075996	999653243.6726136	1263532471.290803	1599931989.491562	1395497140.524241	1924676266.408552
Com_1179_neg	Taurodeoxycholic acid	牛磺脱氧胆酸	N	C26H45NO6S	499.297	498.289	1.08322	[M-H]-	6.914	0.83	1	C18	Lipids and lipid-like molecules	脂质和类脂分子	Steroids and steroid derivatives	类固醇和类固醇衍生物	Bile acids, alcohols and derivatives	胆汁酸、醇及其衍生物	516-50-7""	HMDB0000896	Lipids and lipid-like molecules	Steroids and steroid derivatives	Bile acids, alcohols and derivatives	Taurodeoxycholate; Taurodeoxycholic acid	C05463	map00120	LMST05040013	Sterol Lipids [ST]	Steroid conjugates [ST05]	Taurine conjugates [ST0504]	2733768	[H][C@@]1(CC[C@@]2([H])[C@]3([H])CC[C@]4([H])C[C@H](O)CC[C@]4(C)[C@@]3([H])C[C@H](O)[C@]12C)[C@H](C)CCC(=O)NCCS(O)(=O)=O	AWDRATDZQPNJFN-VAYUFCLWSA-N	1364862.229326498	4385946.332743775	5988252.581600975	3433331.629196292	4535017.08638283	5191621.50270394	5450288.523525523	3135958.485268865	2561206.320026962	4674288.174609661	7881220.188316788	3170492.066935015
Com_1150_neg	Glycochenodeoxycholic acid	甘氨鹅脱氧胆酸	N	C26H43NO5	449.314	448.306	0.87121	[M-H]-	7.249	0.85	1	C18	Lipids and lipid-like molecules	脂质和类脂分子	Steroids and steroid derivatives	类固醇和类固醇衍生物	Bile acids, alcohols and derivatives	胆汁酸、醇及其衍生物	640-79-9""	HMDB0000637	Lipids and lipid-like molecules	Steroids and steroid derivatives	Bile acids, alcohols and derivatives	Glycochenodeoxycholate; Glycochenodeoxycholic acid; Chenodeoxyglycocholate	C05466	map00120;map00121;map04976;map04979	LMST05030008	Sterol Lipids [ST]	Steroid conjugates [ST05]	Glycine conjugates [ST0503]	12544	[H][C@@]1(CC[C@@]2([H])[C@]3([H])[C@H](O)C[C@]4([H])C[C@H](O)CC[C@]4(C)[C@@]3([H])CC[C@]12C)[C@H](C)CCC(=O)NCC(O)=O	GHCZAUBVMUEKKP-GYPHWSFCSA-N	12400.77098884426	616009.2609213756	45492.1025547161	101047.4969987431	182958	233935.2870837277	162051.66738169	67388.69785872633	101399.6294975201	26886.1936971241	4569933.89313015	18967.62958517807
Com_1189_neg	Taurocholic acid	牛磺胆酸	N	C26H45NO7S	515.292	514.284	1.22124	[M-H]-	6.481	0.95	1	C18	Lipids and lipid-like molecules	脂质和类脂分子	Steroids and steroid derivatives	类固醇和类固醇衍生物	Bile acids, alcohols and derivatives	胆汁酸、醇及其衍生物	81-24-3""	HMDB0000036	Lipids and lipid-like molecules	Steroids and steroid derivatives	Bile acids, alcohols and derivatives	Taurocholate; Taurocholic acid; Cholyltaurine	C05122	map00120;map00121;map00430;map01100;map04976;map04979	LMST05040001	Sterol Lipids [ST]	Steroid conjugates [ST05]	Taurine conjugates [ST0504]	6675	[H][C@@]1(CC[C@@]2([H])[C@]3([H])[C@H](O)C[C@]4([H])C[C@H](O)CC[C@]4(C)[C@@]3([H])C[C@H](O)[C@]12C)[C@H](C)CCC(=O)NCCS(O)(=O)=O	WBWWGRHZICKQGZ-HZAMXZRMSA-N	2099023.442967905	11840407.42942828	6735880.650492995	4762453.43524236	10232061.8822754	13538111.83517618	13708624.86591086	10861543.00228154	6986091.222159121	6724768.852690325	47707775.80201069	12011753.54846505
Com_318_neg	Hippuric acid	马尿酸	N	C9H9NO3	179.058	178.051	0.35454	[M-H]-	5.446	0.75	1	C18	Benzenoids	苯类化合物	Benzene and substituted derivatives	苯及其取代衍生物	Benzoic acids and derivatives	苯甲酸及其衍生物	495-69-2""	HMDB0000714	Benzenoids	Benzene and substituted derivatives	Benzoic acids and derivatives	Hippurate; Hippuric acid; N-Benzoylglycine; Benzoylaminoacetic acid	C01586	map00360	_	_	_	_	464	OC(=O)CNC(=O)C1=CC=CC=C1	QIAFMBKCNZACKA-UHFFFAOYSA-N	4666560.463832847	8844138.006510496	8112951.955379982	5446087.510478499	8769055.98089856	5364059.652290378	4495171.587590186	7539091.657304221	5501409.47709588	11646915.33530415	13104557.11445846	10097807.60011492
Com_164_neg	L-Malate	L-苹果酸	N	C4H6O5	134.022	133.014	2.00284	[M-H]-	1.453	0.95	1	C18	Organic acids and derivatives	有机酸及其衍生物	Hydroxy acids and derivatives	羟基酸及其衍生物	Beta hydroxy acids and derivatives	β-羟基酸及其衍生物	97-67-6""	HMDB0000156	Organic acids and derivatives	Hydroxy acids and derivatives	Beta hydroxy acids and derivatives	(S)-Malate; L-Malate; L-Apple acid; L-Malic acid; L-2-Hydroxybutanedioic acid; Malate; Malic acid	C00149	map00020;map00620;map00630;map00680;map00710;map00720;map01060;map01061;map01062;map01063;map01064;map01065;map01066;map01070;map01100;map01110;map01120;map01130;map01200;map02020	_	_	_	_	222656	O[C@@H](CC(O)=O)C(O)=O	BJEPYKJPYRNKOW-REOHCLBHSA-N	1529729614.87176	1626852505.916191	2717137310.543258	2665680317.399331	2881695722.56175	1544106653.735567	2717622269.808572	2936699088.859342	1450178106.807907	2482965930.982893	2433132146.96805	3001181134.791337
Com_247_neg	Hydroxypyruvic acid	羟基丙酮酸	N	C3H4O4	104.011	163.025	2.96354	[M+CH3COOH-H]-	1.378	0.83	1	C18	Organic acids and derivatives	有机酸及其衍生物	Hydroxy acids and derivatives	羟基酸及其衍生物	Beta hydroxy acids and derivatives	β-羟基酸及其衍生物	1113-60-6""	HMDB0001352	Organic acids and derivatives	Hydroxy acids and derivatives	Beta hydroxy acids and derivatives	Hydroxypyruvate; Hydroxypyruvic acid; 3-Hydroxypyruvate; 3-Hydroxypyruvic acid	C00168	map00260;map00630;map00680;map01100;map01110;map01120;map01130;map01200	_	_	_	_	964	OCC(=O)C(O)=O	HHDDCCUIIUWNGJ-UHFFFAOYSA-N	2756029.221480237	2825932.973181925	2388077.018260567	4680064.358943098	1826474.61377903	1979543.203238871	1471235.736710796	5744086.251094987	4033861.177331945	3990111.393206312	2268874.745562544	4707653.708089981
Com_225_neg	Pimelic acid	庚二酸	N	C7H12O4	160.074	159.066	0.06174	[M-H]-	5.528	0.89	1	C18	Lipids and lipid-like molecules	脂质和类脂分子	Fatty Acyls	脂肪酰类	Fatty acids and conjugates	脂肪酸和结合物	111-16-0""	HMDB0000857	Lipids and lipid-like molecules	Fatty Acyls	Fatty acids and conjugates	Pimelate; Pimelic acid; Heptanedioic acid; 6-Carboxyhexanoate	C02656	map00780;map01100	LMFA01170051	Fatty Acyls [FA]	Fatty Acids and Conjugates [FA01]	Dicarboxylic acids [FA0117]	385	OC(=O)CCCCCC(O)=O	WLJVNTCWHIRURA-UHFFFAOYSA-N	14890358.2678722	9925128.087518357	15359971.46525982	17532597.06815723	18904677.4312459	13586143.61332115	15374315.54127252	16354606.73731663	18341270.87791462	18375980.49690718	12325647.66550962	15596937.06365718
Com_198_neg	Mevalonic acid	3,5-二羟基-3-甲基戊酸	N	C6H12O4	148.074	147.066	3.72077	[M-H]-	1.338	0.85	1	C18	Lipids and lipid-like molecules	脂质和类脂分子	Fatty Acyls	脂肪酰类	Fatty acids and conjugates	脂肪酸和结合物	17817-88-8""	HMDB0000227	Lipids and lipid-like molecules	Fatty Acyls	Fatty acids and conjugates	(R)-Mevalonate; Mevalonic acid; 3,5-Dihydroxy-3-methylvaleric acid	C00418	map00900;map01060;map01062;map01070;map01100;map01110;map01130;map04216	LMFA01050352	Fatty Acyls [FA]	Fatty Acids and Conjugates [FA01]	Hydroxy fatty acids [FA0105]	439230	C[C@@](O)(CCO)CC(O)=O	KJTLQQUUPVSXIM-ZCFIWIBFSA-N	2472125.612987437	3397308.344854806	2624854.548869422	2853690.794202302	3198189.31001855	2770363.278235107	2899421.875198544	3753739.525619888	2864772.552565282	2759588.298283534	2327788.465993937	2834739.805844382
Com_300_neg	N-Acetyl-L-aspartic acid	N-乙酰-L-天冬氨酸	N	C6H9NO5	175.048	174.04	3.22986	[M-H]-	1.952	0.99	1	C18	Organic acids and derivatives	有机酸及其衍生物	Carboxylic acids and derivatives	羧酸及其衍生物	Amino acids, peptides, and analogues	氨基酸、肽和类似物	997-55-7""	HMDB0000812	Organic acids and derivatives	Carboxylic acids and derivatives	Amino acids, peptides, and analogues	N-Acetyl-L-aspartate; N-Acetyl-L-aspartic acid	C01042	map00250;map01100	_	_	_	_	65065	CC(=O)N[C@@H](CC(O)=O)C(O)=O	OTCCIMWXFLJLIA-BYPYZUCNSA-N	18582540532.72639	20339065509.57576	20901382441.03683	16666070720.26175	19544247821.2711	18147952449.6373	18826286170.01233	19858870894.43169	23255518134.72978	18980629902.17026	13702903646.13437	18081889757.16117
Com_308_neg	N-formylmethionine	N-甲酰基-蛋氨酸	N	C6H11NO3S	177.046	176.039	0.12475	[M-H]-	5.24	0.55	1	C18	Organic acids and derivatives	有机酸及其衍生物	Carboxylic acids and derivatives	羧酸及其衍生物	Amino acids, peptides, and analogues	氨基酸、肽和类似物	4289-98-9""	HMDB0001015	Organic acids and derivatives	Carboxylic acids and derivatives	Amino acids, peptides, and analogues	N-Formylmethionine; N-Formyl-L-methionine	C03145	map00270	_	_	_	_	439750	CSCC[C@H](NC=O)C(O)=O	PYUSHNKNPOHWEZ-YFKPBYRVSA-N	12875894.68545284	20767390.28305085	19179266.26240061	14013019.89949259	16672851.2337827	14846213.43557879	15186845.10798115	14402143.14053081	17854486.96568108	14388297.82398583	13219151.60205437	10265837.23280171
Com_160_neg	L-Ornithine	L-鸟氨酸	N	C5H12N2O2	132.09	131.082	1.08677	[M-H]-	1.341	0.63	1	C18	Organic acids and derivatives	有机酸及其衍生物	Carboxylic acids and derivatives	羧酸及其衍生物	Amino acids, peptides, and analogues	氨基酸、肽和类似物	70-26-8""	HMDB0000214	Organic acids and derivatives	Carboxylic acids and derivatives	Amino acids, peptides, and analogues	L-Ornithine; (S)-2,5-Diaminovaleric acid; (S)-2,5-Diaminopentanoic acid; (S)-2,5-Diaminopentanoate	C00077	map00220;map00330;map00472;map00480;map01060;map01064;map01100;map01110;map01130;map01210;map01230;map02010	_	_	_	_	6262	NCCC[C@H](N)C(O)=O	AHLPHDHHMVZTML-BYPYZUCNSA-N	3690971.04286405	5117848.511079311	3201968.664487038	5216075.517745552	4785074.02113939	4387973.618320737	4360547.755155191	5097831.022347788	3747702.785843006	3582988.987838703	5374102.721175408	5785588.819513585
Com_1116_neg	7-Ketolithocholic acid	7-酮基石胆酸	N	C24H38O4	390.277	389.269	1.47503	[M-H]-	7.238	0.91	1	C18	Lipids and lipid-like molecules	脂质和类脂分子	Steroids and steroid derivatives	类固醇和类固醇衍生物	Bile acids, alcohols and derivatives	胆汁酸、醇及其衍生物	4651-67-6""	HMDB0000467	Lipids and lipid-like molecules	Steroids and steroid derivatives	Bile acids, alcohols and derivatives	_	_	_	LMST04010150	Sterol Lipids [ST]	Bile acids and derivatives [ST04]	C24 bile acids, alcohols, and derivatives [ST0401]	53477693	[H][C@@]12CCC([C@@H](C)CCC(O)=O)[C@@]1(C)CC[C@@]1([H])[C@@]2([H])C(=O)C[C@]2([H])C[C@H](O)CC[C@]12C	DXOCDBGWDZAYRQ-QPVZPPSOSA-N	141807.3297194298	216998.4695202558	216166.3122801929	111354.3462679841	9547732.27770055	12658385.76880878	12536155.12117761	166195.2330926437	58235.318748593	214023.5491591573	84219391.90131342	80648.76254656931
Com_348_neg	Undecylenic acid	十一碳烯酸	N	C11H20O2	184.146	183.139	1.21244	[M-H]-	6.412	0.59	1	C18	Lipids and lipid-like molecules	脂质和类脂分子	Fatty Acyls	脂肪酰类	Fatty acids and conjugates	脂肪酸和结合物	112-38-9""	HMDB0033724	Lipids and lipid-like molecules	Fatty Acyls	Fatty acids and conjugates	Undecylenic acid; Undecenoic acid	C13910	_	LMFA01030036	Fatty Acyls [FA]	Fatty Acids and Conjugates [FA01]	Unsaturated fatty acids [FA0103]	5634	OC(=O)CCCCCCCCC=C	FRPZMMHWLSIFAZ-UHFFFAOYSA-N	1895460.219403138	3336910.425386612	2492839.95494651	3914774.695879992	3683828.04210886	4535604.333786161	5153093.32273607	3709637.060974234	1947807.582264928	2021600.91993951	2508195.50752709	3263095.969123391
Com_345_neg	Tyrosol	2-(4-羟苯基)乙醇	N	C8H10O2	138.068	183.066	1.0758	[M+HCOOH-H]-	5.768	0.86	1	C18	Benzenoids	苯类化合物	Phenols	酚类	Tyrosols and derivatives	酪醇及其衍生物	501-94-0""	HMDB0004284	Benzenoids	Phenols	Tyrosols and derivatives	4-Hydroxyphenylethanol; Tyrosol	C06044	map00350	_	_	_	_	10393	OCCC1=CC=C(O)C=C1	YCCILVSKPBXVIP-UHFFFAOYSA-N	2096052.49633444	1466243.778123108	1537878.773859947	2986312.898713305	25371968.9329044	22437328.68997987	23006461.07522798	2518975.006456057	3412325.836558464	3106190.006481424	1468988.384533763	2511397.057024536
Com_942_neg	17beta-Trenbolone	孕三烯酮	N	C18H22O2	270.162	315.161	3.12884	[M+HCOOH-H]-	5.931	0.55	1	C18	Lipids and lipid-like molecules	脂质和类脂分子	Steroids and steroid derivatives	类固醇和类固醇衍生物	Estrane steroids	雌激素类固醇	10161-33-8""	_	_	_	_	Trenbolone; 17-beta-Hydroxyestra-4,9,11-trien-3-one	C14261	_	_	_	_	_	25015	CC12C=CC3=C4CCC(=O)C=C4CCC3C1CCC2O	MEHHPFQKXOUFFV-OWSLCNJRSA-N	35313.18438588177	90910.49234495225	39609.86274392712	130942.8955286559	1082161.50643409	1592295.866905436	802853.0203114534	76597.50418968803	29449.89393532458	18577.27441385006	14561419.47427166	43048.78659461449
Com_1089_neg	13,14-DIHYDROPROSTAGLANDIN E1	6-酮前列腺素	N	C20H34O6	370.236	369.228	1.23907	[M-H]-	6.39	0.76	1	C18	Lipids and lipid-like molecules	脂质和类脂分子	Fatty Acyls	脂肪酰类	Eicosanoids	类二十烷酸	58962-34-8""	HMDB0002886	Lipids and lipid-like molecules	Fatty Acyls	Eicosanoids	6-Keto-prostaglandin F1alpha; 6-Keto-prostaglandin F1a; 6-Keto-PGF1alpha; 6-Keto-PGF1a	C05961	map00590;map01100	LMFA03010001	Fatty Acyls [FA]	Eicosanoids [FA03]	Prostaglandins [FA0301]	5280888	CCCCCC(C=CC1C(CC(C1CC(=O)CCCCC(=O)O)O)O)O	KFGOFTHODYBSGM-ZUNNJUQCSA-N	42188043.0230689	98600802.02982636	84745560.14725119	76024477.75541824	71554122.5563047	84232025.70988803	93018321.68666989	80903679.2610823	79233509.21766305	55582565.02688278	59486181.71730337	70488589.98103918
Com_350_neg	Phosphoserine	L-O-磷酸丝氨酸	N	C3H8NO6P	185.009	184.001	1.01677	[M-H]-	1.343	0.85	1	C18	Organic acids and derivatives	有机酸及其衍生物	Carboxylic acids and derivatives	羧酸及其衍生物	Amino acids, peptides, and analogues	氨基酸、肽和类似物	407-41-0""	HMDB0001721	Organic acids and derivatives	Carboxylic acids and derivatives	Amino acids, peptides, and analogues	O-Phospho-L-serine; L-O-Phosphoserine; 3-Phosphoserine; Dexfosfoserine	C01005	map00260;map00270;map00680;map00970;map01100;map01120;map01130;map01200;map01230	_	_	_	_	68841	C(C(C(=O)O)N)OP(=O)(O)O	BZQFBWGGLXLEPQ-REOHCLBHSA-N	7254347.65665809	8976324.341664467	10467982.036384	8807478.506489584	7945195.97097656	7871461.264115021	8102215.728787297	10672179.18870049	12256821.91720658	7297478.544985197	7169538.034381058	9183916.354571424
Com_515_neg	6-Pentyl-2H-pyran-2-one	6-戊基-2-吡喃酮	N	C10H14O2	166.099	225.113	3.97188	[M+CH3COOH-H]-	6.07	0.81	1	C18	Organoheterocyclic compounds	有机杂环化合物	Pyrans	吡喃	Pyranones and derivatives	吡喃酮及其衍生物	27593-23-3""	HMDB0031085	Organoheterocyclic compounds	Pyrans	Pyranones and derivatives	_	_	_	_	_	_	_	33960	CCCCCC1=CC=CC(=O)O1	MAUFTTLGOUBZNA-UHFFFAOYSA-N	4482533.857740937	8860848.273040762	5.89164e+06	7287306.703780997	5826990.00141023	3940616.454156596	4261908.432802297	6538071.467394225	8639241.710191544	5800982.838782117	4277795.802984366	5294829.941701856
Com_457_neg	DIMETHYL 4-HYDROXYISOPHTHALATE	4-羟基间苯二甲酸二甲酯	N	C10H10O5	210.053	209.045	2.5369	[M-H]-	5.617	0.67	1	C18	Benzenoids	苯类化合物	Benzene and substituted derivatives	苯及其取代衍生物	Benzoic acids and derivatives	苯甲酸及其衍生物	5985-24-0""	_	_	_	_	_	_	_	_	_	_	_	80087	COC(=O)C1=CC(=C(C=C1)O)C(=O)OC	ALBUJVBOIXVVLS-UHFFFAOYSA-N	4256361.754682363	3125845.088754487	3230181.896895035	3332734.626543725	4392087.36555255	3221983.301264922	3237252.51816608	3559009.837439357	3924965.415683465	4144711.158038521	3198572.111470005	3965221.690590748
Com_911_neg	N2,N2-dimethylguanosine	N2,N2-二甲基鸟苷	N	C12H17N5O5	311.123	310.115	2.22832	[M-H]-	5.011	0.65	1	C18	Nucleosides, nucleotides, and analogues	核苷、核苷酸和类似物	Purine nucleosides	嘌呤核苷	_	_	2140-67-2""	HMDB0004824	Nucleosides, nucleotides, and analogues	Purine nucleosides	_	_	_	_	_	_	_	_	135501639	CN(C)C1=NC2=C(C(=O)N1)N=CN2C3C(C(C(O3)CO)O)O	RSPURTUNRHNVGF-IOSLPCCCSA-N	1652920.982587846	1981268.915980153	1786645.496275469	1503674.542552458	2429163.67690034	1781801.903763175	1864766.705849148	1931981.46147372	1880681.258977516	1888238.044751386	1284915.671030499	3135410.563365334
Com_656_neg	alpha-glutamylglutamate	alpha-谷氨酰亮氨酸	N	C10H16N2O7	276.096	257.077	2.80153	[M-H-H2O]-	1.74	0.83	1	C18	Organic acids and derivatives	有机酸及其衍生物	Carboxylic acids and derivatives	羧酸及其衍生物	Amino acids, peptides, and analogues	氨基酸、肽和类似物	3929-61-1""	HMDB0028818	Organic acids and derivatives	Carboxylic acids and derivatives	Amino acids, peptides, and analogues	Glutamyl-glutamic acid; L-alpha-Glutamyl-L-glutamic acid; Glu-Glu	C01425	_	_	_	_	_	439500	C(CC(=O)O)C(C(=O)NC(CCC(=O)O)C(=O)O)N	KOSRFJWDECSPRO-WDSKDSINSA-N	6198876.233176882	8543922.323220147	5871440.850873724	5267325.28532657	7294555.94090625	5772716.394138681	6248442.132007802	6378499.714678083	9907943.99822312	5767513.943090198	5233201.18519592	10611803.14638834
Com_602_neg	2-HydroxyMyristic Acid	2-羟基十四烷酸	N	C14H28O3	244.204	243.196	3.37094	[M-H]-	8.528	0.94	1	C18	Lipids and lipid-like molecules	脂质和类脂分子	Fatty Acyls	脂肪酰类	Fatty acids and conjugates	脂肪酸和结合物	2507-55-3""	HMDB0002261	Lipids and lipid-like molecules	Fatty Acyls	Fatty acids and conjugates	_	_	_	LMFA01050484	Fatty Acyls [FA]	Fatty Acids and Conjugates [FA01]	Hydroxy fatty acids [FA0105]	1563	CCCCCCCCCCCCC(C(=O)O)O	JYZJYKOZGGEXSX-UHFFFAOYSA-N	10515752.27818409	10616754.35298694	15788887.34726684	20112458.32612495	13961561.0917948	15328515.15422696	16385351.82046974	12323102.39456527	10319431.76891422	13301541.92587938	9722796.429413537	10017080.96323143
Com_1208_neg	UDP-glucose	尿嘧啶核苷-5’-二磷酸葡萄糖	N	C15H24N2O17P2	566.055	565.048	0.22469	[M-H]-	1.245	0.92	1	C18	Nucleosides, nucleotides, and analogues	核苷、核苷酸和类似物	Pyrimidine nucleotides	嘧啶核苷酸	Pyrimidine nucleotide sugars	嘧啶核苷酸糖	117756-22-6""	HMDB0259387	Nucleosides, nucleotides, and analogues	Pyrimidine nucleotides	Pyrimidine nucleotide sugars	_	_	_	_	_	_	_	1166	C1=CN(C(=O)NC1=O)C2C(C(C(O2)COP(=O)(O)OP(=O)(O)OC3C(C(C(C(O3)CO)O)O)O)O)O	HSCJRCZFDFQWRP-UHFFFAOYSA-N	19617374.45452621	21793464.8662459	24109374.01244666	24300481.56362481	27366996.4854724	24845121.21390099	25277118.4909077	29983411.63104965	25132314.23475819	16235389.7844488	17102165.91120957	12751733.45279707
Com_918_neg	phenylalanylphenylalanine	L-苯丙氨酸-L-苯丙氨酸	N	C18H20N2O3	312.147	311.14	0.3784	[M-H]-	5.644	0.81	1	C18	Organic acids and derivatives	有机酸及其衍生物	Carboxylic acids and derivatives	羧酸及其衍生物	Amino acids, peptides, and analogues	氨基酸、肽和类似物	2577-40-4""	HMDB0013302	Organic acids and derivatives	Carboxylic acids and derivatives	Amino acids, peptides, and analogues	_	_	_	_	_	_	_	6993090	C1=CC=C(C=C1)CC(C(=O)NC(CC2=CC=CC=C2)C(=O)O)N	GKZIWHRNKRBEOH-HOTGVXAUSA-N	538740.1364468073	508771.3593876519	613829.1305789341	756950.7441048799	1020576.79434374	690765.7875948423	736473.8884007972	636779.0271778207	1069022.384333298	695941.8013410821	2190675.481342108	1331113.738313918
Com_1027_neg	oleoyl glycine	N-油酰甘氨酸	N	C20H37NO3	339.277	338.27	1.26326	[M-H]-	9.524	0.88	1	C18	Organic acids and derivatives	有机酸及其衍生物	Carboxylic acids and derivatives	羧酸及其衍生物	Amino acids, peptides, and analogues	氨基酸、肽和类似物	2601-90-3""	HMDB0013631	Organic acids and derivatives	Carboxylic acids and derivatives	Amino acids, peptides, and analogues	_	_	_	LMFA08020082	Fatty Acyls [FA]	Fatty amides [FA08]	N-acyl amino acids [FA0805]	6436908	CCCCCCCCC=CCCCCCCCC(=O)NCC(=O)O	HPFXACZRFJDURI-KTKRTIGZSA-N	8069382.717076166	5219481.377139238	4269825.997851128	6081869.045712808	6268973.39528364	4895951.455631129	5204773.186476958	3978882.849068741	6465863.411487014	4225676.085883842	6090481.874171492	16068202.26933779
Com_688_neg	threonylphenylalanine	苏氨酰苯丙氨酸	N	C13H18N2O4	266.127	265.119	1.18454	[M-H]-	5.338	0.76	1	C18	Organic acids and derivatives	有机酸及其衍生物	Carboxylic acids and derivatives	羧酸及其衍生物	Amino acids, peptides, and analogues	氨基酸、肽和类似物	16875-27-7""	HMDB0029068	Organic acids and derivatives	Carboxylic acids and derivatives	Amino acids, peptides, and analogues	_	_	_	_	_	_	_	7010580	CC(C(C(=O)NC(CC1=CC=CC=C1)C(=O)O)N)O	IQHUITKNHOKGFC-MIMYLULJSA-N	835968.7562131977	623884.5476705873	990421.0451926292	1362925.668547079	1502288.95793946	985954.5175037562	1092624.127583709	914654.0625581738	1715057.651379202	1226579.054872916	1986520.115994608	829959.207063953
Com_860_neg	N-acetylglucosamine 6-phosphate	N-乙酰基-D-氨基葡萄糖-6磷酸-2钠盐	N	C8H16NO9P	301.056	300.048	1.69563	[M-H]-	1.368	0.8	1	C18	Organic oxygen compounds	有机氧化合物	Organooxygen compounds	有机氧化合物	Carbohydrates and carbohydrate conjugates	碳水化合物和碳水化合物结合物	102029-88-9""	HMDB0001062	Organic oxygen compounds	Organooxygen compounds	Carbohydrates and carbohydrate conjugates	N-Acetyl-D-glucosamine 6-phosphate	C00357	map00520;map01100;map01130;map02060	_	_	_	_	440996	CC(=O)NC1C(C(C(OC1O)COP(=O)(O)O)O)O	BRGMHAYQAZFZDJ-RTRLPJTCSA-N	20275651.29322673	20370530.99352976	14537435.52892178	9650042.373504274	13590725.0626638	12836914.60167181	13666400.40417088	10579983.70545728	15554480.06341028	15857257.28406828	10344611.9216265	24539810.6066287
Com_1177_neg	cholic acid 7-sulfate	胆酸7-硫酸酯	N	C24H40O8S	488.244	487.236	1.52824	[M-H]-	6.538	0.9	1	C18	Lipids and lipid-like molecules	脂质和类脂分子	Steroids and steroid derivatives	类固醇和类固醇衍生物	Bile acids, alcohols and derivatives	胆汁酸、醇及其衍生物	60320-05-0""	HMDB0002421	Lipids and lipid-like molecules	Steroids and steroid derivatives	Bile acids, alcohols and derivatives	_	_	_	LMST05020039	Sterol Lipids [ST]	Steroid conjugates [ST05]	Sulfates [ST0502]	459070	CC(CCC(=O)O)C1CCC2C1(C(CC3C2C(CC4C3(CCC(C4)O)C)OS(=O)(=O)O)O)C	RRVLNNMINXAIKC-OELDTZBJSA-N	3574314.204028558	9297570.233406112	1428833.919476292	10795369.89524012	1019048705.70082	1363796208.777412	1382042163.777239	4412924.940621388	5628374.235654223	2351224.344543812	11607469205.14857	37091731.76256525
Com_1165_neg	Cholan-24-oic acid, 12-hydroxy-3-(sulfooxy)-, disodium salt, (3alpha,5beta,12alpha)- (9CI)	脱氧胆酸-3-硫酸	N	C24H40O7S	472.249	471.241	1.52145	[M-H]-	7.052	0.89	1	C18	Lipids and lipid-like molecules	脂质和类脂分子	Steroids and steroid derivatives	类固醇和类固醇衍生物	Bile acids, alcohols and derivatives	胆汁酸、醇及其衍生物	60237-35-6""	_	_	_	_	_	_	_	_	_	_	_	128752	CC(CCC(=O)O)C1CCC2C1(C(CC3C2CCC4C3(CCC(C4)OS(=O)(=O)O)C)O)C	ARGCPGOJOKCMSW-LLQZFEROSA-N	48322.75863711663	86018.94391266147	1125677.96879365	133756.924844084	34466868.991425	43450397.40056983	44895942.56496013	221822.112411326	31774.00964128572	215678.1544169009	338172180.9726662	1641482.415719835
Com_1054_neg	Prostaglandin G2	前列腺素 G2	N	C20H32O6	368.22	349.202	1.32567	[M-H-H2O]-	6.364	0.7	1	C18	Lipids and lipid-like molecules	脂质和类脂分子	Fatty Acyls	脂肪酰类	Eicosanoids	类二十烷酸	51982-36-6""	HMDB0003235	Lipids and lipid-like molecules	Fatty Acyls	Eicosanoids	Prostaglandin G2; PGG2	C05956	map00590;map01100;map04611;map04726;map07034	LMFA03010009	Fatty Acyls [FA]	Eicosanoids [FA03]	Prostaglandins [FA0301]	5280883	CCCCCC(C=CC1C2CC(C1CC=CCCCC(=O)O)OO2)OO	SGUKUZOVHSFKPH-YNNPMVKQSA-N	10329550.09654947	13098407.38748386	13251133.96770353	27581932.44463196	6295120.42491447	7892580.746071827	7514678.097260334	28449013.110163	13683709.17351483	10506931.43932831	5515673.400360548	16078514.53910261
Com_943_neg	Prostaglandin J2	前列腺素 J2	N	C20H30O4	334.214	315.196	1.48211	[M-H-H2O]-	6.475	0.91	1	C18	Lipids and lipid-like molecules	脂质和类脂分子	Fatty Acyls	脂肪酰类	Eicosanoids	类二十烷酸	60203-57-8""	HMDB0002710	Lipids and lipid-like molecules	Fatty Acyls	Eicosanoids	Prostaglandin J2; PGJ2	C05957	map00590;map01100;map04726	LMFA03010019	Fatty Acyls [FA]	Eicosanoids [FA03]	Prostaglandins [FA0301]	5280884	CCCCCC(C=CC1C(C=CC1=O)CC=CCCCC(=O)O)O	UQOQENZZLBSFKO-POPPZSFYSA-N	72598086.9261641	80118920.46439907	78743025.62647738	59185196.21486422	51480767.749542	73372825.06595612	75147499.95378084	55542480.77950799	73745676.81767486	40697234.13583412	32940138.9450158	133375868.6084855
Com_673_neg	tryptophylglycine	L-色氨酰甘氨酸	N	C13H15N3O3	261.111	260.104	0.40158	[M-H]-	5.236	0.77	1	C18	Organic acids and derivatives	有机酸及其衍生物	Carboxylic acids and derivatives	羧酸及其衍生物	Amino acids, peptides, and analogues	氨基酸、肽和类似物	7360-09-0""	_	_	_	_	_	_	_	_	_	_	_	97054	C1=CC=C2C(=C1)C(=CN2)CC(C(=O)NCC(=O)O)N	UYKREHOKELZSPB-JTQLQIEISA-N	563703.3226431652	907901.131846122	1391713.119947213	1296215.072585367	1706536.84053962	992895.6640554016	1119706.573286186	1333670.458078777	1144985.948633212	741781.5714475105	1872771.127465525	861314.1799540847
Com_249_neg	trans-3-Hydroxycinnamic acid	3-羟基肉桂酸	N	C9H8O3	164.047	163.04	0.6728	[M-H]-	5.751	0.8	1	C18	Phenylpropanoids and polyketides	苯丙素类和聚酮类	Cinnamic acids and derivatives	肉桂酸及其衍生物	Hydroxycinnamic acids and derivatives	羟基肉桂酸及其衍生物	14755-02-3""	HMDB0001713	Phenylpropanoids and polyketides	Cinnamic acids and derivatives	Hydroxycinnamic acids and derivatives	trans-3-Hydroxycinnamate; (2E)-3-(3-Hydroxyphenyl)prop-2-enoate	C12621	map00360;map01120;map01220	_	_	_	_	637541	C1=CC(=CC(=C1)O)C=CC(=O)O	KKSDGJDHHZEWEP-SNAWJCMRSA-N	3100650.177120335	2836673.340718801	2774388.795449476	3049889.285175616	4296324.45655624	3817759.17694812	3973921.520697871	3502373.427798349	3492796.472809286	3621068.210138336	2826259.810885265	3340436.629592546
Com_451_neg	N-Acetyl-DL-phenylalanine	N-乙酰-DL-苯丙氨酸	N	C11H13NO3	207.09	206.082	2.7477	[M-H]-	5.721	0.73	1	C18	Organic acids and derivatives	有机酸及其衍生物	Carboxylic acids and derivatives	羧酸及其衍生物	Amino acids, peptides, and analogues	氨基酸、肽和类似物	2901-75-9""	HMDB0255056	Organic acids and derivatives	Carboxylic acids and derivatives	Amino acids, peptides, and analogues	N-Acetylphenylalanine beta-naphthyl ester; N-Acetyl-DL-phenylalanine beta-naphthyl ester	C11341	_	_	_	_	_	2000	CC(=O)NC(CC1=CC=CC=C1)C(=O)O	CBQJSKKFNMDLON-UHFFFAOYSA-N	6892333.119802549	9069269.63521021	8654993.366356647	14153960.47642583	10043015.506125	9453208.053916182	9917012.76411717	14807319.51607289	9999068.608970206	7010801.441143801	9144433.119331906	13427368.43239035
Com_1094_neg	3-Oxo-5beta-cholanoic acid	3-氧代-5beta-胆酸	N	C24H38O3	374.282	373.274	2.30111	[M-H]-	8.798	0.64	1	C18	Lipids and lipid-like molecules	脂质和类脂分子	Steroids and steroid derivatives	类固醇和类固醇衍生物	Bile acids, alcohols and derivatives	胆汁酸、醇及其衍生物	1553-56-6""	_	_	_	_	3-Oxo-5beta-cholanate; 3-Oxo-5beta-cholan-24-oate	C03070	_	LMST04010127	Sterol Lipids [ST]	Bile acids and derivatives [ST04]	C24 bile acids, alcohols, and derivatives [ST0401]	5283906	CC(CCC(=O)O)C1CCC2C1(CCC3C2CCC4C3(CCC(=O)C4)C)C	KIQFUORWRVZTHT-OPTMKGCMSA-N	157049.871950315	311166.4957326454	269700.0243911228	92324.14392924018	2234180.5052592	2386444.616788855	2861176.379979676	35314.13276420398	26472.49319549815	268676.5979528578	11263196.67671251	143949.0007063517
Com_1115_neg	3-Oxo-12alpha-hydroxy-5beta-cholanoic Acid	3-氧代12α-羟基-5β-胆酸	N	C24H38O4	390.277	389.269	2.1428	[M-H]-	7.641	0.91	1	C18	Lipids and lipid-like molecules	脂质和类脂分子	Steroids and steroid derivatives	类固醇和类固醇衍生物	Bile acids, alcohols and derivatives	胆汁酸、醇及其衍生物	4185-01-7""	HMDB0062742	Lipids and lipid-like molecules	Steroids and steroid derivatives	Bile acids, alcohols and derivatives	_	_	_	LMST04010168	Sterol Lipids [ST]	Bile acids and derivatives [ST04]	C24 bile acids, alcohols, and derivatives [ST0401]	160738	CC(CCC(=O)O)C1CCC2C1(C(CC3C2CCC4C3(CCC(=O)C4)C)O)C	WMUMZOAFCDOTRW-OVEHVULHSA-N	352644.2727128054	696571.9653617203	673004.8978106161	805933.101457067	24325700.8199148	30434283.41963878	31213317.6550588	628561.7470820699	451458.8210378674	655160.7709712983	197161100.2449624	589612.8563267278
Com_1124_neg	3alpha,7alpha-dihydroxy-12-oxo-5beta-cholanic acid	3alpha，7alpha-二羟基-12-氧代-5beta-胆烷酸	N	C24H38O5	406.272	405.264	1.75517	[M-H]-	6.681	0.63	1	C18	Lipids and lipid-like molecules	脂质和类脂分子	Steroids and steroid derivatives	类固醇和类固醇衍生物	Bile acids, alcohols and derivatives	胆汁酸、醇及其衍生物	2458-08-4""	HMDB0000400	Lipids and lipid-like molecules	Steroids and steroid derivatives	Bile acids, alcohols and derivatives	_	_	_	LMST04010176	Sterol Lipids [ST]	Bile acids and derivatives [ST04]	C24 bile acids, alcohols, and derivatives [ST0401]	94235	CC(CCC(=O)O)C1CCC2C1(C(=O)CC3C2C(CC4C3(CCC(C4)O)C)O)C	MIHNUBCEFJLAGN-DMMBONCOSA-N	77328.6440680865	323303.2913161022	1190458.213650336	833154.4002006415	6979906.56770653	8720717.615495913	9324778.682726474	255815.0186643918	407900.698658355	523381.8035107512	50474199.07846502	88797.23069546174
Com_391_neg	(+/-)-Jasmonic acid	(±)-茉莉酸	N	C12H18O3	210.126	191.107	2.19224	[M-H-H2O]-	6.686	0.76	1	C18	Lipids and lipid-like molecules	脂质和类脂分子	Fatty Acyls	脂肪酰类	Lineolic acids and derivatives	亚麻酸及其衍生物	77026-92-7""	HMDB0032797	Lipids and lipid-like molecules	Fatty Acyls	Lineolic acids and derivatives	(-)-Jasmonic acid; Jasmonic acid; {(1R,2R)-3-Oxo-2-[(Z)pent-2-enyl]cyclopent-2-enyl}acetic acid; Jasmonate; (-)-Jasmonate	C08491	map00592;map01060;map01070;map01100;map01110;map04075	LMFA02020001	Fatty Acyls [FA]	Octadecanoids [FA02]	Jasmonic acids [FA0202]	5281166	CC\C=C/C[C@@H]1[C@@H](CC(O)=O)CCC1=O	ZNJFBWYDHIGLCU-HWKXXFMVSA-N	2947043.186541005	3337666.775741257	3597974.015278897	3893167.608888004	3312992.36335234	2649974.574235781	3026695.117239196	4029415.114861201	2727115.951968692	4339453.766345114	1054676.589892872	3267665.442948925
Com_1045_neg	AMP	一磷酸腺苷	N	C10H14N5O7P	347.063	346.055	2.37254	[M-H]-	1.754	0.88	1	C18	Nucleosides, nucleotides, and analogues	核苷、核苷酸和类似物	Purine nucleotides	嘌呤核苷酸	Purine ribonucleotides	嘌呤核糖核苷酸	61-19-8""	HMDB0011617	Organic oxygen compounds	Organooxygen compounds	Carbohydrates and carbohydrate conjugates	AMP; Adenosine 5'-monophosphate; Adenylic acid; Adenylate; 5'-AMP; 5'-Adenylic acid; 5'-Adenosine monophosphate; Adenosine 5'-phosphate	C00020	map00230;map00908;map01060;map01065;map01070;map01100;map01110;map01130;map01523;map04022;map04024;map04068;map04150;map04151;map04152;map04211;map04740;map04742;map04923;map04924	_	_	_	_	6083	C1=NC(=C2C(=N1)N(C=N2)C3C(C(C(O3)COP(=O)(O)O)O)O)N	UDMBCSSLTHHNCD-KQYNXXCUSA-N	266782982.9200817	401286395.4960873	1481045780.899715	1555205436.329063	980398561.625561	845006082.8406916	784197405.3632079	2126077468.598732	1169577845.673351	374760623.6621204	670442419.3113714	70056096.89621584
Com_537_neg	Ribose 5-phosphate	核糖-5-磷酸	N	C5H11O8P	230.019	229.011	3.43781	[M-H]-	1.378	0.94	1	C18	Organic oxygen compounds	有机氧化合物	Organooxygen compounds	有机氧化合物	Carbohydrates and carbohydrate conjugates	碳水化合物和碳水化合物结合物	207671-46-3""	HMDB0257215	Organic oxygen compounds	Organooxygen compounds	Carbohydrates and carbohydrate conjugates	_	_	_	_	_	_	_	77982	C(C(C(C(C=O)O)O)O)OP(=O)(O)O	PPQRONHOSHZGFQ-LMVFSUKVSA-N	168283388.268815	154321634.0701337	162397404.812872	116447665.233389	167250236.396986	149757827.7630227	155653034.6614594	122139366.8226488	150949704.4901018	169352807.3955496	121284998.8689901	108431122.7094184
Com_800_neg	Sedoheptulose 7-phosphate	7-磷酸景天庚糖	N	C7H15O10P	290.04	289.033	1.21086	[M-H]-	1.262	0.91	1	C18	Organic oxygen compounds	有机氧化合物	Organooxygen compounds	有机氧化合物	Carbohydrates and carbohydrate conjugates	碳水化合物和碳水化合物结合物	17187-72-3""	_	_	_	_	_	_	_	_	_	_	_	42610583	C(C1C(C(C(C(O1)(CO)O)O)O)O)OP(=O)(O)O	CBIDVWSRUUODHL-BNWJMWRWSA-N	19112991.9169195	25854691.59509343	22405080.90013213	32597295.6712747	22547375.4887193	24153286.55399872	26789339.80590139	21843350.0676001	8000506.190414599	20427505.95773418	43708913.09739159	7966931.893257817
Com_269_neg	Dihydroxyacetone phosphate	二羟丙酮磷酸	N	C3H7O6P	169.998	168.991	0.91606	[M-H]-	1.396	0.84	1	C18	Organic oxygen compounds	有机氧化合物	Organooxygen compounds	有机氧化合物	Carbohydrates and carbohydrate conjugates	碳水化合物和碳水化合物结合物	57-04-5""	HMDB0001473	Organic oxygen compounds	Organooxygen compounds	Carbohydrates and carbohydrate conjugates	Glycerone phosphate; Dihydroxyacetone phosphate; 3-Hydroxy-2-oxopropyl phosphate	C00111	map00010;map00040;map00051;map00052;map00561;map00562;map00564;map00640;map00680;map00710;map00760;map01100;map01110;map01120;map01130;map01200;map01230	_	_	_	_	668	C(C(=O)COP(=O)(O)O)O	GNGACRATGGDKBX-UHFFFAOYSA-N	14452964.55131044	16848915.63366517	18100058.78500975	20772045.89248121	19722664.0746946	14612260.61634673	18057389.27330081	21597737.88338492	21965631.87802936	20598763.99583837	21342105.73296881	7163050.365869235
Com_1155_neg	FMN	黄素单核苷酸	N	C17H21N4O9P	456.105	455.097	0.68031	[M-H]-	5.315	0.95	1	C18	Nucleosides, nucleotides, and analogues	核苷、核苷酸和类似物	Flavin nucleotides	黄素核苷酸	_	_	130-40-5""	HMDB0001520	Nucleosides, nucleotides, and analogues	Flavin nucleotides	_	FMN; Riboflavin-5-phosphate; Flavin mononucleotide	C00061	map00190;map00740;map01057;map01100;map01110;map04977	_	_	_	_	643976	CC1=CC2=C(C=C1C)N(C3=NC(=O)NC(=O)C3=N2)CC(C(C(COP(=O)(O)O)O)O)O	FVTCRASFADXXNN-SCRDCRAPSA-N	9168130.361987043	5946925.739716286	3695995.98044609	3954348.29385237	16357521.302698	12488948.4696606	12641667.67611132	3916815.091812963	7074079.101889254	4906698.387032858	4100549.083841522	7424366.002757111
Com_1087_neg	D-Ribulose 1,5-diphosphate	D-核酮糖 1,5-二磷酸	N	C5H12O11P2	309.985	368.999	1.92168	[M+CH3COOH-H]-	1.214	0.68	1	C18	Organic oxygen compounds	有机氧化合物	Organooxygen compounds	有机氧化合物	Carbohydrates and carbohydrate conjugates	碳水化合物和碳水化合物结合物	24218-00-6""	HMDB0304322	Organic oxygen compounds	Organooxygen compounds	Carbohydrates and carbohydrate conjugates	D-Ribulose 1,5-bisphosphate	C01182	map00630;map00710;map01100;map01110;map01120;map01130;map01200	_	_	_	_	123658	C(C(C(C(=O)COP(=O)(O)O)O)O)OP(=O)(O)O	YAHZABJORDUQGO-NQXXGFSBSA-N	10837013.48230338	47139812.49402449	25683798.86613249	15740116.60776119	18064080.2109922	16801895.28313396	19868620.86413879	20112055.83045673	22881845.06560441	17307781.80538744	19982018.33515106	16705011.7310063
Com_352_neg	D-(-)-3-Phosphoglyceric acid disodium salt	D-（-）-3-磷酸甘油	N	C3H7O7P	185.993	184.985	2.04115	[M-H]-	1.571	0.84	1	C18	Organic oxygen compounds	有机氧化合物	Organooxygen compounds	有机氧化合物	Carbohydrates and carbohydrate conjugates	碳水化合物和碳水化合物结合物	80731-10-8""	HMDB0060180	Organic oxygen compounds	Organooxygen compounds	Carbohydrates and carbohydrate conjugates	3-Phospho-D-glycerate; D-Glycerate 3-phosphate; 3-Phospho-(R)-glycerate; 3-Phosphoglycerate	C00197	map00010;map00030;map00260;map00561;map00630;map00680;map00710;map01060;map01061;map01062;map01063;map01064;map01065;map01066;map01070;map01100;map01110;map01120;map01130;map01200	_	_	_	_	439183	C(C(C(=O)O)O)OP(=O)(O)O	OSJPPGNTCRNQQC-UWTATZPHSA-N	18832621.41908792	22003059.16039475	5531940.202981032	15569166.11561362	25863525.9884451	23544183.77342356	23088940.4137704	18127965.32509011	15922503.34719042	18942239.63571975	6943127.392005472	111547748.2211725
Com_993_neg	Cortodoxone	脱氧可的松	N	C21H30O4	346.214	327.197	0.01703	[M-H-H2O]-	7.817	0.69	1	C18	Lipids and lipid-like molecules	脂质和类脂分子	Steroids and steroid derivatives	类固醇和类固醇衍生物	Hydroxysteroids	羟基类固醇	152-58-9""	HMDB0000015	Lipids and lipid-like molecules	Steroids and steroid derivatives	Hydroxysteroids	11-Deoxycortisol; Cortodoxone	C05488	map00140;map01100;map04927;map04934	LMST02030086	Sterol Lipids [ST]	Steroids [ST02]	C21 steroids (gluco/mineralocorticoids, progestogins) and derivatives [ST0203]	440707	[H][C@@]12CC[C@](O)(C(=O)CO)[C@@]1(C)CC[C@@]1([H])[C@@]2([H])CCC2=CC(=O)CC[C@]12C	WHBHBVVOGNECLV-OBQKJFGGSA-N	816784.5345263563	231315.6863963085	253074.2995732579	878740.2177204724	2490039.77267345	3652956.40520579	3439660.152202895	291965.7469051256	118766.0922297868	14041104.375172	11068483.22200942	270338.8794286397
Com_786_neg	16alpha-hydroxy Estrone	16ALPHA-羟基雌酚酮	N	C18H22O3	286.157	285.149	2.24666	[M-H]-	7.011	0.66	1	C18	Lipids and lipid-like molecules	脂质和类脂分子	Steroids and steroid derivatives	类固醇和类固醇衍生物	Estrane steroids	雌激素类固醇	566-76-7""	HMDB0000335	Lipids and lipid-like molecules	Steroids and steroid derivatives	Estrane steroids	16alpha-Hydroxyestrone	C05300	map00140;map01100	LMST02010041	Sterol Lipids [ST]	Steroids [ST02]	C18 steroids (estrogens) and derivatives [ST0201]	115116	[H][C@@]12C[C@@H](O)C(=O)[C@@]1(C)CC[C@]1([H])C3=C(CC[C@@]21[H])C=C(O)C=C3	WPOCIZJTELRQMF-QFXBJFAPSA-N	380455.68354714	595080.9787804675	512915.795659311	1224737.76643753	541810.645008908	691532.9443996074	766071.5726165156	840386.9463902916	439816.7866904694	1663329.699791923	580689.1070529886	494281.4878098477
Com_1138_neg	Apigenin 7-O-glucoside	芹菜素7-O-葡萄糖苷	N	C21H20O10	432.106	431.098	1.57867	[M-H]-	5.802	0.89	1	C18	Phenylpropanoids and polyketides	苯丙素类和聚酮类	Flavonoids	黄酮类化合物	Flavonoid glycosides	黄酮糖苷	578-74-5""	HMDB0303733	Phenylpropanoids and polyketides	Flavonoids	Flavonoid glycosides	Apigenin 7-O-beta-D-glucoside; 7-O-beta-D-Glucosyl-5,7,4'-trihydroxyflavone; Apigenin 7-O-glucoside; Apigetrin; 7-(beta-D-Glucopyranosyloxy)-5-hydroxy-2-(4-hydroxyphenyl)-4H-1-benzopyran-4-one; Cosmetin; Cosmosiin	C04608	map00944	LMPK12110336	Polyketides [PK]	Flavonoids [PK12]	Flavones and Flavonols [PK1211]	5385553	OCC1OC(OC2=CC(O)=C3C(=O)C=C(OC3=C2)C2=CC=C(O)C=C2)C(O)C(O)C1O	KMOUJOKENFFTPU-UHFFFAOYSA-N	266962.0297735807	388337.0410703098	6168986.781867792	411238.4511435484	4565153.79197725	4340891.458707555	4069885.802593443	759136.2334604876	1019222.267916528	522038.8198673083	455627.7328665687	3820179.911649362
Com_1219_neg	Rutin	芦丁	N	C27H30O16	610.153	609.147	0.7731	[M-H]-	5.561	0.94	1	C18	Phenylpropanoids and polyketides	苯丙素类和聚酮类	Flavonoids	黄酮类化合物	Flavonoid glycosides	黄酮糖苷	153-18-4""	HMDB0003249	Phenylpropanoids and polyketides	Flavonoids	Flavonoid glycosides	Rutin; 3-[[6-O-(6-Deoxy-alpha-L-mannopyranosyl)-beta-D-glucopyranosyl]oxy]-2-(3,4-dihydroxyphenyl)-5,7-dihydroxy-4H-1-benzopyran-4-one; Quercetin 3-rutinoside; Rutoside; Phytomelin	C05625	map00944;map01100;map01110	LMPK12112098	Polyketides [PK]	Flavonoids [PK12]	Flavones and Flavonols [PK1211]	5280805	C[C@@H]1O[C@@H](OC[C@H]2O[C@@H](OC3=C(OC4=CC(O)=CC(O)=C4C3=O)C3=CC(O)=C(O)C=C3)[C@H](O)[C@@H](O)[C@@H]2O)[C@H](O)[C@H](O)[C@H]1O	IKGXIBQEEMLURG-NVPNHPEKSA-N	1760101.413953171	1115535.902442736	1338072.666928548	886247.1295614608	5884019.21244272	3643342.440958485	3386384.957991224	1175078.675217396	4397228.955188596	3168297.240382152	1295310.116680194	1759529.697730894
Com_413_neg	Fosfosal	2-(膦酸氧基)苯甲酸	N	C7H7O6P	217.998	198.98	1.86536	[M-H-H2O]-	2.435	0.88	1	C18	Organic acids and derivatives	有机酸及其衍生物	Organic phosphoric acids and derivatives	有机磷酸及其衍生物	Phosphate esters	磷酸酯类	6064-83-1""	HMDB0252467	Organic acids and derivatives	Organic phosphoric acids and derivatives	Phosphate esters	_	_	_	_	_	_	_	3418	C1=CC=C(C(=C1)C(=O)O)OP(=O)(O)O	FFKUDWZICMJVPA-UHFFFAOYSA-N	3647967.586521854	2999429.086101255	2883129.09350202	3464584.952087164	3575855.0083639	3021627.320064363	3033146.967970889	3434686.453542296	5059074.225587381	3298134.3534977	3308316.13904929	4900322.442872562
Com_283_neg	4-Ethyloctanoic acid	4-乙基辛酸	N	C10H20O2	172.146	171.139	0.75235	[M-H]-	7.321	0.54	1	C18	Lipids and lipid-like molecules	脂质和类脂分子	Fatty Acyls	脂肪酰类	Fatty acids and conjugates	脂肪酸和结合物	16493-80-4""	HMDB0036136	Lipids and lipid-like molecules	Fatty Acyls	Fatty acids and conjugates	_	_	_	_	_	_	_	61840	CCCCC(CC)CCC(=O)O	PWKJMPFEQOHBAC-UHFFFAOYSA-N	7388199.480876656	8260456.482829778	7114299.5154673	7301171.396476305	7805523.93289247	8240503.733570846	8890115.143633872	9275252.867581911	7219861.541433007	12351544.17794269	10714638.5860311	10773124.08390372
Com_1100_neg	Sphingosine-1-phosphate	D-苏式-鞘胺醇-1-磷酸	N	C18H38NO5P	379.249	378.241	2.06685	[M-H]-	8.556	0.97	1	C18	Lipids and lipid-like molecules	脂质和类脂分子	Sphingolipids	鞘脂类	Phosphosphingolipids	磷脂鞘脂	26993-30-6""	HMDB0000277	Lipids and lipid-like molecules	Sphingolipids	Phosphosphingolipids	Sphingosine 1-phosphate; Sphing-4-enine 1-phosphate; S1P	C06124	map00600;map01100;map04020;map04071;map04072;map04080;map04371;map04666;map05152	LMSP01050001	Sphingolipids [SP]	Sphingoid bases [SP01]	Sphingoid base 1-phosphates [SP0105]	5283560	CCCCCCCCCCCCCC=CC(C(COP(=O)(O)O)N)O	DUYSYHSSBDVJSM-KRWOKUGFSA-N	11174028.90027258	13948781.64047713	12619155.81900723	45817011.95803007	26508203.5708126	38914226.09305482	38742147.42254978	58454225.51711627	10401571.43670145	15402458.85741475	100727442.1637037	19125413.09155456
Com_241_neg	2-Aminoadipic acid	2-氨基己二酸 (L-高谷氨酸)	N	C6H11NO4	161.069	160.061	1.26304	[M-H]-	1.421	0.84	1	C18	Organic acids and derivatives	有机酸及其衍生物	Carboxylic acids and derivatives	羧酸及其衍生物	Amino acids, peptides, and analogues	氨基酸、肽和类似物	1118-90-7""	HMDB0000510	Organic acids and derivatives	Carboxylic acids and derivatives	Amino acids, peptides, and analogues	L-2-Aminoadipate; L-alpha-Aminoadipate; L-alpha-Aminoadipic acid; L-2-Aminoadipic acid; L-2-Aminohexanedioate	C00956	map00300;map00310;map00311;map01100;map01110;map01130;map01210;map01230	_	_	_	_	92136	N[C@@H](CCCC(O)=O)C(O)=O	OYIFNHCXNCRBQI-BYPYZUCNSA-N	11722094.00978439	18370787.17508632	14443028.8250716	25859882.77653115	23174534.2418363	20643476.78678798	16473220.26052313	30606959.4575615	23770870.24707689	14892713.59328385	17350485.58462996	19227130.04396285
Com_503_neg	Gly-Phe	甘氨酰-苯丙氨酸	N	C11H14N2O3	222.1	221.093	2.67735	[M-H]-	5.31	0.96	1	C18	Organic acids and derivatives	有机酸及其衍生物	Carboxylic acids and derivatives	羧酸及其衍生物	Amino acids, peptides, and analogues	氨基酸、肽和类似物	3321-03-7""	HMDB0028848	Organic acids and derivatives	Carboxylic acids and derivatives	Amino acids, peptides, and analogues	_	_	_	_	_	_	_	97415	NCC(O)=NC(CC1=CC=CC=C1)C(O)=O	JBCLFWXMTIKCCB-UHFFFAOYSA-N	7483741.214087013	7447006.240884156	7371609.974143695	12933587.51287039	11316279.8077527	7295671.314233235	7880897.288599323	9470494.696031077	9896336.074844578	9250322.76173694	13247440.18900845	10539043.50661212
Com_554_neg	Muramic acid	胞壁酸	N	C9H17NO7	251.101	232.082	3.0548	[M-H-H2O]-	1.631	0.69	1	C18	Organic oxygen compounds	有机氧化合物	Organooxygen compounds	有机氧化合物	Carbohydrates and carbohydrate conjugates	碳水化合物和碳水化合物结合物	1114-41-6""	_	_	_	_	_	_	_	_	_	_	_	92864	CC(C(=O)O)OC(C(C=O)N)C(C(CO)O)O	ZZHZYDXMAKUKNS-OZRXBMAMSA-N	6023096.109070287	13465994.68078001	12547578.38333388	6039475.217887558	2618908.71742232	2531395.265152769	3016527.798845582	4776650.721860462	3613004.927221701	8195970.265312831	5277592.998295605	106751.9376456572
Com_215_neg	3-Chlorobenzoic acid	间氯苯甲酸	N	C7H5ClO2	155.998	154.99	1.13188	[M-H]-	6.384	0.91	1	C18	Benzenoids	苯类化合物	Benzene and substituted derivatives	苯及其取代衍生物	Benzoic acids and derivatives	苯甲酸及其衍生物	535-80-8""	HMDB0001544	Benzenoids	Benzene and substituted derivatives	Benzoic acids and derivatives	_	_	_	_	_	_	_	447	C1=CC(=CC(=C1)Cl)C(=O)O	LULAYUGMBFYYEX-UHFFFAOYSA-N	47080.00749178013	108059.2932239025	116050.3155633321	205801.0636560832	6156682.79302442	6835283.755798721	6622225.033534298	162566.2538731081	90143.1599669084	124496.6499875441	140570.8873949302	120308.9812511838
Com_528_neg	Geranic acid	垅牛儿酸	N	C10H16O2	168.115	227.128	4.28448	[M+CH3COOH-H]-	5.995	0.77	1	C18	Lipids and lipid-like molecules	脂质和类脂分子	Prenol lipids	异戊烯醇脂	Monoterpenoids	单萜类	459-80-3""	_	_	_	_	Geranic acid; 3,7-Dimethylocta-2,6-dienoate; Geranate	C16461	map00281;map01130	LMFA01030784	Fatty Acyls [FA]	Fatty Acids and Conjugates [FA01]	Unsaturated fatty acids [FA0103]	5275520	CC(=CCCC(=CC(=O)O)C)C	ZHYZQXUYZJNEHD-VQHVLOKHSA-N	5369292.222163009	7584182.048856146	7836938.725558604	9273032.798155846	7273592.35879087	8244023.735225424	8438565.985214736	9137642.4649003	7174629.657856845	6042467.662471048	4809245.707220629	7225228.646227189
Com_679_neg	Perfluorovaleric acid	全氟戊酸	N	C5HF9O2	263.983	262.976	0.15584	[M-H]-	5.927	0.55	1	C18	Organohalogen compounds	有机卤化合物	Alkyl halides	卤代烃	Alkyl fluorides	烷基氟	2706-90-3""	HMDB0256331	Organohalogen compounds	Alkyl halides	Alkyl fluorides	_	_	_	_	_	_	_	75921	C(=O)(C(C(C(C(F)(F)F)(F)F)(F)F)(F)F)O	CXZGQIAOTKWCDB-UHFFFAOYSA-N	732084.8442596089	772696.7650476958	481891.9810049855	687356.4477591729	918298.827199779	1190490.759170486	1302848.408943005	605833.2583191115	776791.1308041181	403798.5645399278	862595.0748492869	763312.5858309114
Com_739_neg	Monooctyl phthalate	邻苯二甲酸单正辛酯	N	C16H22O4	278.152	277.144	2.58273	[M-H]-	8.216	0.52	1	C18	Benzenoids	苯类化合物	Benzene and substituted derivatives	苯及其取代衍生物	Benzoic acids and derivatives	苯甲酸及其衍生物	5393-19-1""	HMDB0254869	Benzenoids	Benzene and substituted derivatives	Benzoic acids and derivatives	_	_	_	_	_	_	_	79362	CCCCCCCCOC(=O)C1=CC=CC=C1C(=O)O	PKIYFBICNICNGJ-UHFFFAOYSA-N	11526607.59056462	11267505.44818335	26645774.57090284	20606699.58002901	16455827.3111834	21558083.34956071	21598125.29292938	14393602.48998923	10916618.28544591	13566016.66229536	10248946.78267317	10524767.91713503
Com_1081_neg	Perfluoroheptanoic acid	全氟庚酸	N	C7HF13O2	363.977	362.969	1.62982	[M-H]-	6.388	0.54	1	C18	Organohalogen compounds	有机卤化合物	Alkyl halides	卤代烃	Alkyl fluorides	烷基氟	375-85-9""	HMDB0256322	Organohalogen compounds	Alkyl halides	Alkyl fluorides	_	_	_	_	_	_	_	67818	C(=O)(C(C(C(C(C(C(F)(F)F)(F)F)(F)F)(F)F)(F)F)(F)F)O	ZWBAMYVPMDSJGQ-UHFFFAOYSA-N	2892447.749433197	3015685.298434501	2178895.96940279	3137230.610523025	5523125.68050782	6826264.050566452	6722078.709305407	3022650.577958648	2436772.875183429	2183915.692979758	3396286.438912288	3740042.502998435
Com_433_neg	Butyl methacrylate	甲基丙烯酸正丁酯	N	C8H14O2	142.099	201.113	3.9997	[M+CH3COOH-H]-	5.674	0.68	1	C18	Organic acids and derivatives	有机酸及其衍生物	Carboxylic acids and derivatives	羧酸及其衍生物	Carboxylic acid derivatives	羧酸衍生物	97-88-1""	HMDB0249475	Organic acids and derivatives	Carboxylic acids and derivatives	Carboxylic acid derivatives	_	_	_	_	_	_	_	7354	CCCCOC(=O)C(=C)C	SOGAXMICEFXMKE-UHFFFAOYSA-N	5871550.262505502	7934200.939314635	8148460.190742489	8860372.460125964	9576762.99531625	8107042.23438378	8671137.028765915	7122466.299856148	7922362.535519699	6794996.616611902	7318911.274382248	6424167.328706697
Com_490_neg	2-Benzyl-4-chlorophenol	4-氯-2-苄基苯酚	N	C13H11ClO	218.05	217.042	3.22023	[M-H]-	5.897	0.68	1	C18	Benzenoids	苯类化合物	Benzene and substituted derivatives	苯及其取代衍生物	Diphenylmethanes	二苯甲烷	120-32-1""	HMDB0245035	Benzenoids	Benzene and substituted derivatives	Diphenylmethanes	_	D03564	_	_	_	_	_	8425	C1=CC=C(C=C1)CC2=C(C=CC(=C2)Cl)O	NCKMMSIFQUPKCK-UHFFFAOYSA-N	284847.8650091973	505963.9608328866	1163069.788490374	215698.1372966577	544600.540622398	738753.3056747474	745227.6823981219	372026.9233624909	1073412.01545717	226463.415991435	259251.0017408498	241529.88444363
Com_224_neg	Pregabalin	普瑞巴林	N	C8H17NO2	159.126	158.118	0.95574	[M-H]-	5.738	0.58	1	C18	Organic acids and derivatives	有机酸及其衍生物	Carboxylic acids and derivatives	羧酸及其衍生物	Amino acids, peptides, and analogues	氨基酸、肽和类似物	148553-50-8""	HMDB0014375	Organic acids and derivatives	Carboxylic acids and derivatives	Amino acids, peptides, and analogues	_	D02716	_	_	_	_	_	5486971	CC(C)CC(CC(=O)O)CN	AYXYPKUFHZROOJ-ZETCQYMHSA-N	682822.9119900576	1461704.505706394	779030.1496399461	692980.1582660504	543188.063076922	657779.1167057368	663169.0380019764	355244.8731741172	429055.8526724661	203577.3444270944	458954.1843253534	660050.2766743777
Com_681_neg	gamma-CEHC	2,7,8-三甲基-2-（β-羧乙基）-6-羟基色满	N	C15H20O4	264.136	263.129	1.25427	[M-H]-	6.081	0.79	1	C18	Organoheterocyclic compounds	有机杂环化合物	Benzopyrans	苯并吡喃类	1-benzopyrans	1-苯并吡喃	178167-75-4""	HMDB0001931	Organoheterocyclic compounds	Benzopyrans	1-benzopyrans	_	_	_	_	_	_	_	133098	CC1=C(C=C2CCC(OC2=C1C)(C)CCC(=O)O)O	VMJQLPNCUPGMNQ-UHFFFAOYSA-N	4286080.85652739	4369084.700279478	4141384.547360721	9624174.069576375	3230183.34341954	3602353.153599197	2286128.916263327	9524029.97580622	4801744.765977508	2602081.903329672	1303618.027959263	2610232.717346316
Com_526_neg	Glutamylvaline	γ-L-谷氨酰-缬氨酸	N	C10H18N2O5	246.122	227.103	2.67207	[M-H-H2O]-	5.279	0.82	1	C18	Organic acids and derivatives	有机酸及其衍生物	Carboxylic acids and derivatives	羧酸及其衍生物	Amino acids, peptides, and analogues	氨基酸、肽和类似物	2746-34-1""	HMDB0011172	Organic acids and derivatives	Carboxylic acids and derivatives	Amino acids, peptides, and analogues	_	_	_	_	_	_	_	7015683	CC(C)C(C(=O)O)NC(=O)CCC(C(=O)O)N	AQAKHZVPOOGUCK-XPUUQOCRSA-N	8506354.894277718	7318553.141813088	10008152.95266722	7204090.766770585	10401959.8707663	7866172.550508864	8404771.975294484	7331382.054748072	9344367.400043145	9059958.084165763	8420486.614492044	8293928.570416961
Com_917_neg	Acetaminophen mercapturate	巯基对乙酰氨基酚	N	C13H16N2O5S	312.078	311.071	0.39699	[M-H]-	5.213	0.53	1	C18	Organic acids and derivatives	有机酸及其衍生物	Carboxylic acids and derivatives	羧酸及其衍生物	Amino acids, peptides, and analogues	氨基酸、肽和类似物	52372-86-8""	HMDB0242140	Organic acids and derivatives	Carboxylic acids and derivatives	Amino acids, peptides, and analogues	_	_	_	_	_	_	_	83967	CC(=O)NC1=CC(=C(C=C1)O)SCC(C(=O)O)NC(=O)C	DVPRQNKJGQEICH-JTQLQIEISA-N	438186.7305075784	626731.3157175516	577876.6236382681	68903.7068755625	1166669.02142588	930516.453967898	897293.674354958	18701.39426263735	1047096.972016682	4668120.733412532	311303.3254440154	776212.5446537919
Com_166_neg	Allopurinol	别嘌醇	N	C5H4N4O	136.039	135.031	1.62601	[M-H]-	2.077	0.88	1	C18	Organoheterocyclic compounds	有机杂环化合物	Pyrazolopyrimidines	吡唑并嘧啶类	Pyrazolo[3,4-d]pyrimidines	吡唑并[3,4-d]嘧啶	315-30-0""	HMDB0014581	Organoheterocyclic compounds	Pyrazolopyrimidines	Pyrazolo[3,4-d]pyrimidines	_	_	_	_	_	_	_	135401907	C1=NNC2=C1C(=O)NC=N2	OFCNXPDARWKPPY-UHFFFAOYSA-N	510884704.8349485	1236480341.832772	471336586.6063425	660555828.5777949	899583661.336776	784893370.9850392	829328604.2034793	775536101.9877505	688217791.5590124	773572468.9201034	888971763.9618552	1551622569.771733
Com_254_neg	cis-3-Chloroacrylic acid	cis-3-氯丙烯酸	N	C3H3ClO2	105.982	164.997	6.90673	[M+CH3COOH-H]-	5.898	0.77	1	C18	Organic acids and derivatives	有机酸及其衍生物	Carboxylic acids and derivatives	羧酸及其衍生物	Acrylic acids and derivatives	丙烯酸及其衍生物	1609-93-4""	HMDB0060457	Organic acids and derivatives	Carboxylic acids and derivatives	Acrylic acids and derivatives	cis-3-Chloroacrylic acid	C06615	map00625;map01100;map01120	_	_	_	_	643794	C(=CCl)C(=O)O	MHMUCYJKZUZMNJ-UPHRSURJSA-N	17188292.6165581	12828515.15761146	22085534.43552733	12078631.74288905	20681580.2500979	13375637.11810689	15448909.16727952	15584951.49297337	10042025.7852076	16740410.05880679	22977841.76570608	26832342.92081016
Com_309_neg	1,2,3,4-Tetrahydroisoquinoline-3-carboxylic acid	1,2,3,4-四氢异喹啉-3-羧酸	N	C10H11NO2	177.079	176.071	0.99568	[M-H]-	4.978	0.63	1	C18	Organoheterocyclic compounds	有机杂环化合物	Tetrahydroisoquinolines	四氢异喹啉	_	_	67123-97-1""	HMDB0244117	Organoheterocyclic compounds	Tetrahydroisoquinolines	_	_	_	_	_	_	_	_	95489	C1C(NCC2=CC=CC=C21)C(=O)O	BWKMGYQJPOAASG-UHFFFAOYSA-N	5378799.052247741	3807528.996913195	3427254.162282172	124388.6355644342	6271705.55223593	6275996.065190997	6379931.608623459	149202.2546708791	5916875.18144115	15471148.94578456	1098561.0572259	21294427.17556974
Com_961_neg	S-methylglutathione	S-甲基谷胱甘肽	N	C11H19N3O6S	321.099	320.092	1.58612	[M-H]-	1.656	0.64	1	C18	Organic acids and derivatives	有机酸及其衍生物	Carboxylic acids and derivatives	羧酸及其衍生物	Amino acids, peptides, and analogues	氨基酸、肽和类似物	2922-56-7""	_	_	_	_	S-Methyl GSH; S-Methylglutathione	C11347	_	_	_	_	_	115260	CSCC(C(=O)NCC(=O)O)NC(=O)CCC(C(=O)O)N	QTQDDTSVRVWHMO-BQBZGAKWSA-N	3358960.289832361	5341119.427103124	5202447.291875661	9815426.613687975	4640711.30653427	3656048.610987374	3546357.327554609	11521899.11981309	5478106.889136235	4355563.417088009	5132021.750419877	1820926.422965482
Com_1194_neg	LPS(18:1)	1-油酰基-2-羟基-sn-甘油-3-磷酸-L-丝氨酸	N	C24H46NO9P	523.291	522.283	1.27015	[M-H]-	9.168	0.95	1	C18	Lipids and lipid-like molecules	脂质和类脂分子	Glycerophospholipids	甘油磷脂	Glycerophosphoserines	甘油磷酸丝氨酸	326589-90-6""	HMDB0061694	Lipids and lipid-like molecules	Glycerophospholipids	Glycerophosphoserines	_	_	_	_	_	_	_	85036846	CCCCCCCCC=CCCCCCCCC(=O)OCC(COP(=O)(O)OCC(C(=O)O)N)O	JZWNYZVVZXZRRH-UHFFFAOYSA-N	177380482.4817583	170152375.8722257	81330006.34928109	272917004.1527284	208276810.222879	258055476.6169086	256333573.681424	255661018.3948348	117896892.8833205	156541703.1412061	114161864.7825397	155503655.9395338
Com_635_neg	Tyrosyl-Alanine	L-酪氨酰-L-丙氨酸	N	C12H16N2O4	252.111	251.103	2.31431	[M-H]-	5.289	0.6	1	C18	Organic acids and derivatives	有机酸及其衍生物	Carboxylic acids and derivatives	羧酸及其衍生物	Amino acids, peptides, and analogues	氨基酸、肽和类似物	730-08-5""	_	_	_	_	_	_	_	_	_	_	_	5496455	CC(C(=O)O)NC(=O)C(CC1=CC=C(C=C1)O)N	NLKUJNGEGZDXGO-XVKPBYJWSA-N	5588632.923138415	9190146.366579471	10353725.25507204	12115734.73140212	12471254.5331415	10181202.53848867	10365783.76869716	15173256.74345464	14987821.92683976	11906038.0519384	21332407.83076965	4420390.845793235
Com_1196_neg	LPC(15:0)	1-戊二酰基-2-羟基-sn-甘油-3-磷酸胆碱	N	C23H49NO7P+	482.325	526.314	1.13873	[M+HCOOH-H]-	8.924	0.64	1	C18	Lipids and lipid-like molecules	脂质和类脂分子	Glycerophospholipids	甘油磷脂	Glycerophosphocholines	甘油磷酸胆碱	108273-89-8""	_	_	_	_	_	_	_	_	_	_	_	5313977	CCCCCCCCCCCCCCC(=O)OCC(COP(=O)(O)OCC[N+](C)(C)C)O	RJZVWDTYEWCUAR-JOCHJYFZSA-O	6895614.317508118	7124911.60871125	7817246.816682579	6791094.195696736	5685990.20309899	6874117.867458327	7070376.598852234	7626691.890136644	6130073.574374979	4760992.194801778	3728205.36648446	10280121.50831731
Com_556_neg	Glutamylserine	谷氨酰-丝氨酸	N	C8H14N2O6	234.085	233.077	3.17748	[M-H]-	1.388	0.59	1	C18	Organic acids and derivatives	有机酸及其衍生物	Carboxylic acids and derivatives	羧酸及其衍生物	Amino acids, peptides, and analogues	氨基酸、肽和类似物	5875-38-7""	HMDB0028828	Organic acids and derivatives	Carboxylic acids and derivatives	Amino acids, peptides, and analogues	_	_	_	_	_	_	_	6995653	C(CC(=O)O)C(C(=O)NC(CO)C(=O)O)N	UQHGAYSULGRWRG-WHFBIAKZSA-N	7738722.736462391	7901824.305512144	7771274.709661283	8142579.45933515	8348009.06937595	7606752.432283374	8208222.201635504	8504826.850911314	10246640.36752299	8702478.692390045	8098087.633381923	8953200.62467769
Com_1032_neg	Diprotin A	抑二肽素A	N	C17H31N3O4	341.231	340.224	0.77321	[M-H]-	5.644	0.89	1	C18	Organic acids and derivatives	有机酸及其衍生物	Carboxylic acids and derivatives	羧酸及其衍生物	Amino acids, peptides, and analogues	氨基酸、肽和类似物	90614-48-5""	_	_	_	_	_	_	_	_	_	_	_	94701	CCC(C)C(C(=O)N1CCCC1C(=O)NC(C(C)CC)C(=O)O)N	JNTMAZFVYNDPLB-PEDHHIEDSA-N	1773269.919597598	1579902.798317384	2224898.706801845	2165352.107203904	2571190.83026535	1841442.644029857	1830720.769384122	2020055.192997173	2166059.864281492	2409257.197163145	4362957.424555113	1547626.180592769
Com_782_neg	Myristoylglycine	十四烷基甘氨酸	N	C16H31NO3	285.23	284.222	2.54161	[M-H]-	8.459	0.73	1	C18	Organic acids and derivatives	有机酸及其衍生物	Carboxylic acids and derivatives	羧酸及其衍生物	Amino acids, peptides, and analogues	氨基酸、肽和类似物	14246-55-0""	HMDB0013250	Organic acids and derivatives	Carboxylic acids and derivatives	Amino acids, peptides, and analogues	_	_	_	_	_	_	_	72348	CCCCCCCCCCCCCC(=O)NCC(=O)O	DYUGTPXLDJQBRB-UHFFFAOYSA-N	4367411.993343637	2656175.12432826	9034078.937432438	4538298.06256329	5441956.47556388	6965320.332402498	5823387.524299357	3147177.833629769	2642288.438945461	3291780.58099032	1962550.648957812	3117747.065417239
Com_178_neg	4-Nitrophenol	4-硝基苯酚	N	C6H5NO3	139.027	138.02	0.81763	[M-H]-	5.877	1	1	C18	Benzenoids	苯类化合物	Phenols	酚类	Nitrophenols	硝基酚类	100-02-7""	HMDB0001232	Benzenoids	Phenols	Nitrophenols	4-Nitrophenol; p-Nitrophenol; PNP; Niphen; 4-Hydroxynitrobenzene	C00870	map00627;map01120	_	_	_	_	980	C1=CC(=CC=C1[N+](=O)[O-])O	BTJIUGUIPKRLHP-UHFFFAOYSA-N	9677604.099947724	12691333.9496085	12441121.79133001	13606645.65548492	14690571.7479228	13802085.71374572	18476759.8561518	14693294.37545972	13200377.41905201	13226231.6307928	10670275.26638255	13938611.7684657
Com_971_neg	Bis(2-ethylhexyl) hydrogen phosphate	二(2-乙基己基)磷酸酯	N	C16H35O4P	322.227	321.219	2.71529	[M-H]-	8.287	0.94	1	C18	Organic acids and derivatives	有机酸及其衍生物	Organic phosphoric acids and derivatives	有机磷酸及其衍生物	Phosphate esters	磷酸酯类	298-07-7""	HMDB0249242	Organic acids and derivatives	Organic phosphoric acids and derivatives	Phosphate esters	_	_	_	_	_	_	_	9275	CCCCC(CC)COP(=O)(O)OCC(CC)CCCC	SEGLCEQVOFDUPX-UHFFFAOYSA-N	1545217.202975473	891871.364884377	2037479.445964553	2842748.867635624	35853822.3500265	24665723.14675406	29220960.41363572	1670260.136474898	1352880.565992995	1193235.350443766	554192.6189450092	840987.6288757551
Com_336_neg	3-Ethylphenol	3-乙基苯酚	N	C8H10O	122.073	181.087	1.18005	[M+CH3COOH-H]-	5.636	0.75	1	C18	Benzenoids	苯类化合物	Phenols	酚类	1-hydroxy-4-unsubstituted benzenoids	1-羟基-4-未取代的苯类化合物	620-17-7""	HMDB0059873	Benzenoids	Phenols	1-hydroxy-4-unsubstituted benzenoids	3-Ethylphenol	C14386	_	_	_	_	_	12101	CCC1=CC(=CC=C1)O	HMNKTRSOROOSPP-UHFFFAOYSA-N	5765755.174126973	2831267.743866719	2685705.924759613	3349606.984318508	3030617.96590635	2475226.715725638	2773760.782146899	4235848.049745267	3678895.98076452	4041796.490775285	1864192.70829966	3683133.483896358
Com_343_neg	2,3-Dihydroxy-4-methoxybenzoic acid	2,3-二羟基-4-甲氧基苯甲酸	N	C8H8O5	184.037	183.03	0.11819	[M-H]-	5.328	0.84	1	C18	Benzenoids	苯类化合物	Benzene and substituted derivatives	苯及其取代衍生物	Benzoic acids and derivatives	苯甲酸及其衍生物	3934-81-4""	_	_	_	_	_	_	_	_	_	_	_	77534	COC1=C(C(=C(C=C1)C(=O)O)O)O	YGDRPEIHNMXLJM-UHFFFAOYSA-N	14498328.46246495	9442099.72419277	9573190.832086194	10630091.92465499	18671708.9369524	11830349.46689792	11783892.95229391	10820469.60928275	14794455.23250291	12904299.23280767	10906528.45124435	12771621.3965106
Com_636_neg	phenylalanylserine	L-苯丙氨酰-L-丝氨酸	N	C12H16N2O4	252.111	251.103	2.41564	[M-H]-	4.795	0.79	1	C18	Organic acids and derivatives	有机酸及其衍生物	Carboxylic acids and derivatives	羧酸及其衍生物	Amino acids, peptides, and analogues	氨基酸、肽和类似物	16053-39-7""	HMDB0029004	Organic acids and derivatives	Carboxylic acids and derivatives	Amino acids, peptides, and analogues	_	_	_	_	_	_	_	193508	C1=CC=C(C=C1)C[C@@H](C(=O)N[C@@H](CO)C(=O)O)N	ROHDXJUFQVRDAV-UWVGGRQHSA-N	1858640.498847659	2789946.989657512	3432280.177320754	7817083.555809663	4528770.10707121	4099215.253958696	4340690.056502614	7890168.629745465	4278900.384769112	3132411.884228835	13910687.13647218	2026787.391293304
Com_569_neg	N-lactoyl-phenylalanine	N-乳酰苯丙氨酸	N	C12H15NO4	237.1	236.092	2.68043	[M-H]-	5.772	0.98	1	C18	Organic acids and derivatives	有机酸及其衍生物	Carboxylic acids and derivatives	羧酸及其衍生物	Amino acids, peptides, and analogues	氨基酸、肽和类似物	183241-73-8""	HMDB0062175	Organic acids and derivatives	Carboxylic acids and derivatives	Amino acids, peptides, and analogues	_	_	_	_	_	_	_	11075454	C[C@@H](C(=O)N[C@@H](CC1=CC=CC=C1)C(=O)O)O	IIRJJZHHNGABMQ-WPRPVWTQSA-N	17883340.79815776	18443747.10282899	13780654.20444271	16874353.35640142	15727751.2485765	15022898.52941452	16357292.38905427	15193550.39309497	13216072.7132991	11995492.70294263	11771073.3350544	30055790.18042682
Com_18_neg	cyano-alanine	β-氰基-L-丙氨酸	N	C4H6N2O2	114.043	113.035	1.57295	[M-H]-	1.328	0.72	1	C18	Organic acids and derivatives	有机酸及其衍生物	Carboxylic acids and derivatives	羧酸及其衍生物	Amino acids, peptides, and analogues	氨基酸、肽和类似物	6232-19-5""	HMDB0060245	Organic acids and derivatives	Carboxylic acids and derivatives	Amino acids, peptides, and analogues	3-Cyano-L-alanine; L-3-Cyanoalanine; L-beta-Cyanoalanine	C02512	map00460;map01100;map01110	_	_	_	_	439742	C(C#N)[C@@H](C(=O)O)N	BXRLWGXPSRYJDZ-VKHMYHEASA-N	1662420.198559176	1979917.292225484	1389574.444993687	1452102.167798882	1923281.3765896	1932074.275376986	1957377.355436659	1592365.518587051	1319500.406883588	1935643.937262406	1325870.095147966	2371335.318652492
Com_1084_neg	Thromboxane B3	血氧烷B3	N	C20H32O6	368.22	367.212	1.26843	[M-H]-	6.317	0.59	1	C18	Lipids and lipid-like molecules	脂质和类脂分子	Fatty Acyls	脂肪酰类	Eicosanoids	类二十烷酸	71953-80-5""	_	_	_	_	_	_	_	LMFA03030006	Fatty Acyls [FA]	Eicosanoids [FA03]	Thromboxanes [FA0303]	5283140	CC/C=C\C[C@@H](/C=C/[C@@H]1[C@H]([C@H](CC(O1)O)O)C/C=C\CCCC(=O)O)O	OYPPJMLKAYYWHH-NXJDUNGTSA-N	42698572.98576947	56879312.06004584	31528425.45347176	53327882.88888391	20108257.0953414	32053735.74022972	19720482.57097983	52762372.65331349	54409026.58733331	20593886.41963426	15101979.48218423	38802307.65668452
Com_670_neg	Sulfotyrosine	L-酪氨酸-O-硫酸	N	C9H11NO6S	261.031	260.023	1.75841	[M-H]-	2.429	0.88	1	C18	Organic acids and derivatives	有机酸及其衍生物	Carboxylic acids and derivatives	羧酸及其衍生物	Amino acids, peptides, and analogues	氨基酸、肽和类似物	956-46-7""	HMDB0155722	Organic acids and derivatives	Carboxylic acids and derivatives	Amino acids, peptides, and analogues	_	_	_	_	_	_	_	514186	C1=CC(=CC=C1C[C@@H](C(=O)O)N)OS(=O)(=O)O	CIQHWLTYGMYQQR-QMMMGPOBSA-N	7416783.935812608	8905056.19911751	3574517.836054469	3739529.587680866	7002814.38601268	5872212.425009958	3347896.714811162	4143362.770338195	9168167.031742292	6556500.838392683	2752829.391126953	9389241.4957704
Com_991_neg	10-Nitrooleate	10-硝基油酸	N	C18H33NO4	327.241	326.233	1.47523	[M-H]-	7.22	0.61	1	C18	Lipids and lipid-like molecules	脂质和类脂分子	Fatty Acyls	脂肪酰类	Fatty acids and conjugates	脂肪酸和结合物	875685-46-4""	HMDB0062737	Lipids and lipid-like molecules	Fatty Acyls	Fatty acids and conjugates	_	_	_	LMFA01120003	Fatty Acyls [FA]	Fatty Acids and Conjugates [FA01]	Nitro fatty acids [FA0112]	24836820	CCCCCCCC/C(=C\CCCCCCCC(=O)O)/[N+](=O)[O-]	WRADPCFZZWXOTI-BMRADRMJSA-N	4412142.375509245	5765210.402979085	10522298.44496903	13043865.65242223	5197130.50501696	6335621.992714837	7017259.765087862	5681121.091160404	4186604.146747126	5559791.423128473	4022234.992114545	5564984.238426879
Com_1141_neg	Oleoyl-L-alpha-lysophosphatidic acid	_	N	C21H41O7P	436.259	435.251	1.64101	[M-H]-	9.164	0.96	1	C18	Lipids and lipid-like molecules	脂质和类脂分子	Glycerophospholipids	甘油磷脂	Glycerophosphates	甘油磷酸酯类	65528-98-5""	_	_	_	_	_	_	_	LMGP10050008	Glycerophospholipids [GP]	Glycerophosphates [GP10]	Monoacylglycerophosphates [GP1005]	5311263	CCCCCCCCC=CCCCCCCCC(=O)OCC(COP(=O)(O)O)O	WRGQSWVCFNIUNZ-GDCKJWNLSA-N	23352602.0659663	29202272.55395168	19586437.72416634	38774205.73912776	32035936.4617573	37279626.57177026	36910832.2765845	37928402.28385961	16136020.60616237	19499705.90972507	46092986.61887543	38570175.72154001
Com_442_neg	N6-Carboxymethyllysine	NΕ-(1-羧甲基)-L-赖氨酸	N	C8H16N2O4	204.111	203.103	3.20211	[M-H]-	2.874	0.81	1	C18	Organic acids and derivatives	有机酸及其衍生物	Carboxylic acids and derivatives	羧酸及其衍生物	Amino acids, peptides, and analogues	氨基酸、肽和类似物	5746-04-3""	HMDB0240347	Organic acids and derivatives	Carboxylic acids and derivatives	Amino acids, peptides, and analogues	_	_	_	_	_	_	_	123800	C(CCNCC(=O)O)CC(C(=O)O)N	NUXSIDPKKIEIMI-LURJTMIESA-N	220004.7266580345	498856.2811533089	816593.4125799165	2128474.275861877	1118667.2896064	1030976.968043196	806648.6724028726	2119080.557129034	621724.9075390904	668163.492814394	1558179.691106522	82659.53277912701
Com_1147_neg	CDP-ethanolamine	胞苷5'-二磷酸乙醇胺	N	C11H20N4O13P2	478.05	445.052	1.85873	[M-H]-	1.375	0.92	1	C18	Nucleosides, nucleotides, and analogues	核苷、核苷酸和类似物	Pyrimidine nucleotides	嘧啶核苷酸	Pyrimidine ribonucleotides	嘧啶核糖核苷酸	3036-18-8""	HMDB0001564	Nucleosides, nucleotides, and analogues	Pyrimidine nucleotides	Pyrimidine ribonucleotides	CDP-ethanolamine; Cytidine diphosphate ethanolamine	C00570	map00564;map01100	_	_	_	_	123727	C1=CN(C(=O)N=C1N)C2C(C(C(O2)COP(=O)(O)OP(=O)(O)OCCN)O)O	WVIMUEUQJFPNDK-PEBGCTIMSA-N	47062868.41978044	41525837.6062915	42262005.94125134	34720292.57975503	48789204.3055281	47056493.96089962	47258447.32777017	43099504.43322102	51854905.86200254	41971144.90131433	3.10978e+07	45659566.32616059
Com_558_neg	2-Butyl-3-phenyl-2-propen-1-al	2-苯亚甲基己醛	N	C13H16O	188.12	233.118	4.17894	[M+HCOOH-H]-	6.479	0.63	1	C18	Phenylpropanoids and polyketides	苯丙素类和聚酮类	Cinnamaldehydes	肉桂醛	_	_	7492-44-6""	_	_	_	_	_	_	_	_	_	_	_	5385520	CCCCC(=CC1=CC=CC=C1)C=O	GFBCBQNBXRPRQD-JLHYYAGUSA-N	36757529.27206133	42093223.40317748	41548208.7361858	34145332.99561302	27288472.044001	39753424.17644326	38734823.82495067	27536221.92348331	39161148.97569165	24071495.30138234	13747455.39196057	69438196.24224472
Com_242_neg	3-Aminoadipic acid	3-氨基己二酸	N	C6H11NO4	161.069	160.061	0.65377	[M-H]-	2.311	0.56	1	C18	Organic acids and derivatives	有机酸及其衍生物	Carboxylic acids and derivatives	羧酸及其衍生物	Amino acids, peptides, and analogues	氨基酸、肽和类似物	5427-96-3""	HMDB0245812	Organic acids and derivatives	Carboxylic acids and derivatives	Amino acids, peptides, and analogues	_	_	_	_	_	_	_	224389	C(CC(=O)O)C(CC(=O)O)N	XABCFXXGZPWJQP-UHFFFAOYSA-N	4623733.919121385	5704660.433743355	5128434.875513378	4656657.787261113	6370572.84454213	5484764.369408573	5671395.761365208	5569761.266236924	5988289.484771239	4862305.654047425	4322211.67279353	4539600.897364258
Com_1013_neg	Methyl 16-hydroxyhexadecanoate	16-羟基-十六烷酸甲酯	N	C17H34O3	286.251	331.248	2.42103	[M+HCOOH-H]-	6.818	0.81	1	C18	Lipids and lipid-like molecules	脂质和类脂分子	Fatty Acyls	脂肪酰类	Fatty alcohols	脂肪醇	36575-67-4""	HMDB0254562	Lipids and lipid-like molecules	Fatty Acyls	Fatty alcohols	_	_	_	_	_	_	_	3496888	COC(=O)CCCCCCCCCCCCCCCO	AOTMRIXFFOGWDT-UHFFFAOYSA-N	1802756487.927553	2537490405.234922	2528207189.955356	2666081497.001667	2152664656.35718	2935318373.758501	2963488049.892021	2668189682.868933	1971357843.475996	2452389983.726449	2170180538.641026	2614430821.50058
Com_277_neg	1-Cyclohexenecarboxylic acid	环己烯甲酸	N	C7H10O2	126.068	171.066	0.05251	[M+HCOOH-H]-	5.819	0.77	1	C18	Organic acids and derivatives	有机酸及其衍生物	Carboxylic acids and derivatives	羧酸及其衍生物	Carboxylic acids	羧酸	636-82-8""	HMDB0243852	Organic acids and derivatives	Carboxylic acids and derivatives	Carboxylic acids	1-Cyclohexenecarboxylic acid; Cyclohex-1-enecarboxylic acid; 1-Cyclohexene-1-carboxylic acid	C12101	_	_	_	_	_	69470	C1CCC(=CC1)C(=O)O	NMEZJSDUZQOPFE-UHFFFAOYSA-N	11898770.70549032	14158715.54895279	19920551.6193247	12936315.85443891	15526311.6033793	15996754.78475145	15889096.10930244	14730378.47775063	14677801.62748552	12605817.31564631	11367953.23552272	14215972.19809884
Com_531_neg	2-METHYLISOBORNEOL	2-甲基异莰醇	N	C11H20O	168.151	227.165	3.0969	[M+CH3COOH-H]-	7.431	0.69	1	C18	Lipids and lipid-like molecules	脂质和类脂分子	Prenol lipids	异戊烯醇脂	Monoterpenoids	单萜类	2371-42-8""	_	_	_	_	_	_	_	_	_	_	_	11062802	CC1(C2CCC1(C(C2)(C)O)C)C	LFYXNXGVLGKVCJ-FBIMIBRVSA-N	1200518.250237421	1999884.264317244	1618022.13920032	4259626.638239415	2796067.16241425	3136202.613690638	2900352.267038977	2419886.156812304	2376414.282308314	2751650.308992886	2270688.586912457	2320040.65808736
Com_276_neg	Toluene-4-sulfonate	对甲苯磺酸	N	C7H8O3S	172.019	171.012	0.60102	[M-H]-	5.273	0.87	1	C18	Benzenoids	苯类化合物	Benzene and substituted derivatives	苯及其取代衍生物	Benzenesulfonic acids and derivatives	苯磺酸及其衍生物	104-15-4""	HMDB0059933	Benzenoids	Benzene and substituted derivatives	Benzenesulfonic acids and derivatives	Toluene-4-sulfonate; Tosylate	C06677	map00623;map01100;map01120;map01220	_	_	_	_	6101	CC1=CC=C(C=C1)S(=O)(=O)O	JOXIMZWYDAKGHI-UHFFFAOYSA-N	17911064.98810305	14877278.68808918	12658486.83706276	16231212.91069884	20529775.0272599	16260962.54379827	17330216.92508446	15363314.17048384	20262523.2232458	19211443.38459256	13419403.42149253	26483297.52873388
Com_639_neg	N-lactoyl-Tyrosine	(2-羟基丙酰基)-L-酪氨酸	N	C12H15NO5	253.095	252.087	2.00138	[M-H]-	5.361	0.97	1	C18	Organic acids and derivatives	有机酸及其衍生物	Carboxylic acids and derivatives	羧酸及其衍生物	Amino acids, peptides, and analogues	氨基酸、肽和类似物	1373771-50-6""	_	_	_	_	_	_	_	_	_	_	_	70363110	CC(C(=O)N[C@@H](CC1=CC=C(C=C1)O)C(=O)O)O	XBOGARDIMVJTKF-MHPPCMCBSA-N	5283079.558501788	3491777.277630272	3233781.028528753	5642334.592727635	5710585.94082815	3285124.37999037	3549303.01159906	3558941.991532251	4074106.231791413	4013084.73003701	3817866.964891327	6971348.984869005
Com_1214_neg	Biorobin	山奈酚3-O-洋槐糖苷	N	C27H30O15	594.158	593.151	0.47748	[M-H]-	5.654	0.9	1	C18	Phenylpropanoids and polyketides	苯丙素类和聚酮类	Flavonoids	黄酮类化合物	Flavonoid glycosides	黄酮糖苷	17297-56-2""	_	_	_	_	_	_	_	LMPK12111669	Polyketides [PK]	Flavonoids [PK12]	Flavones and Flavonols [PK1211]	15944778	C[C@H]1[C@@H]([C@H]([C@H]([C@@H](O1)OC[C@@H]2[C@@H]([C@@H]([C@H]([C@@H](O2)OC3=C(OC4=CC(=CC(=C4C3=O)O)O)C5=CC=C(C=C5)O)O)O)O)O)O)O	RTATXGUCZHCSNG-KYGWAIEOSA-N	58017.19527464269	17241.08761202464	2903376.247455483	435411.9178789133	1314066.78678868	1117365.114776793	1063060.174831022	662131.7732563644	43428.50419660757	567573.3228003025	90280282.27047072	1954408.079699414
Com_676_neg	alpha-Glu-asp	L-谷氨酰-L-天冬氨酸	N	C9H14N2O7	262.08	261.072	2.61029	[M-H]-	1.426	0.85	1	C18	Organic acids and derivatives	有机酸及其衍生物	Peptidomimetics	肽模拟物	Hybrid peptides	混合肽	3918-84-1""	HMDB0028815	Organic acids and derivatives	Peptidomimetics	Hybrid peptides	_	_	_	_	_	_	_	99716	C(CC(=O)O)[C@@H](C(=O)N[C@@H](CC(=O)O)C(=O)O)N	FYYSIASRLDJUNP-WHFBIAKZSA-N	20608437.0585945	21638612.8645056	19540515.74021079	12364917.22016485	19159087.6865728	16695654.30818866	18168983.67029538	13115486.21191033	22333066.78787168	20167272.24423731	11388754.87962213	37043044.9091637
Com_449_neg	Threonylserine	L-苏氨酰-L-丝氨酸	N	C7H14N2O5	206.09	205.082	3.57236	[M-H]-	1.369	0.67	1	C18	Organic acids and derivatives	有机酸及其衍生物	Carboxylic acids and derivatives	羧酸及其衍生物	Amino acids, peptides, and analogues	氨基酸、肽和类似物	61043-86-5""	HMDB0029070	Organic acids and derivatives	Carboxylic acids and derivatives	Amino acids, peptides, and analogues	_	_	_	_	_	_	_	7016065	C[C@H]([C@@H](C(=O)N[C@@H](CO)C(=O)O)N)O	GXDLGHLJTHMDII-WISUUJSJSA-N	1824897.745481507	895745.2805381103	1607669.807644141	2471842.864035497	1657585.65071542	2261623.709876453	2183093.868360928	2218819.972374306	1764184.695726915	2189297.045252437	4010574.557497271	1806974.469521348
Com_286_neg	Phenol sulfate	硫酸苯酯	N	C6H6O4S	173.999	172.991	0.08866	[M-H]-	5.162	0.85	1	C18	Organic acids and derivatives	有机酸及其衍生物	Organic sulfuric acids and derivatives	有机硫酸及其衍生物	Arylsulfates	芳基硫酸盐	937-34-8""	HMDB0060015	Organic acids and derivatives	Organic sulfuric acids and derivatives	Arylsulfates	Phenylsulfate; Phenol sulfate	C02180	_	_	_	_	_	74426	C1=CC=C(C=C1)OS(=O)(=O)O	CTYRPMDGLDAWRQ-UHFFFAOYSA-N	15023614.22385249	22752820.85599239	21205893.07998108	30600420.31534837	23720685.294613	20727605.58953582	21264876.9166688	20522213.80524382	24201396.8811165	23192759.69616586	25172017.9850064	10648408.19209504
Com_1105_neg	Succinyl Adenosine	琥珀酰腺苷	N	C14H17N5O8	383.108	382.1	2.13417	[M-H]-	5.051	0.98	1	C18	Nucleosides, nucleotides, and analogues	核苷、核苷酸和类似物	Purine nucleosides	嘌呤核苷	_	_	4542-23-8""	_	_	_	_	_	_	_	_	_	_	_	165243	C1=NC(=C2C(=N1)N(C=N2)[C@@H]3[C@@H]([C@@H]([C@H](O3)CO)O)O)N[C@@H](CC(=O)O)C(=O)O	VKGZCEJTCKHMRL-MDBUBQOGSA-N	195387773.8653945	247873369.1129501	280864438.6861748	256479895.1089921	256274570.523035	228481109.6629013	235971527.9238963	293907752.0097334	369772504.2390481	187100761.0447673	231105316.0018925	273088972.5828473
Com_759_neg	Guanosine	鸟嘌呤核苷	N	C10H13N5O5	283.092	282.084	2.28719	[M-H]-	3.641	1	1	C18	Nucleosides, nucleotides, and analogues	核苷、核苷酸和类似物	Purine nucleosides	嘌呤核苷	_	_	118-00-3""	HMDB0000133	Nucleosides, nucleotides, and analogues	Purine nucleosides	_	Guanosine	C00387	map00230;map01100	_	_	_	_	135398635	C1=NC2=C(N1[C@H]3[C@@H]([C@@H]([C@H](O3)CO)O)O)N=C(NC2=O)N	NYHBQMYGNKIUIF-UUOKFMHZSA-N	543476851.1402861	512174173.8326817	515315558.4465143	289393024.1916696	444650435.940679	674230996.8560718	354057651.0864056	359539091.1485361	938529513.4527472	1149715372.657641	362030111.8413506	466431579.8686653
Com_982_neg	4-Dodecylbenzenesulfonic acid	4-十二烷基苯磺酸	N	C18H30O3S	326.192	325.184	1.49381	[M-H]-	8.235	0.97	1	C18	Benzenoids	苯类化合物	Benzene and substituted derivatives	苯及其取代衍生物	Benzenesulfonic acids and derivatives	苯磺酸及其衍生物	121-65-3""	HMDB0059915	Benzenoids	Benzene and substituted derivatives	Benzenesulfonic acids and derivatives	_	_	_	_	_	_	_	8485	CCCCCCCCCCCCC1=CC=C(C=C1)S(=O)(=O)O	KWXICGTUELOLSQ-UHFFFAOYSA-N	130627483.1533245	169865034.890305	71769061.94221485	39872453.28731918	121925408.155281	156988595.0680201	158661849.5100706	66239170.08663947	60474380.54060605	61647990.42343678	80759687.74230227	87827759.3797481
Com_285_neg	N-Acetyl-D-alloisoleucine	N-乙酰基-D-别异亮氨酸	N	C8H15NO3	173.105	172.098	0.36941	[M-H]-	5.681	0.76	1	C18	Organic acids and derivatives	有机酸及其衍生物	Carboxylic acids and derivatives	羧酸及其衍生物	Amino acids, peptides, and analogues	氨基酸、肽和类似物	54831-20-8""	_	_	_	_	_	_	_	_	_	_	_	7036279	CC[C@H](C)[C@H](C(=O)O)NC(=O)C	JDTWZSUNGHMMJM-CAHLUQPWSA-N	21054897.54811797	22610441.307916	50446327.16045319	28527868.2455339	24751233.242615	21834584.63972647	32898467.80159943	22616326.46956267	27371025.82678286	32906261.17712927	23724140.69614539	27812670.10849191
Com_1080_neg	N-Palmitoyl taurine	N-棕榈酰牛磺酸	N	C18H37NO4S	363.244	362.236	1.97055	[M-H]-	8.504	0.98	1	C18	Lipids and lipid-like molecules	脂质和类脂分子	Fatty Acyls	脂肪酰类	Fatty amides	脂肪酰胺	83982-06-3""	HMDB0240594	Lipids and lipid-like molecules	Fatty Acyls	Fatty amides	_	_	_	LMFA08020080	Fatty Acyls [FA]	Fatty amides [FA08]	N-acyl amines [FA0802]	14504290	CCCCCCCCCCCCCCCC(=O)NCCS(=O)(=O)O	LPDJCYFKKSLKRO-UHFFFAOYSA-N	142771193.1638328	111167887.0446651	111874599.0018996	80198054.98147032	119136498.213055	129586017.920359	136177918.6598422	72043034.22370695	81063566.1416722	107299473.0880163	43814634.65884922	147200345.5792973
Com_187_neg	7-Hydroxyheptanoic acid	7-羟基庚酸	N	C7H14O3	146.094	145.087	0.36	[M-H]-	6.062	0.93	1	C18	Organic acids and derivatives	有机酸及其衍生物	Hydroxy acids and derivatives	羟基酸及其衍生物	Medium-chain hydroxy acids and derivatives	中链羟基酸及其衍生物	3710-42-7""	_	_	_	_	_	_	_	LMFA01050019	Fatty Acyls [FA]	Fatty Acids and Conjugates [FA01]	Hydroxy fatty acids [FA0105]	138016	C(CCCO)CCC(=O)O	PNAJBOZYCFSQDJ-UHFFFAOYSA-N	9623517.662249876	11372617.6000901	16598524.82229857	12114295.93186615	9359039.43748776	10999889.13359181	12029904.23839599	11522636.54006325	11595811.22657923	9167133.857918596	8397850.88294907	9655410.255786523
Com_492_neg	(3R)-3-Hydroxydecanedioic acid	3-羟基癸二酸	N	C10H18O5	218.115	217.108	2.82338	[M-H]-	5.758	0.57	1	C18	Organic acids and derivatives	有机酸及其衍生物	Hydroxy acids and derivatives	羟基酸及其衍生物	Medium-chain hydroxy acids and derivatives	中链羟基酸及其衍生物	73141-46-5""	_	_	_	_	_	_	_	LMFA01170092	Fatty Acyls [FA]	Fatty Acids and Conjugates [FA01]	Dicarboxylic acids [FA0117]	3017884	C(CCCC(=O)O)CCC(CC(=O)O)O	OQYZCCKCJQWHIE-UHFFFAOYSA-N	7948572.155453682	6817379.782755837	10561977.97736975	12223133.05886064	9002498.92951824	8251983.404363638	8762581.84585853	8125479.173732705	8878866.920276247	7638255.351230366	10037803.13215826	7838280.182714084
Com_458_neg	2-Aminoacridone	2-氨基吖啶酮	N	C13H10N2O	210.079	209.073	4.42925	[M-H]-	5.894	0.52	1	C18	Organoheterocyclic compounds	有机杂环化合物	Quinolines and derivatives	喹啉及其衍生物	Benzoquinolines	苯并喹啉类	27918-14-5""	HMDB0245005	Organoheterocyclic compounds	Quinolines and derivatives	Benzoquinolines	2-Aminoacridone; AMAC	C12143	_	_	_	_	_	121965	C1=CC=C2C(=C1)C(=O)C3=C(N2)C=CC(=C3)N	PIGCSKVALLVWKU-UHFFFAOYSA-N	164301.4491750878	230406.5263113158	214557.119932368	303078.3971337041	268543.18699219	262909.7588780762	327111.2647386717	255757.59629012	104864.2774033301	119446.2431202842	169712.0299188919	197814.1262699946
Com_650_neg	14-Methylpentadecanoic Acid	14-甲基十五烷酸	N	C16H32O2	256.24	255.232	3.0213	[M-H]-	9.166	0.72	1	C18	Lipids and lipid-like molecules	脂质和类脂分子	Fatty Acyls	脂肪酰类	Fatty acids and conjugates	脂肪酸和结合物	4669-02-7""	HMDB0031068	Lipids and lipid-like molecules	Fatty Acyls	Fatty acids and conjugates	_	_	_	LMFA01020010	Fatty Acyls [FA]	Fatty Acids and Conjugates [FA01]	Branched fatty acids [FA0102]	36247	CC(C)CCCCCCCCCCCCC(=O)O	ZONJATNKKGGVSU-UHFFFAOYSA-N	77727037.69404925	198400590.3633814	180430015.8102835	173759940.9907352	75275481.054679	87337267.38915086	86565698.39794742	78823736.44715585	155126219.2538914	202881847.5744841	167715493.8856474	98744345.57594846
Com_915_neg	N-Tetradecanoyl-DL-homoserine lactone	N-肉豆蔻DL-丝氨酸内酯	N	C18H33NO3	311.246	310.238	2.51481	[M-H]-	8.224	0.6	1	C18	Organic acids and derivatives	有机酸及其衍生物	Carboxylic acids and derivatives	羧酸及其衍生物	Amino acids, peptides, and analogues	氨基酸、肽和类似物	98206-80-5""	_	_	_	_	_	_	_	_	_	_	_	4534674	CCCCCCCCCCCCCC(=O)NC1CCOC1=O	ZQAYHOXXVBVXPZ-UHFFFAOYSA-N	3483674.862755162	3389537.612293214	7900099.661495903	11384413.0723908	5522363.17354671	7133281.962566335	6424014.180223607	4059221.080132341	2938204.705952124	5026283.587574875	2883023.986079111	3895814.872150847
Com_817_neg	9-OxoODE	(10E,12Z)-9-氧代-10,12-十八碳二烯酸	N	C18H30O3	294.219	293.212	2.03033	[M-H]-	7.857	0.91	1	C18	Lipids and lipid-like molecules	脂质和类脂分子	Fatty Acyls	脂肪酰类	Lineolic acids and derivatives	亚麻酸及其衍生物	54232-59-6""	HMDB0004669	Lipids and lipid-like molecules	Fatty Acyls	Lineolic acids and derivatives	9-OxoODE; 9-KODE; (10E,12Z)-9-Oxooctadeca-10,12-dienoic acid	C14766	map00591	LMFA02000274	Fatty Acyls [FA]	Octadecanoids [FA02]	Other Octadecanoids [FA0200]	9839084	CCCCC/C=C\C=C\C(=O)CCCCCCCC(=O)O	LUZSWWYKKLTDHU-ZJHFMPGASA-N	74623961.16507302	99477596.9200483	199733639.5232967	212700688.6648805	112581295.381634	135867236.4954961	140859400.4391704	92377110.49566376	55085585.50905156	97431418.91456927	77969773.78769903	93636544.7611703
Com_955_neg	Prostaglandin A1	前列腺素 A1	N	C20H32O4	336.23	317.212	1.62445	[M-H-H2O]-	7.894	0.8	1	C18	Lipids and lipid-like molecules	脂质和类脂分子	Fatty Acyls	脂肪酰类	Eicosanoids	类二十烷酸	14152-28-4""	HMDB0002656	Lipids and lipid-like molecules	Fatty Acyls	Eicosanoids	_	_	_	LMFA03010005	Fatty Acyls [FA]	Eicosanoids [FA03]	Prostaglandins [FA0301]	5281912	CCCCC[C@@H](/C=C/[C@H]1C=CC(=O)[C@@H]1CCCCCCC(=O)O)O	BGKHCLZFGPIKKU-LDDQNKHRSA-N	61200024.17660751	89679563.64090307	75401791.08583665	142742698.0453748	48020832.4844689	55122011.92059414	77052604.50380076	137673767.8635967	78095162.2683066	149409360.4505332	55945704.25034776	108943803.4895124
Com_877_neg	Indole-3-acetyl-L-glutamic Acid	吲哚-3-乙酰-L-谷氨酸	N	C15H16N2O5	304.106	303.099	0.15763	[M-H]-	5.562	0.7	1	C18	Organic acids and derivatives	有机酸及其衍生物	Carboxylic acids and derivatives	羧酸及其衍生物	Amino acids, peptides, and analogues	氨基酸、肽和类似物	57105-48-3""	HMDB0038665	Organic acids and derivatives	Carboxylic acids and derivatives	Amino acids, peptides, and analogues	_	_	_	_	_	_	_	7097227	C1=CC=C2C(=C1)C(=CN2)CC(=O)N[C@@H](CCC(=O)O)C(=O)O	YRKLGWOHYXIKSF-LBPRGKRZSA-N	756054.5075115791	1414276.542964434	1044906.627045015	224813.539416086	746669.407410156	525787.0933613873	596006.9757692952	254920.9297195157	902234.764960484	1042124.114089808	264765.1129421286	279304.405169568
Com_1137_neg	LPE(14:0)	1-甲基-2-羟基-sn-甘油-3-磷酸乙醇胺	N	C19H40NO7P	425.254	424.246	2.16364	[M-H]-	8.381	0.87	1	C18	Lipids and lipid-like molecules	脂质和类脂分子	Glycerophospholipids	甘油磷脂	Glycerophosphoethanolamines	甘油磷酸乙醇胺类	_	HMDB0011500	Lipids and lipid-like molecules	Glycerophospholipids	Glycerophosphoethanolamines	_	_	_	LMGP02050003	Glycerophospholipids [GP]	Glycerophosphoethanolamines [GP02]	Monoacylglycerophosphoethanolamines [GP0205]	9547070	CCCCCCCCCCCCCC(=O)OCC(COP(=O)(O)OCCN)O	RPXHXZNGZBHSMJ-GOSISDBHSA-N	1415386.626743631	1876150.770876085	1315119.047150372	1678484.624276312	1742322.74630138	2388830.520783769	2866493.906760378	1813370.740032941	1184075.587706074	1749963.874443222	3538691.486062364	2353476.979266775
Com_940_neg	Heptadecanal	十七碳醛	N	C17H34O	254.261	313.275	1.31395	[M+CH3COOH-H]-	7.434	0.63	1	C18	Lipids and lipid-like molecules	脂质和类脂分子	Fatty Acyls	脂肪酰类	Fatty aldehydes	脂肪醛	629-90-3""	HMDB0031039	Lipids and lipid-like molecules	Fatty Acyls	Fatty aldehydes	_	_	_	LMFA06000097	Fatty Acyls [FA]	Fatty aldehydes [FA06]	_	71552	CCCCCCCCCCCCCCCCC=O	PIYDVAYKYBWPPY-UHFFFAOYSA-N	2629309.99818395	3760122.173003008	1833597.777779976	3321646.0891602	3.26487e+06	4221652.895981896	3617582.693418967	4064036.807264254	2614141.974125318	3627081.477207269	3314969.455777148	3180517.430934139
Com_685_neg	N-(4-Aminobenzoyl)-L-glutamic acid	N-(4-氨基苯甲酰)-L-谷氨酸	N	C12H14N2O5	266.09	265.082	2.07551	[M-H]-	4.843	0.85	1	C18	Organic acids and derivatives	有机酸及其衍生物	Carboxylic acids and derivatives	羧酸及其衍生物	Amino acids, peptides, and analogues	氨基酸、肽和类似物	_	_	_	_	_	_	_	_	_	_	_	_	196473	C1=CC(=CC=C1C(=O)NC(CCC(=O)O)C(=O)O)N	GADGMZDHLQLZRI-VIFPVBQESA-N	3204386.385897551	4181698.597862009	4489698.527364739	4611327.986468652	4022251.1197998	3266291.233208012	3393071.938754256	4286500.560026406	4150302.315234109	3659482.309052047	4312918.796225029	4045326.830256799
Com_660_neg	15-Hydroxypentadecanoic Acid	15-羟基十酸	N	C15H30O3	258.219	257.211	2.85104	[M-H]-	8.953	0.86	1	C18	Lipids and lipid-like molecules	脂质和类脂分子	Fatty Acyls	脂肪酰类	Fatty acids and conjugates	脂肪酸和结合物	_	_	_	_	_	_	_	_	LMFA01050182	Fatty Acyls [FA]	Fatty Acids and Conjugates [FA01]	Hydroxy fatty acids [FA0105]	78360	C(CCCCCCCO)CCCCCCC(=O)O	BZUNJUAMQZRJIP-UHFFFAOYSA-N	10795835.60248031	10352758.16223571	13419478.91424212	14419878.84380785	15156996.5467708	15209280.71349835	16039444.98483829	10371896.40524306	9543834.162016563	20911774.95293096	13259580.65944379	8546016.089581162
Com_856_neg	DL-10-Hydroxystearic acid	10-羟基硬脂酸	N	C18H36O3	300.266	299.258	2.21791	[M-H]-	8.578	0.94	1	C18	Lipids and lipid-like molecules	脂质和类脂分子	Fatty Acyls	脂肪酰类	Fatty acids and conjugates	脂肪酸和结合物	_	HMDB0037396	Lipids and lipid-like molecules	Fatty Acyls	Fatty acids and conjugates	_	_	_	LMFA02000128	Fatty Acyls [FA]	Octadecanoids [FA02]	Other Octadecanoids [FA0200]	9561835	CCCCCCCCC(CCCCCCCCC(=O)O)O	PAZZVPKITDJCPV-UHFFFAOYSA-N	53838680.62987667	39140595.51236951	84822615.67470886	76508615.8880254	127144696.141772	155767752.8926091	142785311.0948463	59909367.50560366	70737948.04109621	59498450.69788995	274143673.6948469	60905012.09198184
Com_870_neg	Pimaric acid	海松酸	N	C20H30O2	302.225	301.216	2.91083	[M-H]-	9.668	0.93	1	C18	Lipids and lipid-like molecules	脂质和类脂分子	Prenol lipids	异戊烯醇脂	Diterpenoids	二萜类	127-27-5""	_	_	_	_	(+)-Pimaric acid; Dextropimaric acid	C09159	_	_	_	_	_	220338	CC1(CCC2C(=C1)CCC3C2(CCCC3(C)C(=O)O)C)C=C	MHVJRKBZMUDEEV-APQLOABGSA-N	73834043.6777847	27727588.38220444	19398886.81510348	25018870.85761138	281373269.759793	321838688.7444342	301102679.070968	31782840.07268269	10929246.87961795	1189925110.805495	741578299.3365304	22452928.05283199
Com_1227_neg	3'-Dephosphocoenzyme A	3'-去磷酸辅酶 A	N	C21H35N7O13P2S	687.149	686.141	1.1906	[M-H]-	4.998	0.94	1	C18	Nucleosides, nucleotides, and analogues	核苷、核苷酸和类似物	Purine nucleotides	嘌呤核苷酸	Purine ribonucleotides	嘌呤核糖核苷酸	3633-59-8""	HMDB0001373	Nucleosides, nucleotides, and analogues	Purine nucleotides	Purine ribonucleotides	Dephospho-CoA; Dephosphocoenzyme A; 3'-Dephospho-CoA	C00882	map00770;map01100	LMFA07050315	Fatty Acyls [FA]	Fatty esters [FA07]	Fatty acyl CoAs [FA0705]	444485	CC(C)(COP(=O)(O)OP(=O)(O)OCC1C(C(C(O1)N2C=NC3=C(N=CN=C32)N)O)O)C(C(=O)NCCC(=O)NCCS)O	KDTSHFARGAKYJN-IBOSZNHHSA-N	262076898.6942841	284025158.3353981	354069002.1756595	271836119.9485967	192225368.341289	168517968.1817228	175341397.5590475	276666654.6410534	176570961.1379563	162144889.5028071	247106686.2357616	92775456.01722758
Com_901_neg	NECA	5'-N-乙基酰胺基腺苷	N	C12H16N6O4	308.123	307.116	0.72924	[M-H]-	6.724	0.53	1	C18	Nucleosides, nucleotides, and analogues	核苷、核苷酸和类似物	Purine nucleosides	嘌呤核苷	_	_	35920-39-9""	_	_	_	_	_	_	_	_	_	_	_	448222	CCNC(=O)C1C(C(C(O1)N2C=NC3=C(N=CN=C32)N)O)O	JADDQZYHOWSFJD-FLNNQWSLSA-N	505092.4349322885	805795.1476634997	774152.9892729368	740974.3992127583	631040.932884375	1000659.469623355	1127696.15683786	705612.4737517273	463871.578188555	996667.7244507528	499909.7140086125	848118.9308507317
Com_275_neg	Glycerophosphoric acid	甘油磷酸酯	N	C3H9O6P	172.014	171.006	0.3794	[M-H]-	1.348	0.85	1	C18	Lipids and lipid-like molecules	脂质和类脂分子	Glycerophospholipids	甘油磷脂	Glycerophosphates	甘油磷酸酯类	57-03-4""	HMDB0252849	Lipids and lipid-like molecules	Glycerophospholipids	Glycerophosphates	DL-Glycerol 1-phosphate; Glycerol 1-phosphate; Glycerol-3-phosphate; rac-Glycerol 1-phosphate; DL-Glyceryl 1-phosphate; DL-Glycerol 3-phosphate	C03189	_	_	_	_	_	754	C(C(COP(=O)(O)O)O)O	AWUCVROLDVIAJX-UHFFFAOYSA-N	47721672.94711448	51196600.16767481	27350035.8751601	19802588.07018006	26898922.0098747	21776851.47280397	21752604.25041702	8817812.34672468	10258374.680417	7030419.670816981	9855486.368559726	23012726.64159554
Com_920_neg	Phytanic acid	植烷酸	N	C20H40O2	312.303	311.295	1.98995	[M-H]-	11.305	0.59	1	C18	Lipids and lipid-like molecules	脂质和类脂分子	Prenol lipids	异戊烯醇脂	Diterpenoids	二萜类	14721-66-5""	HMDB0000801	Lipids and lipid-like molecules	Prenol lipids	Diterpenoids	Phytanate; Phytanic acid; 3,7,11,15-Tetramethylhexadecanoic acid	C01607	_	_	_	_	_	26840	CC(C)CCCC(C)CCCC(C)CCCC(C)CC(=O)O	RLCKHJSFHOZMDR-UHFFFAOYSA-N	1562884.451717191	1101398.368966254	2506488.906475496	3393134.703585248	2112595.02362202	2401667.592791391	1532705.359065366	1776475.978244232	1359246.609484023	2175517.356481207	1878401.63620281	837420.723516373
Com_972_neg	Cytidine 5'-monophosphate	5'-胞苷酸	N	C9H14N3O8P	323.052	322.044	2.00583	[M-H]-	1.436	0.91	1	C18	Nucleosides, nucleotides, and analogues	核苷、核苷酸和类似物	Pyrimidine nucleotides	嘧啶核苷酸	Pyrimidine ribonucleotides	嘧啶核糖核苷酸	63-37-6""	HMDB0000095	Nucleosides, nucleotides, and analogues	Pyrimidine nucleotides	Pyrimidine ribonucleotides	CMP; Cytidine-5'-monophosphate; Cytidylic acid	C00055	map00240;map01100	_	_	_	_	6131	C1=CN(C(=O)N=C1N)C2C(C(C(O2)COP(=O)(O)O)O)O	IERHLVCPSMICTF-XVFCMESISA-N	31204691.12844789	55997768.52336869	57616142.27940499	63141636.8064578	62966057.7150224	30753991.39326756	60305674.15091304	75158120.23318624	64162812.89722429	47272485.36241967	55941011.32925113	44593309.77397879
Com_322_neg	epi-Inositol	表肌醇	N	C6H12O6	180.063	179.056	0.49915	[M-H]-	1.308	0.97	1	C18	Organic oxygen compounds	有机氧化合物	Organooxygen compounds	有机氧化合物	Alcohols and polyols	醇和多元醇	488-58-4""	_	_	_	_	_	_	_	_	_	_	_	892	C1(C(C(C(C(C1O)O)O)O)O)O	CDAISMWEOUEBRE-UHFFFAOYSA-N	67290897.3426077	71401810.69642633	68298533.60519657	86899338.34944189	84312945.5371971	78177375.9466487	78530774.06004608	100952942.7317911	85843409.3784671	73059785.14607514	89691287.58372295	76531005.03049691
Com_980_neg	S-[(2E,6E)-3,7,11-Trimethyl-2,6,10-dodecatrien-1-yl]-L-cysteine	_	N	C18H31NO2S	325.208	324.2	1.16064	[M-H]-	7.729	0.74	1	C18	Lipids and lipid-like molecules	脂质和类脂分子	Prenol lipids	异戊烯醇脂	Sesquiterpenoids	倍半萜类	68000-92-0""	HMDB0011627	Lipids and lipid-like molecules	Prenol lipids	Sesquiterpenoids	Farnesylcysteine; S-(2E,6E)-Farnesyl-L-cysteine; S-trans-trans-Farnesylcysteine	C19691	map00900;map01130	_	_	_	_	6438372	CC(=CCCC(=CCCC(=CCSCC(C(=O)O)N)C)C)C	SYSLNQMKLROGCL-BCYUYYMPSA-N	2317667.63043779	3212203.80417085	2089479.498096283	3705962.098404459	2424917.94161848	3362160.950618487	3378021.903407411	4057939.147718392	1588656.527760901	1932637.37273333	2572537.076684974	6222406.449523788
Com_1175_neg	Arjungenin	阿江榄仁素	N	C30H48O6	504.345	485.327	0.37498	[M-H-H2O]-	9.205	0.71	2	C18	Lipids and lipid-like molecules	脂质和类脂分子	Prenol lipids	异戊烯醇脂	Triterpenoids	三萜类	58880-25-4""	_	_	_	_	_	_	_	_	_	_	_	_	CC1(CCC2(CCC3(C(=CCC4C3(CCC5C4(CC(C(C5(C)CO)O)O)C)C)C2C1O)C)C(=O)O)C	IFIQVSCCFRXSJV-NWCCWSSZSA-N	161008.7398117469	69695.14948572218	71968.26273989209	126658.0248209207	1701422.67534765	1745342.880366093	2042595.621182721	43169.25822049855	41074.29996440524	42471.80182165439	4564284.45462205	52108.57335740815
Com_596_neg	Methyl 3-O-methylgallate	3,4-二羟基-5-甲氧基苯甲酸甲酯	N	C9H10O5	198.053	243.05	4.13005	[M+HCOOH-H]-	2.29	0.87	2	C18	Benzenoids	苯类化合物	Benzene and substituted derivatives	苯及其取代衍生物	Benzoic acids and derivatives	苯甲酸及其衍生物	3934-86-9""	_	_	_	_	_	_	_	_	_	_	_	_	COC1=CC(=CC(=C1O)O)C(=O)OC	LVVUKXKEXOTUPV-UHFFFAOYSA-N	10598590.80947938	19390778.8054896	10779004.38126557	11045639.76619354	9582761.63188069	9881966.51047947	10056678.55470034	6396450.950701229	10364159.35375118	9971264.875458492	9424755.40987611	4650778.564348693
Com_614_neg	Pyridoxal 5'-phosphate	5-磷酸吡哆醛	N	C8H10NO6P	247.025	246.017	2.85729	[M-H]-	2.272	0.88	2	C18	Organoheterocyclic compounds	有机杂环化合物	Pyridines and derivatives	吡啶及其衍生物	Pyridine carboxaldehydes	吡啶甲醛	41468-25-1""	_	_	_	_	_	D00006	_	_	_	_	_	_	CC1=NC=C(C(=C1O)C=O)COP(=O)(O)O.O	CEEQUQSGVRRXQI-UHFFFAOYSA-N	9814287.107000304	13768704.07281968	13422127.69365864	12982212.9570215	10490733.4322472	6144667.705475924	7195458.258075208	16442491.33546545	16913456.28434574	12069328.12543067	9184849.803723635	12846966.84231733
Com_691_neg	Hydrastinine	白毛莨分碱	N	C11H13NO3	207.09	266.103	3.59026	[M+CH3COOH-H]-	7.247	0.51	2	C18	Organoheterocyclic compounds	有机杂环化合物	Tetrahydroisoquinolines	四氢异喹啉	_	_	4884-68-8""	_	_	_	_	_	_	_	_	_	_	_	3638	CN1CCC2=CC3=C(C=C2C1O)OCO3	YOJQZPVUNUQTDF-UHFFFAOYSA-N	1620524.510138551	1852290.268870973	1815568.800222105	1855329.139585261	1.75413e+06	2159116.063308161	2292062.582027955	2076671.513451819	1599023.405629557	2015776.524451801	1855368.561691365	2062613.341177041
Com_315_neg	Methyl p-coumarate	4-羟基肉桂酸甲酯	N	C10H10O3	178.063	177.056	0.02265	[M-H]-	0.609	0.66	2	C18	Phenylpropanoids and polyketides	苯丙素类和聚酮类	Cinnamic acids and derivatives	肉桂酸及其衍生物	Hydroxycinnamic acids and derivatives	羟基肉桂酸及其衍生物	3943-97-3""	HMDB0302074	Phenylpropanoids and polyketides	Cinnamic acids and derivatives	Hydroxycinnamic acids and derivatives	_	_	_	_	_	_	_	92203	COC(=O)C=CC1=CC=C(O)C=C1	NITWSHWHQAQBAW-UHFFFAOYSA-N	5050203.278940719	4799607.712928883	3176585.247268305	3401159.967995711	3107401.22007442	5085465.026045874	5483999.543752264	5846685.33417804	5632372.800340894	5069523.045306282	4389858.669165172	5069411.284592264
Com_423_neg	Menthone	薄荷酮	N	C10H18O	154.136	199.134	2.91426	[M+HCOOH-H]-	1.155	0.95	2	C18	Lipids and lipid-like molecules	脂质和类脂分子	Prenol lipids	异戊烯醇脂	Monoterpenoids	单萜类	10458-14-7""	HMDB0035783	Lipids and lipid-like molecules	Prenol lipids	Monoterpenoids	(-)-Menthone; l-Menthone; p-Menthan-3-one	C00843	map00902;map01110	_	_	_	_	443159	CC(C)[C@H]1CC[C@H](C)CC1=O	NFLGAXVYCFJBMK-DTWKUNHWSA-N	1072627.651780773	750746.2984813065	919285.2750616996	789108.9015385861	1382502.1695256	1144767.202812267	1297030.62804017	1377284.621394446	1444477.893053133	1280114.814657205	1009999.647239201	879093.0439412384
Com_284_neg	2-Aminobenzenesulfonic acid	2-氨基苯磺酸	N	C6H7NO3S	173.015	172.007	0.11096	[M-H]-	5.327	0.54	2	C18	Benzenoids	苯类化合物	Benzene and substituted derivatives	苯及其取代衍生物	Benzenesulfonic acids and derivatives	苯磺酸及其衍生物	88-21-1""	HMDB0304940	Benzenoids	Benzene and substituted derivatives	Benzenesulfonic acids and derivatives	2-Aminobenzenesulfonate; 2-Aminobenzenesulfonic acid; o-Aminobenzenesulfonic acid; Orthanilic acid	C06333	map00362;map01120	_	_	_	_	6926	NC1=CC=CC=C1S(O)(=O)=O	ZMCHBSMFKQYNKA-UHFFFAOYSA-N	1569454.524553184	1289051.120516921	640062.7122905543	1091479.374235346	1296624.51007031	828682.4643718896	909284.5454780312	821664.4078167981	1065785.501288851	826969.8954653481	1433006.473468506	1878484.229266798
Com_280_neg	2-Methylcyclohexanone	2-甲基环己酮	N	C7H12O	112.089	171.103	0.88245	[M+CH3COOH-H]-	0.559	0.76	2	C18	Organic oxygen compounds	有机氧化合物	Organooxygen compounds	有机氧化合物	Carbonyl compounds	羰基化合物	583-60-8""	HMDB0031539	Organic oxygen compounds	Organooxygen compounds	Carbonyl compounds	_	_	_	_	_	_	_	11419	CC1CCCCC1=O	LFSAPCRASZRSKS-UHFFFAOYSA-N	4765847.62470131	4304209.35567099	4413862.508767124	10348318.49237844	12377293.9883146	11239988.19953785	11444172.89088095	11724546.18668405	4970978.131658897	10418481.14246068	9510597.136513034	4678037.003731969
Com_868_neg	H-Arg-Lys-OH	H-苯丙氨酸-赖氨酸-羟基	N	C12H26N6O3	302.207	301.199	1.58131	[M-H]-	9.263	0.51	2	C18	Organic acids and derivatives	有机酸及其衍生物	Carboxylic acids and derivatives	羧酸及其衍生物	Amino acids, peptides, and analogues	氨基酸、肽和类似物	#VALUE!	HMDB0028714	Organic acids and derivatives	Carboxylic acids and derivatives	Amino acids, peptides, and analogues	_	_	_	_	_	_	_	6427006	NCCCC[C@H](NC(=O)[C@@H](N)CCCNC(N)=N)C(O)=O	JQFZHHSQMKZLRU-IUCAKERBSA-N	2211580.379752773	1400939.939698379	1217029.329275185	2097462.772881654	4058244.6039318	6087305.160549568	4167045.254886738	2585115.74287847	394971.2755514994	12781085.80058129	8163264.540643873	793689.2428672073
Com_507_neg	Carvacrol methyl ether	香芹酚甲醚	N	C11H16O	164.12	223.133	5.01072	[M+CH3COOH-H]-	6.608	0.97	2	C18	Lipids and lipid-like molecules	脂质和类脂分子	Prenol lipids	异戊烯醇脂	Monoterpenoids	单萜类	6379-73-3""	HMDB0303465	Lipids and lipid-like molecules	Prenol lipids	Monoterpenoids	_	_	_	_	_	_	_	80790	COC1=CC(=CC=C1C)C(C)C	YVLHTQPPMZOCOW-UHFFFAOYSA-N	4797843.414894152	7183949.598793954	6795194.577029401	7641926.055647898	7131347.49839181	8880554.09101817	9513857.695571396	7862813.317813241	5319642.253507935	8084421.5815699	4789614.313575647	7589561.415053083
Com_648_neg	Linalyl acetate	乙酸芳樟酯	N	C12H20O2	196.146	255.159	3.8757	[M+CH3COOH-H]-	7.131	0.68	2	C18	Lipids and lipid-like molecules	脂质和类脂分子	Prenol lipids	异戊烯醇脂	Monoterpenoids	单萜类	115-95-7""	HMDB0039522	Lipids and lipid-like molecules	Prenol lipids	Monoterpenoids	Linalyl acetate	C09863	_	LMPR0102010009	Prenol Lipids [PR]	Isoprenoids [PR01]	C10 isoprenoids (monoterpenes) [PR0102]	8294	CC(C)=CCCC(C)(OC(C)=O)C=C	UWKAYLJWKGQEPM-UHFFFAOYSA-N	14717936.36297832	18517587.70185041	20188328.80454714	25302392.91819436	18350488.8287906	19377745.30872406	25610826.54869794	62062157.29268187	29668094.63573325	41925718.81548221	18439543.48971175	12550450.34894755
Com_297_neg	Oct-1-en-3-ol	1-辛烯-3-醇	N	C8H16O	128.12	173.118	0.08191	[M+HCOOH-H]-	0.619	0.56	2	C18	Lipids and lipid-like molecules	脂质和类脂分子	Fatty Acyls	脂肪酰类	Fatty alcohols	脂肪醇	3391-86-4""	HMDB0031299	Lipids and lipid-like molecules	Fatty Acyls	Fatty alcohols	1-Octen-3-ol	C14272	_	LMFA05000090	Fatty Acyls [FA]	Fatty alcohols [FA05]	_	18827	CCCCCC(O)C=C	VSMOENVRRABVKN-UHFFFAOYSA-N	1305084.971035625	1671045.110044373	1308804.976258927	1561333.269850142	1434780.44983407	829830.5765109772	1804581.978622523	1910930.139891026	1987200.638887255	2455327.598574933	1126669.953559034	1168168.512731625
Com_669_neg	Tridecanoic acid	十三烷酸	N	C13H26O2	214.193	259.191	2.57895	[M+HCOOH-H]-	6.249	0.68	2	C18	Lipids and lipid-like molecules	脂质和类脂分子	Fatty Acyls	脂肪酰类	Fatty acids and conjugates	脂肪酸和结合物	638-53-9""	HMDB0000910	Lipids and lipid-like molecules	Fatty Acyls	Fatty acids and conjugates	Tridecanoic acid	C17076	_	LMFA01010013	Fatty Acyls [FA]	Fatty Acids and Conjugates [FA01]	Straight chain fatty acids [FA0101]	12530	CCCCCCCCCCCCC(O)=O	SZHOJFHSIKHZHA-UHFFFAOYSA-N	1412243.410228486	1560103.047773485	4579846.245265383	4534565.284169448	2033941.38180994	2736365.696364806	2247155.111417768	1725028.743910187	998449.3377918304	1096817.895089826	1222612.570659148	1655249.824304195
Com_301_neg	Indoleacetic acid	吲哚乙酸	N	C10H9NO2	175.063	174.056	1.86736	[M-H]-	1.504	0.76	2	C18	Organoheterocyclic compounds	有机杂环化合物	Indoles and derivatives	吲哚及其衍生物	Indolyl carboxylic acids and derivatives	吲哚基羧酸及其衍生物	87-51-4""	HMDB0000197	Organoheterocyclic compounds	Indoles and derivatives	Indolyl carboxylic acids and derivatives	Indole-3-acetate; Indole-3-acetic acid; (Indol-3-yl)acetate; Indoleacetate; Indoleacetic acid; IAA	C00954	map00380;map01070;map01100;map04075	_	_	_	_	802	OC(=O)CC1=CNC2=C1C=CC=C2	SEOVTRFCIGRIMH-UHFFFAOYSA-N	69066574.45123124	61724622.29913552	72641480.98632745	53649498.65568712	61436049.9351989	54979634.69731985	57462897.28327943	63532368.44142301	77639440.05956398	61590873.64088088	44637127.61038794	64332587.71795494
Com_575_neg	1-Methylpseudouridine	N1-甲基伪尿苷	N	C10H14N2O6	258.085	239.067	1.95349	[M-H-H2O]-	7.354	0.71	2	C18	Nucleosides, nucleotides, and analogues	核苷、核苷酸和类似物	Nucleoside and nucleotide analogues	核苷和核苷酸类似物	_	_	13860-38-3""	_	_	_	_	_	_	_	_	_	_	_	99543	CN1C=C(C(=O)NC1=O)C2C(C(C(O2)CO)O)O	UVBYMVOUBXYSFV-XUTVFYLZSA-N	5866646.073105169	8457422.918426111	8053308.520856137	8332977.766968589	7878099.9531428	8440308.642260581	10390348.49348192	9405660.199429106	6195724.636911656	9298908.478158848	7816736.424198612	9499680.316026453
Com_250_neg	D-Mannitol	D-甘露醇	N	C6H14O6	182.079	163.061	0.23549	[M-H-H2O]-	5.697	0.76	2	C18	Organic oxygen compounds	有机氧化合物	Organooxygen compounds	有机氧化合物	Carbohydrates and carbohydrate conjugates	碳水化合物和碳水化合物结合物	69-65-8""	HMDB0000765	Organic oxygen compounds	Organooxygen compounds	Carbohydrates and carbohydrate conjugates	Mannitol; D-Mannitol	C00392	map00051;map02010;map02060	_	_	_	_	6251	OC[C@@H](O)[C@@H](O)[C@H](O)[C@H](O)CO	FBPFZTCFMRRESA-KVTDHHQDSA-N	4493549.843438054	3774145.310928353	3396733.545463026	3172642.086217152	4985459.12541691	4391890.771337932	6854469.146854459	4396289.395523971	3740579.619479024	4615535.448232769	3435991.206303449	3269434.099425368
Com_221_neg	L-Dihydroorotic acid	L-氢化乳清酸	N	C5H6N2O4	158.033	157.025	2.4043	[M-H]-	4.98	0.63	2	C18	Organic acids and derivatives	有机酸及其衍生物	Carboxylic acids and derivatives	羧酸及其衍生物	Amino acids, peptides, and analogues	氨基酸、肽和类似物	5988-19-2""	HMDB0003349	Organic acids and derivatives	Carboxylic acids and derivatives	Amino acids, peptides, and analogues	(S)-Dihydroorotate; (S)-4,5-Dihydroorotate; L-Dihydroorotate; L-Dihydroorotic acid; Dihydro-L-orotic acid	C00337	map00240;map01100	_	_	_	_	439216	OC(=O)[C@@H]1CC(=O)NC(=O)N1	UFIVEPVSAGBUSI-REOHCLBHSA-N	146002.9717210887	423406.6405144638	367700.0021778389	716423.8480283191	282936.337946457	298775.8340245045	305890.9608361108	969022.2069767772	725506.9601700185	604077.7539666321	781274.5370776922	541908.6392823645
Com_8_neg	Pyrrole-2-carboxylic acid	吡咯-2-羧酸	N	C5H5NO2	111.032	110.024	3.27405	[M-H]-	2.295	0.73	2	C18	Organoheterocyclic compounds	有机杂环化合物	Pyrroles	吡咯类	Pyrrole carboxylic acids and derivatives	吡咯羧酸及其衍生物	634-97-9""	HMDB0004230	Organoheterocyclic compounds	Pyrroles	Pyrrole carboxylic acids and derivatives	Pyrrole-2-carboxylate	C05942	map00330	_	_	_	_	12473	OC(=O)C1=CC=CN1	WRHZVMBBRYBTKZ-UHFFFAOYSA-N	16346452.84883785	22193342.29653715	17802438.82340696	20053097.69574976	18930338.762835	16394025.89241157	17264647.63314667	22675680.7021213	17426080.93807977	20269751.34497702	16966152.05740191	17155647.89338714
Com_356_neg	alpha-glutamylglycine	(S)-4-氨基-5-((羧甲基)氨基)-5-氧代戊酸	N	C7H12N2O5	204.075	185.057	1.24115	[M-H-H2O]-	5.133	0.65	2	C18	Organic acids and derivatives	有机酸及其衍生物	Carboxylic acids and derivatives	羧酸及其衍生物	Amino acids, peptides, and analogues	氨基酸、肽和类似物	13716-89-7""	HMDB0028819	Organic acids and derivatives	Carboxylic acids and derivatives	Amino acids, peptides, and analogues	_	_	_	_	_	_	_	6427052	C(CC(=O)O)C(C(=O)NCC(=O)O)N	LSPKYLAFTPBWIL-BYPYZUCNSA-N	795266.6635192047	990188.3800382392	728834.3436389704	1508338.911395471	1387060.03148735	1409805.604276039	1519089.010280814	1471146.233952949	1199094.692865636	848155.9053989627	2055911.465846557	422141.615401419
Com_1145_neg	Thiamine diphosphate	焦磷酸硫胺素	N	C12H19ClN4O7P2S	460.014	440.995	1.33589	[M-H-H2O]-	1.474	0.57	2	C18	Organoheterocyclic compounds	有机杂环化合物	Diazines	二嗪类	Pyrimidines and pyrimidine derivatives	嘧啶和嘧啶衍生物	154-87-0""	HMDB0001372	Organoheterocyclic compounds	Diazines	Pyrimidines and pyrimidine derivatives	_	_	_	_	_	_	_	1132	CC1=C(SC=[N+]1CC2=CN=C(N=C2N)C)CCOP(=O)(O)OP(=O)(O)O	AYEKOFBPNLCAJY-UHFFFAOYSA-O	1621363.994065818	742511.3655514392	1073135.841555444	1295795.714188505	7456432.5074423	6320453.386414449	7259788.171765112	1234270.545481262	223665.4682579756	1763515.879128963	939575.1718833348	2625640.878644754
Com_1226_neg	NADH	烟酰胺腺嘌呤二核苷酸（还原型）	N	C21H29N7O14P2	665.125	664.117	0.50593	[M-H]-	4.644	0.77	2	C18	Nucleosides, nucleotides, and analogues	核苷、核苷酸和类似物	(5'->5')-dinucleotides	(5'->5')-二核苷酸	_	_	606-68-8""	HMDB0001487	Nucleosides, nucleotides, and analogues	(5'->5')-dinucleotides	_	NADH; DPNH; Reduced nicotinamide adenine dinucleotide	C00004	map00190;map01100;map04020;map04925	_	_	_	_	439153	C1C=CN(C=C1C(=O)N)C2C(C(C(O2)COP(=O)(O)OP(=O)(O)OCC3C(C(C(O3)N4C=NC5=C(N=CN=C54)N)O)O)O)O	BOPGDPNILDQYTO-NNYOXOHSSA-N	1031630.657088852	1551521.381250291	1777473.526673271	1426345.37910935	1439676.20412793	1251159.311494188	1316608.693946629	2068738.099533961	921952.2264851744	792916.8425958169	370615.5828724459	1328826.575570223
Com_990_neg	Sinoacutine	清风藤碱	N	C19H21NO4	327.147	326.14	1.99523	[M-H]-	7.236	0.57	2	C18	Benzenoids	苯类化合物	Phenanthrenes and derivatives	菲及其衍生物	_	_	4090-18-0""	_	_	_	_	_	_	_	_	_	_	_	821366	CN1CCC23C=C(C(=O)C=C2C1CC4=C3C(=C(C=C4)OC)O)OC	GVTRUVGBZQJVTF-ORAYPTAESA-N	1403869.676585766	1823309.688236409	1146175.297580523	1086386.937326847	1722113.12776065	2794070.361779311	2793221.327030166	1334536.180515961	1149685.858462556	1372075.953446258	1140303.370066824	2533620.684280016
Com_450_neg	N-acetylmethionine sulfoxide	（2S）-2-（乙酰氨基）-4-（甲基亚磺酰基）丁酸	N	C7H13NO4S	207.057	206.049	2.05039	[M-H]-	5.353	0.77	2	C18	Organic acids and derivatives	有机酸及其衍生物	Carboxylic acids and derivatives	羧酸及其衍生物	Amino acids, peptides, and analogues	氨基酸、肽和类似物	108646-71-5""	HMDB0240343	Organic acids and derivatives	Carboxylic acids and derivatives	Amino acids, peptides, and analogues	_	_	_	_	_	_	_	7408371	CC(=O)NC(CCS(=O)C)C(=O)O	NPIMMZJBURSMON-YLTHGKPTSA-N	838159.0324585974	1115393.548225857	1954391.62202551	1496369.542134021	500612.028420267	377355.3159757957	575488.4054813706	1873711.986281169	2209921.773463089	2421732.704560665	1294236.158107393	2735413.172787272
Com_1109_neg	D-myo-Inositol 1,3-bisphosphate	D-肌醇-1,3-二磷酸	N	C6H14O12P2	339.996	384.995	2.02676	[M+HCOOH-H]-	1.423	0.63	2	C18	_	_	_	_	_	_	103597-56-4""	HMDB0006234	Organic oxygen compounds	Organooxygen compounds	Alcohols and polyols	D-myo-Inositol 1,3-bisphosphate; 1D-myo-Inositol 1,3-bisphosphate; myo-Inositol 1,3-bisphosphate; Inositol 1,3-bisphosphate	C04062	map00562;map04070	_	_	_	_	128419	C1(C(C(C(C(C1O)OP(=O)(O)O)O)OP(=O)(O)O)O)O	PUVHMWJJTITUGO-WJPCITMWSA-N	1126149.123087761	4075950.985388521	4593217.350727608	5382560.801444637	5768582.14116914	4906575.274268004	5120622.072296496	7773120.294143347	7261188.589525792	2725243.530501869	6249313.698198915	4393960.338107924
Com_380_neg	2,5-dihydroxybenzenesulfonate	羟苯磺酸	N	C6H6O5S	189.994	188.986	2.08666	[M-H]-	4.915	0.73	2	C18	Benzenoids	苯类化合物	Benzene and substituted derivatives	苯及其取代衍生物	Benzenesulfonic acids and derivatives	苯磺酸及其衍生物	88-46-0""	HMDB0245498	Benzenoids	Benzene and substituted derivatives	Benzenesulfonic acids and derivatives	_	_	_	_	_	_	_	17507	C1=CC(=C(C=C1O)S(=O)(=O)O)O	IKQCSJBQLWJEPU-UHFFFAOYSA-N	3810171.364472239	6623207.251952869	7814708.163422822	8799580.357737632	12586511.9982951	11134904.7756247	11561065.51663618	17632060.55682549	19788105.74257902	13211487.04969277	14534691.94214259	15633213.8282538
Com_439_neg	3-O-Ethyl-L-ascorbic acid	维生素C乙基醚	N	C8H12O6	204.063	203.056	1.58247	[M-H]-	1.254	0.53	2	C18	Organoheterocyclic compounds	有机杂环化合物	Dihydrofurans	二氢呋喃类	Furanones	呋喃酮类	86404-04-8""	_	_	_	_	_	_	_	_	_	_	_	150736	CCOC1=C(C(=O)O[C@@H]1[C@H](CO)O)O	ZGSCRDSBTNQPMS-UJURSFKZSA-N	953545.2806335088	1101033.8392624	770675.7861581607	897467.1596763898	1043667.39558831	979646.9134721204	1065167.673627013	933428.5630422116	1026125.564988731	944147.910423429	953775.2053220852	1443916.346324144
Com_273_neg	4-Bromophenol	4-溴苯酚	N	C6H5BrO	171.952	170.944	4.30441	[M-H]-	1.271	0.84	2	C18	Benzenoids	苯类化合物	Phenols	酚类	Halophenols	卤代酚类	106-41-2""	HMDB0062397	Benzenoids	Phenols	Halophenols	4-Bromophenol	C14453	map00980	_	_	_	_	7808	C1=CC(=CC=C1O)Br	GZFGOTFRPZRKDS-UHFFFAOYSA-N	533923.1903910013	509643.4792098633	457114.4214245059	655704.3272529552	824174.965246249	730197.254433488	731694.4862767818	835145.800993926	737991.6474715743	761153.2160265323	644669.7272604904	632834.0767367906
Com_914_neg	Val-pro-pro	缬氨酸-脯氨酸-脯氨酸	N	C15H25N3O4	311.185	310.177	0.18504	[M-H]-	7.749	0.58	2	C18	Organic acids and derivatives	有机酸及其衍生物	Carboxylic acids and derivatives	羧酸及其衍生物	Amino acids, peptides, and analogues	氨基酸、肽和类似物	58872-39-2""	_	_	_	_	_	_	_	_	_	_	_	9818200	CC(C)[C@@H](C(=O)N1CCC[C@H]1C(=O)N2CCC[C@H]2C(=O)O)N	DOFAQXCYFQKSHT-SRVKXCTJSA-N	6835981.385312348	14443753.25168355	5713410.503899587	2612047.871431787	8098342.2746795	9211851.482924966	10314234.38464998	5124079.703531996	4791028.212765167	5123997.686517927	3243404.037752928	3668031.01312888
Com_15_neg	Parabanic acid	仲班酸	N	C3H2N2O3	114.007	113	4.37157	[M-H]-	11.989	0.72	2	C18	Organoheterocyclic compounds	有机杂环化合物	Azolines	唑啉类	Imidazolines	咪唑啉类	120-89-8""	HMDB0062802	Organoheterocyclic compounds	Azolines	Imidazolines	_	_	_	_	_	_	_	67126	C1(=O)C(=O)NC(=O)N1	ZFLIKDUSUDBGCD-UHFFFAOYSA-N	225627.7509169057	388543.0014184235	293306.282297258	305562.8269939105	263675.197730957	429757.0795954062	376321.5723254619	450564.4397291501	257666.2208363476	319828.6602172528	246261.876115138	433322.9022944467
Com_310_neg	3,6-dichlorocatechol	3,6-二氯儿茶酚	N	C6H4Cl2O2	177.959	176.952	3.77118	[M-H]-	0.859	0.59	2	C18	Benzenoids	苯类化合物	Phenols	酚类	Benzenediols	苯二醇类	3938-16-7""	HMDB0304104	Benzenoids	Phenols	Benzenediols	3,6-Dichlorocatechol	C07094	map00361;map01100;map01120;map01220	_	_	_	_	32819	C1=CC(=C(C(=C1Cl)O)O)Cl	OLCABUKQCUOXNU-UHFFFAOYSA-N	3040773.53530137	2944967.4976916	3045138.178314184	2791844.776450942	3052782.46699169	3944051.796016896	4027398.649732265	3032374.77772663	3574622.277639879	3221561.410083019	1993346.002435818	1697285.144910094
Com_34_neg	2-Thiophenecarboxylic acid	噻吩-2-甲酸	N	C5H4O2S	127.993	126.987	7.30071	[M-H]-	1.358	0.71	2	C18	Organoheterocyclic compounds	有机杂环化合物	Thiophenes	噻吩类	Thiophene carboxylic acids and derivatives	噻吩羧酸及其衍生物	_	HMDB0259027	Organoheterocyclic compounds	Thiophenes	Thiophene carboxylic acids and derivatives	_	D08568	_	_	_	_	_	10700	C1=CSC(=C1)C(=O)O	QERYCTSHXKAMIS-UHFFFAOYSA-N	1228991.229927336	1099290.102085244	911917.1962104384	930713.985168574	1064971.16619075	1158427.49123751	1127329.393213395	1111763.278893419	626812.8621603923	1157585.554733664	1003844.668098775	656041.9041234482
Com_1432_neg	(+/-)-2-Hydroxy-4-(methylthio)butanoic acid	(+/-)-2-羟基-4-(甲硫基)丁酸	N	C5H10O3S	150.035	149.028	0.2675	[M-H]-	5.289	0.68	2	C18	Lipids and lipid-like molecules	脂质和类脂分子	Fatty Acyls	脂肪酰类	Fatty acids and conjugates	脂肪酸和结合物	120-91-2""	HMDB0037115	Lipids and lipid-like molecules	Fatty Acyls	Fatty acids and conjugates	_	_	_	LMFA01050480	Fatty Acyls [FA]	Fatty Acids and Conjugates [FA01]	Hydroxy fatty acids [FA0105]	11427	CSCCC(O)C(O)=O	ONFOSYPQQXJWGS-UHFFFAOYSA-N	1240487.982661109	1298571.863930442	1284810.584846989	2303348.780471148	1783782.06332812	1273482.212322291	1395443.460120323	2540853.783441108	1682183.249639528	1055031.565282657	1803165.098804236	1568118.008789351
Com_2747_neg	(3b,6b,8a,12a)-8,12-Epoxy-7(11)-eremophilene-6,8,12-trimethoxy-3-ol	(3β,6β,8α,12α)-8,12-环氧-7(11)-艾雷莫菲烯-6,8,12-三甲氧基-3-醇	N	C18H30O5	326.209	325.202	0.62962	[M-H]-	6.706	0.54	2	C18	Organoheterocyclic compounds	有机杂环化合物	Naphthofurans	萘并呋喃类	_	_	#VALUE!	HMDB0031963	Organoheterocyclic compounds	Naphthofurans	_	_	_	_	_	_	_	_	131751225	COC1OC2(CC3CCC(O)C(C)C3(C)C(OC)C2=C1C)OC	CLQUNRBWTPVVAG-UHFFFAOYSA-N	6450872.838662077	10304941.77030986	15387822.35190226	20065156.49065887	10889028.8832876	13112421.04030431	13346144.05597999	13440835.76829648	9183345.533973431	24269592.87174832	11118967.12516584	9916360.008928563
Com_2531_neg	D-4'-Phosphopantothenate	_	N	C9H18NO8P	299.077	298.069	2.09845	[M-H]-	1.616	0.57	2	C18	Organic acids and derivatives	有机酸及其衍生物	Carboxylic acids and derivatives	羧酸及其衍生物	Amino acids, peptides, and analogues	氨基酸、肽和类似物	5875-50-3""	HMDB0001016	Organic acids and derivatives	Carboxylic acids and derivatives	Amino acids, peptides, and analogues	D-4'-Phosphopantothenate; (R)-4'-Phosphopantothenate	C03492	map00770;map00410;map01100	_	_	_	_	41635	CC(C)(COP(O)(O)=O)[C@@H](O)C(=O)NCCC(O)=O	XHFVGHPGDLDEQO-ZETCQYMHSA-N	2531772.301924738	7944464.111498123	896791.2870530579	2725735.840145234	5551146.18901506	4846016.141613146	5467232.645885139	1744630.558751494	556714.6911276125	2862314.187940621	5460797.315794094	2188305.428256632
Com_3162_neg	Anhydro-5alpha-cyprinol	_	N	C27H46O4	434.34	433.331	2.03818	[M-H]-	9.921	0.6	2	C18	Lipids and lipid-like molecules	脂质和类脂分子	Steroids and steroid derivatives	类固醇和类固醇衍生物	Cholestane steroids	胆甾烷类固醇	#VALUE!	HMDB0248434	Lipids and lipid-like molecules	Steroids and steroid derivatives	Cholestane steroids	_	_	_	_	_	_	_	53463359	CC(CCCC1COC1)C1CCC2C3C(O)CC4CC(O)CCC4(C)C3CC(O)C12C	UHVWHYLAKWRVGN-UHFFFAOYSA-N	1540100.309222149	859076.3060921157	876619.1209279564	914606.5421271406	1793237.12350238	2594653.806681335	2407986.104881865	705240.638214871	1119131.625098595	834319.331675968	1342801.064329674	1058705.976589909
Com_1334_neg	Isoamyl isothiocyanate	异硫氰酸异戊酯	N	C6H11NS	129.061	128.054	4.4702	[M-H]-	1.337	0.69	2	C18	Organosulfur compounds	有机硫化合物	Isothiocyanates	异硫氰酸类	_	_	628-03-5""	HMDB0032341	Organosulfur compounds	Isothiocyanates	_	_	_	_	_	_	_	_	79086	CC(C)CCN=C=S	JATNWMBUDXLMEO-UHFFFAOYSA-N	2172302.965540423	2845197.117545446	2106791.329251742	2242465.311868594	2353057.3749668	2312018.002533796	2033393.231192753	2712144.958663917	2018461.5541371	2307003.064809273	1837549.072251588	2905246.860973414
Com_3122_neg	N-Docosahexaenoyl Serine	N-二十二碳六烯酰丝氨酸	N	C25H37NO4	415.272	414.264	1.8217	[M-H]-	8.779	0.58	2	C18	Organic acids and derivatives	有机酸及其衍生物	Carboxylic acids and derivatives	羧酸及其衍生物	Amino acids, peptides, and analogues	氨基酸、肽和类似物	#VALUE!	HMDB0242021	Organic acids and derivatives	Carboxylic acids and derivatives	Amino acids, peptides, and analogues	_	_	_	_	_	_	_	_	CCC=CCC=CCC=CCC=CCC=CCC=CCCC(=O)NC(CO)C(O)=O	XUVNWEALAJSOLD-UHFFFAOYSA-N	1054947.120853055	707524.8142345916	1171873.366606925	1152435.223861211	1130531.86042684	1536642.203910249	1460205.955277995	1410085.048078674	811885.4200008305	623375.7060858331	598678.9099800874	1834714.989087144
Com_1873_neg	sn-glycero-3-Phosphoethanolamine	sn-甘油-3-磷酸乙醇胺	N	C5H14NO6P	215.056	214.048	3.75793	[M-H]-	1.339	0.83	2	C18	Lipids and lipid-like molecules	脂质和类脂分子	Glycerophospholipids	甘油磷脂	Glycerophosphoethanolamines	甘油磷酸乙醇胺类	#VALUE!	HMDB0059660	Lipids and lipid-like molecules	Glycerophospholipids	Glycerophosphoethanolamines	sn-Glycero-3-phosphoethanolamine; Glycerophosphoethanolamine	C01233	map00564;map00565	_	_	_	_	5459861	NCCO[P@@](O)(=O)OC[C@@H](O)CO	JZNWSCPGTDBMEW-YFKPBYRVSA-N	63103020.37564387	60052599.95372644	84886270.25735177	104490569.7750872	85579569.0338371	76659612.22528303	79886572.19433112	103958274.5028387	69011595.24414778	82913667.37627757	81565841.5277102	15104077.16402616
Com_3157_neg	N-Arachidonoyl Glutamic acid	N-花生四酰谷氨酸	N	C25H39NO5	433.283	432.275	1.14069	[M-H]-	8.711	0.62	2	C18	Organic acids and derivatives	有机酸及其衍生物	Carboxylic acids and derivatives	羧酸及其衍生物	Amino acids, peptides, and analogues	氨基酸、肽和类似物	#VALUE!	HMDB0241995	Organic acids and derivatives	Carboxylic acids and derivatives	Amino acids, peptides, and analogues	_	_	_	LMFA08020086	Fatty Acyls [FA]	Fatty amides [FA08]	N-acyl amino acids [FA0805]	_	CCCCCC=CCC=CCC=CCC=CCCCC(=O)NC(CCC(O)=O)C(O)=O	IQKGZNHDNWUCTC-UHFFFAOYSA-N	1493759.298803355	1768245.549193793	1544313.891946643	615899.7982813945	1324544.15594317	1241237.887304201	1431015.503876309	686051.6016687896	1396110.183464523	1414068.013131437	423099.5775638091	1125579.912434184
Com_1785_neg	2-Hydroxyundecanoate	2-羟基十一酸	N	C11H22O3	202.157	201.149	3.09411	[M-H]-	6.802	0.62	2	C18	Lipids and lipid-like molecules	脂质和类脂分子	Fatty Acyls	脂肪酰类	Fatty acids and conjugates	脂肪酸和结合物	#VALUE!	HMDB0059736	Lipids and lipid-like molecules	Fatty Acyls	Fatty acids and conjugates	_	_	_	LMFA01050034	Fatty Acyls [FA]	Fatty Acids and Conjugates [FA01]	Hydroxy fatty acids [FA0105]	5282899	CCCCCCCCCC(O)C(O)=O	MNRBGFKCVTVNBA-UHFFFAOYSA-N	2887329.192383339	2101474.03039924	6705412.633920508	11106711.2954628	4893042.46302344	3530404.382073596	3768247.691982887	4159266.939156038	2330391.114781665	4309800.853930545	2676544.183893444	1988621.644830918
Com_2922_neg	Tetracosahexaenoic acid	_	N	C24H36O2	356.272	355.264	1.95348	[M-H]-	10.31	0.56	2	C18	Lipids and lipid-like molecules	脂质和类脂分子	Fatty Acyls	脂肪酰类	Fatty acids and conjugates	脂肪酸和结合物	81247-23-6""	HMDB0002007	Lipids and lipid-like molecules	Fatty Acyls	Fatty acids and conjugates	_	_	map00592	LMFA01030822	Fatty Acyls [FA]	Fatty Acids and Conjugates [FA01]	Unsaturated fatty acids [FA0103]	11792612	CC\C=C/C\C=C/C\C=C/C\C=C/C\C=C/C\C=C/CCCCC(O)=O	YHGJECVSSKXFCJ-KUBAVDMBSA-N	139136369.9426425	181012183.6008727	115545790.8721014	167748771.3785495	167835798.544942	185600876.5565574	170596470.3689528	173661098.0092215	97290617.57658204	163393292.7068618	133090183.605788	123123897.8809273
Com_2365_neg	Lactapiperanol C	_	N	C16H26O4	282.183	281.175	1.4576	[M-H]-	7.46	0.56	2	C18	Lipids and lipid-like molecules	脂质和类脂分子	Prenol lipids	异戊烯醇脂	Diterpenoids	二萜类	243447-93-0""	HMDB0033630	Lipids and lipid-like molecules	Prenol lipids	Diterpenoids	_	_	_	_	_	_	_	85158920	COC1OCC2(O)C(O)C3CC(C)(C)CC3C3(C)CC123	DEBINYRQIQKNDF-UHFFFAOYSA-N	3223865.000013222	5359958.912868383	6229441.086549691	7950720.452547821	7406068.04545813	7449268.473902626	7710396.054859577	18425356.24599373	9160939.397057692	15104562.13174006	4093851.167432177	4487882.084169809
Com_1705_neg	4-(Trifluoromethyl)benzoic acid	4-三氟甲基苯甲酸	N	C8H5F3O2	190.024	189.017	0.0896	[M-H]-	5.218	0.59	2	C18	Benzenoids	苯类化合物	Benzene and substituted derivatives	苯及其取代衍生物	Trifluoromethylbenzenes	三氟甲基苯	455-24-3""	HMDB0246315	Benzenoids	Benzene and substituted derivatives	Trifluoromethylbenzenes	_	_	_	_	_	_	_	9966	OC(=O)C1=CC=C(C=C1)C(F)(F)F	SWKPKONEIZGROQ-UHFFFAOYSA-N	2916390.290409135	2756797.29222484	3121894.264011154	2094387.936450322	3168198.80418438	3719226.570009364	2913853.005717517	2609650.716497362	3677543.505077344	6202908.238655183	2310803.663291342	6908921.537139541
Com_3535_neg	PS(16:0/18:1(11Z))	磷脂酰丝氨酸(16:0/18:1(11Z))	N	C40H76NO10P	761.521	760.514	0.59246	[M-H]-	11.434	0.82	2	C18	Lipids and lipid-like molecules	脂质和类脂分子	Glycerophospholipids	甘油磷脂	Glycerophosphoserines	甘油磷酸丝氨酸	#VALUE!	HMDB0112267	Lipids and lipid-like molecules	Glycerophospholipids	Glycerophosphoserines	_	_	_	LMGP03010007	Glycerophospholipids [GP]	Glycerophosphoserines [GP03]	Diacylglycerophosphoserines [GP0301]	9547073	[H][C@](N)(COP(O)(=O)OC[C@@]([H])(COC(=O)CCCCCCCCCCCCCCC)OC(=O)CCCCCCCCC\C=C/CCCCCC)C(O)=O	DHTAMDRFOGPYHA-FXBTWRSESA-N	77924115.31265625	83756298.29307584	264628467.4632441	108812769.8208598	102897177.189203	86437648.6652125	84287133.96430123	75243293.58141887	124710049.8638441	98091772.55508769	133960610.5104617	205463825.5551417
Com_2129_neg	Deoxyinosine	2'-脱氧肌苷	N	C10H12N4O4	252.086	251.078	2.96163	[M-H]-	4.53	0.53	2	C18	Nucleosides, nucleotides, and analogues	核苷、核苷酸和类似物	Purine nucleosides	嘌呤核苷	Purine 2'-deoxyribonucleosides	嘌呤2'-脱氧核糖核苷	890-38-0""	HMDB0000071	Nucleosides, nucleotides, and analogues	Purine nucleosides	Purine 2'-deoxyribonucleosides	Deoxyinosine	C05512	map00230;map01100	_	_	_	_	65058	OC[C@H]1O[C@H](C[C@@H]1O)N1C=NC2=C1N=CNC2=O	VGONTNSXDCQUGY-RRKCRQDMSA-N	1976354.604633524	2768059.80966416	2351036.205717788	1827099.66216737	2230423.24078547	2009103.3555029	1964538.581968402	1862191.345618611	2393125.472192877	1971327.039343687	2033722.795997279	2498577.624862209
Com_2704_neg	Asparaginyl-Tryptophan	天冬酰胺酰色氨酸	N	C15H18N4O4	318.133	317.125	0.45951	[M-H]-	5.375	0.51	2	C18	Organic acids and derivatives	有机酸及其衍生物	Carboxylic acids and derivatives	羧酸及其衍生物	Amino acids, peptides, and analogues	氨基酸、肽和类似物	#VALUE!	HMDB0028742	Organic acids and derivatives	Carboxylic acids and derivatives	Amino acids, peptides, and analogues	_	_	_	_	_	_	_	18218187	NC(CC(N)=O)C(=O)NC(CC1=CNC2=CC=CC=C12)C(O)=O	RGGVDKVXLBOLNS-UHFFFAOYSA-N	1635791.234243564	1001757.623353678	1046343.586966605	1108077.975130406	980886.203632391	1798521.096871884	2097799.257242548	934033.4982656738	1883496.598365732	1567769.585684224	1317438.862955281	889700.4187532763
Com_3263_neg	LysoPE(20:5(5Z,8Z,11Z,14Z,17Z)/0:0)	溶血磷脂酰乙醇胺 (20:5 (5Z,8Z,11Z,14Z,17Z)/0:0)	N	C25H42NO7P	499.27	498.262	1.29892	[M-H]-	8.381	0.6	2	C18	Lipids and lipid-like molecules	脂质和类脂分子	Glycerophospholipids	甘油磷脂	Glycerophosphoethanolamines	甘油磷酸乙醇胺类	#VALUE!	HMDB0011519	Lipids and lipid-like molecules	Glycerophospholipids	Glycerophosphoethanolamines	_	_	_	LMGP02050027	Glycerophospholipids [GP]	Glycerophosphoethanolamines [GP02]	Monoacylglycerophosphoethanolamines [GP0205]	52925146	[H][C@@](O)(COC(=O)CCC\C=C/C\C=C/C\C=C/C\C=C/C\C=C/CC)COP(O)(=O)OCCN	KCWGBXXAJHVZNN-KOYQJJOGSA-N	3332385.82738227	3787198.85990648	2892971.795104508	4372519.112858557	3308130.15542857	4442683.696476721	4500453.016109782	3791090.428519848	2354866.27477338	3538633.121554625	4247880.829577687	2718169.234329538
Com_3410_neg	PE(16:0/16:1(9Z))	磷脂酰乙醇胺(16:0/16:1(9Z))	N	C37H72NO8P	689.5	688.491	1.30767	[M-H]-	10.508	0.72	2	C18	Lipids and lipid-like molecules	脂质和类脂分子	Glycerophospholipids	甘油磷脂	Glycerophosphoethanolamines	甘油磷酸乙醇胺类	#VALUE!	HMDB0008924	Lipids and lipid-like molecules	Glycerophospholipids	Glycerophosphoethanolamines	_	_	_	LMGP02011228	Glycerophospholipids [GP]	Glycerophosphoethanolamines [GP02]	Diacylglycerophosphoethanolamines [GP0201]	52924925	[H][C@@](COC(=O)CCCCCCCCCCCCCCC)(COP(O)(=O)OCCN)OC(=O)CCCCCCC\C=C/CCCCCC	CZOSTDZGCCEZTJ-WMHOIYFHSA-N	9859931.276108123	8.57917e+06	13547684.15184136	7487912.722013585	12603262.1217988	18666509.75355032	17778618.25752987	6725873.088204243	11487212.96558975	10587865.80528095	7244711.083960628	15958383.23057478
Com_1720_neg	5-Methoxytryptophol	5-甲氧基吲哚-3-乙醇	N	C11H13NO2	191.095	190.087	1.85917	[M-H]-	5.27	0.54	2	C18	Organoheterocyclic compounds	有机杂环化合物	Indoles and derivatives	吲哚及其衍生物	Indoles	吲哚	712-09-4""	HMDB0001896	Organoheterocyclic compounds	Indoles and derivatives	Indoles	_	_	_	_	_	_	_	12835	COC1=CC=C2NC=C(CCO)C2=C1	QLWKTGDEPLRFAT-UHFFFAOYSA-N	905025.1863560404	956150.3928998834	445376.1475447645	13816.00698720873	1484572.35408929	1242318.227459273	1309984.664852769	209696.1137368451	1295815.59611758	2250178.988734746	86870.46108260502	6788930.391645766
Com_1259_neg	Imidazooxazole	_	N	C4H3N3O	109.028	108.02	3.44666	[M-H]-	2.228	0.61	2	C18	Organoheterocyclic compounds	有机杂环化合物	Azolines	唑啉类	Oxazolines	恶唑啉类	#VALUE!	HMDB0253423	Organoheterocyclic compounds	Azolines	Oxazolines	_	_	_	_	_	_	_	66624294	C1OC2=NC=NC2=N1	NQFKGOQVVYYPJL-UHFFFAOYSA-N	43734144.92264341	50321764.66066585	33326080.45957897	17407133.12849651	38123756.278444	32850005.813497	34946961.33065572	17882637.82638727	35852834.89633144	42542771.21994191	24857004.70628738	68932727.4613102
Com_3061_neg	N-Stearoyltaurine	N-硬脂酰牛磺酸	N	C20H41NO4S	391.276	390.268	1.89248	[M-H]-	9.231	0.58	2	C18	Lipids and lipid-like molecules	脂质和类脂分子	Fatty Acyls	脂肪酰类	Fatty amides	脂肪酰胺	63155-80-6""	HMDB0240595	Lipids and lipid-like molecules	Fatty Acyls	Fatty amides	_	_	_	LMFA08020078	Fatty Acyls [FA]	Fatty amides [FA08]	N-acyl amines [FA0802]	168274	CCCCCCCCCCCCCCCCCC(=O)NCCS(O)(=O)=O	LMIJIHJZVURGQK-UHFFFAOYSA-N	106458722.251453	54924373.44011649	61146353.57626772	95400815.59837753	67876320.7360299	52307991.32340221	68715708.45424494	54283687.32138433	58744701.1672594	82458229.4987104	27312541.14855453	132808959.0191707
Com_2831_neg	3-Epiaphidicolin	3-表皮二萜	N	C20H34O4	338.246	337.238	1.22933	[M-H]-	7.435	0.51	2	C18	Lipids and lipid-like molecules	脂质和类脂分子	Prenol lipids	异戊烯醇脂	Diterpenoids	二萜类	#VALUE!	HMDB0245864	Lipids and lipid-like molecules	Prenol lipids	Diterpenoids	_	_	_	_	_	_	_	2210	CC1(CO)C(O)CCC2(C)C1CCC1CC3CC21CCC3(O)CO	NOFOAYPPHIUXJR-UHFFFAOYSA-N	6456082.85916399	11306193.32000561	13326376.31387061	4981200.645092104	5384038.49981061	6810004.978838036	6842423.561779563	5707909.766518671	7514539.379317571	6681949.483816328	12308514.3483091	10873388.18476199
Com_2452_neg	5b-Dihydrotestosterone	本胆烷-17β-醇-3-酮	N	C19H30O2	290.225	289.217	2.2442	[M-H]-	9.485	0.64	2	C18	Lipids and lipid-like molecules	脂质和类脂分子	Steroids and steroid derivatives	类固醇和类固醇衍生物	Androstane steroids	雄甾烷类固醇	571-22-2""	HMDB0006770	Lipids and lipid-like molecules	Steroids and steroid derivatives	Androstane steroids	5beta-Dihydrotestosterone	C05293	map00150	LMST02020069	Sterol Lipids [ST]	Steroids [ST02]	C19 steroids (androgens) and derivatives [ST0202]	11302	[H][C@@]12CC[C@H](O)[C@@]1(C)CC[C@@]1([H])[C@@]2([H])CC[C@]2([H])CC(=O)CC[C@]12C	NVKAWKQGWWIWPM-MISPCMORSA-N	5181549.324477801	8175424.375849367	5876974.132161235	4927482.08708826	5872542.30154131	6121849.94103476	5880647.268623822	4767434.325940121	4980291.156947274	7613531.105242918	4822469.256306826	4774708.851561776
Com_1291_neg	1-Ethoxy-3-methyl-2-butene	1-乙氧基-3-甲基-2-丁烯	N	C7H14O	114.104	113.097	2.51401	[M-H]-	6.33	0.58	2	C18	Organic oxygen compounds	有机氧化合物	Organooxygen compounds	有机氧化合物	Ethers	醚类	22094-00-4""	HMDB0038052	Organic oxygen compounds	Organooxygen compounds	Ethers	_	_	_	_	_	_	_	5463936	CCOCC=C(C)C	HPMSQLYFMOOLKS-UHFFFAOYSA-N	459243.9648947294	392951.868569636	809209.5092464759	734043.055431393	476864.582363934	444291.4455262488	459283.4378972388	410566.5334736992	480449.3206785024	386335.330635819	214690.3956705805	332132.3939865209
Com_3177_neg	12-Ketoporrigenin	_	N	C27H42O5	446.303	445.295	1.47191	[M-H]-	7.18	0.55	2	C18	Lipids and lipid-like molecules	脂质和类脂分子	Prenol lipids	异戊烯醇脂	Triterpenoids	三萜类	189014-45-7""	HMDB0031079	Lipids and lipid-like molecules	Prenol lipids	Triterpenoids	_	_	_	_	_	_	_	73313119	CC1C2C(CC3C4CC(O)C5CC(O)CCC5(C)C4CC(=O)C23C)OC11CCC(C)CO1	AEDBOXCTQDATMF-UHFFFAOYSA-N	1165066.209988093	3847741.240669909	1900643.641232206	3092464.33541452	2363972.44219631	3012330.176256006	3066210.663419941	3674069.068558884	1702289.587205297	2580894.760751554	5130253.056533666	1876132.399492296
Com_2848_neg	Stearoylglycine	_	N	C20H39NO3	341.293	340.285	1.4813	[M-H]-	10.132	0.6	2	C18	Organic acids and derivatives	有机酸及其衍生物	Carboxylic acids and derivatives	羧酸及其衍生物	Amino acids, peptides, and analogues	氨基酸、肽和类似物	#VALUE!	HMDB0013308	Organic acids and derivatives	Carboxylic acids and derivatives	Amino acids, peptides, and analogues	_	_	_	LMFA08020077	Fatty Acyls [FA]	Fatty amides [FA08]	N-acyl amines [FA0802]	95070	CCCCCCCCCCCCCCCCCC(=O)NCC(O)=O	UEYROBDNFIWNST-UHFFFAOYSA-N	1524556.722852491	1255033.924813377	977257.884138765	972442.8583250438	2272276.26621781	2151395.320885343	1890919.701321183	667393.1187157879	1223373.710512176	1271150.431003204	1312782.55172807	1654428.180635606
Com_2880_neg	ent-17-Acetoxy-16b-kauran-19-al	_	N	C22H34O3	346.251	345.243	1.89939	[M-H]-	8.979	0.53	2	C18	Lipids and lipid-like molecules	脂质和类脂分子	Prenol lipids	异戊烯醇脂	Diterpenoids	二萜类	41756-46-1""	HMDB0036722	Lipids and lipid-like molecules	Prenol lipids	Diterpenoids	_	_	_	_	_	_	_	536366	CC(=O)OCC1CC23CC1CCC2C1(C)CCCC(C)(C=O)C1CC3	AXCCTUATUTWPBD-UHFFFAOYSA-N	3631905.36663194	4376736.155240913	6814849.917206702	8051734.885218971	5870341.48984779	6180564.270209351	7388241.088648876	7977928.321907802	4714034.194838208	18823169.57725078	11238554.26899352	6221322.130664369
Com_3281_neg	LysoPE(20:1(11Z)/0:0)	溶血磷脂酰乙醇胺(20:1(11Z)/0:0)	N	C25H50NO7P	507.332	506.324	1.42334	[M-H]-	10.031	0.6	2	C18	Lipids and lipid-like molecules	脂质和类脂分子	Glycerophospholipids	甘油磷脂	Glycerophosphoethanolamines	甘油磷酸乙醇胺类	#VALUE!	HMDB0011512	Lipids and lipid-like molecules	Glycerophospholipids	Glycerophosphoethanolamines	_	_	_	LMGP02050020	Glycerophospholipids [GP]	Glycerophosphoethanolamines [GP02]	Monoacylglycerophosphoethanolamines [GP0205]	52925139	[H][C@@](O)(COC(=O)CCCCCCCCC\C=C/CCCCCCCC)COP(O)(=O)OCCN	JEAGLCKGAKACCE-OPSAWKISSA-N	22741348.25837229	16100427.77255631	10202617.3952023	34012358.48170389	30710178.189292	46272790.81352447	36410294.87738153	31402801.46230767	10475745.91345543	16664794.79170195	76043407.37540054	18525968.15777244
Com_3196_neg	LysoPE(16:1(9Z)/0:0)	溶血磷脂酰乙醇胺(16:1(9Z)/0:0)	N	C21H42NO7P	451.27	450.262	1.98046	[M-H]-	8.605	0.68	2	C18	Lipids and lipid-like molecules	脂质和类脂分子	Glycerophospholipids	甘油磷脂	Glycerophosphoethanolamines	甘油磷酸乙醇胺类	#VALUE!	HMDB0011504	Lipids and lipid-like molecules	Glycerophospholipids	Glycerophosphoethanolamines	_	_	_	LMGP02050010	Glycerophospholipids [GP]	Glycerophosphoethanolamines [GP02]	Monoacylglycerophosphoethanolamines [GP0205]	52925129	[H][C@@](O)(COC(=O)CCCCCCC\C=C/CCCCCC)COP(O)(=O)OCCN	DSOWUEHXZJUNID-WHXUGTBJSA-N	32813942.25358852	41502091.48360433	20055171.62579163	22558825.37916519	23079455.0639342	32288662.46140505	29727538.15458066	26620125.73631524	15477729.35280628	38386614.25681474	26481047.64321301	38121606.45196271
Com_3558_neg	PG(18:1(9Z)/18:1(11Z))	磷脂酰甘油(18:1(9Z)/18:1(11Z))	N	C42H79O10P	774.541	773.533	1.29049	[M-H]-	11.247	0.7	2	C18	Lipids and lipid-like molecules	脂质和类脂分子	Glycerophospholipids	甘油磷脂	Glycerophosphoglycerols	甘油磷酸甘油	#VALUE!	HMDB0010633	Lipids and lipid-like molecules	Glycerophospholipids	Glycerophosphoglycerols	_	_	_	_	_	_	_	53480629	[H][C@](O)(CO)COP(O)(=O)OC[C@@]([H])(COC(=O)CCCCCCC\C=C/CCCCCCCC)OC(=O)CCCCCCCCC\C=C/CCCCCC	NTMBJQYQYMPGRM-MYVKIHSOSA-N	223162082.2104973	219700867.4182384	186264858.6749908	118004816.3800463	224395526.395585	224972700.2693441	201750374.0086927	264194439.4264186	218444725.1493114	234787399.7671881	206531874.8995486	408757233.4287702
Com_3246_neg	LysoPA(22:5(4Z,7Z,10Z,13Z,16Z)/0:0)	溶血甘油磷酸甘油酯(22:5(4Z,7Z,10Z,13Z,16Z)/0:0)	N	C25H41O7P	484.259	483.251	1.02814	[M-H]-	8.805	0.69	2	C18	Lipids and lipid-like molecules	脂质和类脂分子	Glycerophospholipids	甘油磷脂	Glycerophosphates	甘油磷酸酯类	#VALUE!	HMDB0114753	Lipids and lipid-like molecules	Glycerophospholipids	Glycerophosphates	_	_	_	_	_	_	_	25006226	CCCCC\C=C/C\C=C/C\C=C/C\C=C/C\C=C/CCC(=O)OCC(O)COP(O)(O)=O	BAJTXVWXVJSULG-WMPRHZDHSA-N	2587929.458217676	1126951.829259126	2087033.488166446	1425547.004492358	1779947.66240645	2462756.10272874	2208326.495525693	1162287.504376442	1467131.191053033	1832812.852106382	606734.5478907581	5282076.157093422
Com_2750_neg	2-Hydroxydesogestrel	2-羟基去甲地诺酮	N	C22H30O2	326.225	325.217	1.39804	[M-H]-	9.282	0.67	2	C18	Lipids and lipid-like molecules	脂质和类脂分子	Steroids and steroid derivatives	类固醇和类固醇衍生物	Estrane steroids	雌激素类固醇	#VALUE!	HMDB0060719	Lipids and lipid-like molecules	Steroids and steroid derivatives	Estrane steroids	_	_	_	_	_	_	_	131769928	CC[C@]12CC(=C)C3[C@@H](CCC4=CCC(O)C[C@H]34)C1CCC2(O)C#C	QIHOGMOPCFYMJU-MTRZUGBVSA-N	64484939.92059846	66203597.80116249	54118293.95141364	54966320.93560921	65405253.7010091	70555480.27811189	74036380.39798051	61515387.07156651	49590018.74884992	64566919.64453272	48057212.89524767	90000980.53746535
Com_2894_neg	ent-16b,19-Kauranediol 19-acetate	_	N	C22H36O3	348.266	347.258	1.94041	[M-H]-	9.448	0.59	2	C18	Lipids and lipid-like molecules	脂质和类脂分子	Prenol lipids	异戊烯醇脂	Diterpenoids	二萜类	30320-70-8""	HMDB0036801	Lipids and lipid-like molecules	Prenol lipids	Diterpenoids	_	_	_	_	_	_	_	630219	CC(=O)OCC1(C)CCCC2(C)C3CCC4CC3(CC4(C)O)CCC12	AELNFENJKQXLPW-UHFFFAOYSA-N	15407142.35408994	17283508.23713748	14362317.25470305	15545955.83035652	21068308.4965403	21288539.5576607	21175052.71096056	13146195.16512779	11707809.07155179	15898750.17788741	30713380.45827886	25668591.81417952
Com_2144_neg	5-L-Glutamyl-taurine	5-L-谷氨酰牛磺酸	N	C7H14N2O6S	254.057	253.049	2.83136	[M-H]-	1.387	0.55	2	C18	Organic acids and derivatives	有机酸及其衍生物	Carboxylic acids and derivatives	羧酸及其衍生物	Amino acids, peptides, and analogues	氨基酸、肽和类似物	#VALUE!	HMDB0004195	Organic acids and derivatives	Carboxylic acids and derivatives	Amino acids, peptides, and analogues	5-L-Glutamyl-taurine; 5-Glutamyl-taurine; Glutaurine	C05844	map00430	_	_	_	_	68759	N[C@@H](CCC(=O)NCCS(O)(=O)=O)C(O)=O	WGXUDTHMEITUBO-YFKPBYRVSA-N	8075293.754704392	9620196.667349068	6099536.414109874	4229673.872709485	7353516.90014467	6705390.876309449	6169691.804016808	5024540.584764569	8723751.13544939	7621495.712365488	2523177.876384904	8928769.803866735
Com_2990_neg	N-Stearoyl Serine	N-硬脂酰丝氨酸	N	C21H41NO4	371.304	370.296	1.78801	[M-H]-	9.967	0.64	2	C18	Organic acids and derivatives	有机酸及其衍生物	Carboxylic acids and derivatives	羧酸及其衍生物	Amino acids, peptides, and analogues	氨基酸、肽和类似物	#VALUE!	HMDB0241949	Organic acids and derivatives	Carboxylic acids and derivatives	Amino acids, peptides, and analogues	_	_	_	LMFA08020102	Fatty Acyls [FA]	Fatty amides [FA08]	N-acyl amino acids [FA0805]	21522464	CCCCCCCCCCCCCCCCCC(=O)NC(CO)C(O)=O	CLHUCXCVFSEJRR-UHFFFAOYSA-N	6182660.00067568	4006436.76444043	3644134.128623156	4184676.396474175	4007174.45056247	4340142.911101013	4223491.706782282	3100843.569733172	4031693.036858106	4424253.947225492	3102739.427747533	9020601.758360336
Com_1328_neg	5-Ethoxythiazole	5-乙氧基噻唑	N	C5H7NOS	129.025	128.017	0.38633	[M-H]-	5.325	0.55	2	C18	Organic oxygen compounds	有机氧化合物	Organooxygen compounds	有机氧化合物	Ethers	醚类	#VALUE!	HMDB0302893	Organic oxygen compounds	Organooxygen compounds	Ethers	_	_	_	_	_	_	_	568152	CCOC1=CN=CS1	CAYSHAOATVWHSR-UHFFFAOYSA-N	12366613.13896915	8255948.341081684	3762955.225150161	7569339.692906541	10047637.2767256	6289863.722324965	6293893.36396814	5883495.352972986	7657569.34340594	6876709.591601159	9873549.129070587	12284440.84838261
Com_3439_neg	PG(16:1(9Z)/16:0)	磷脂酰甘油(16:1(9Z)/16:0)	N	C38H73O10P	720.494	719.487	0.00945	[M-H]-	11.234	0.68	2	C18	Lipids and lipid-like molecules	脂质和类脂分子	Glycerophospholipids	甘油磷脂	Glycerophosphoglycerols	甘油磷酸甘油	#VALUE!	HMDB0010585	Lipids and lipid-like molecules	Glycerophospholipids	Glycerophosphoglycerols	_	_	_	LMGP04010207	Glycerophospholipids [GP]	Glycerophosphoglycerols [GP04]	Diacylglycerophosphoglycerols [GP0401]	52926472	[H][C@](O)(CO)COP(O)(=O)OC[C@@]([H])(COC(=O)CCCCCCC\C=C/CCCCCC)OC(=O)CCCCCCCCCCCCCCC	JZMVGKUGUWBISQ-BWTMDTOGSA-N	14534150.11903048	27662477.47829413	22287588.92755173	16529772.88596278	24148835.3816315	32985047.77431121	31149307.87170112	24260800.11522045	16892272.63245595	30157860.63613983	33481288.83955418	26765462.07770354
Com_3309_neg	LysoPE(22:5(7Z,10Z,13Z,16Z,19Z)/0:0)	溶血磷脂酰乙醇胺 (22:5 (7Z,10Z,13Z,16Z,19Z)/0:0)	N	C27H46NO7P	527.301	526.293	1.36826	[M-H]-	9.06	0.61	2	C18	Lipids and lipid-like molecules	脂质和类脂分子	Glycerophospholipids	甘油磷脂	Glycerophosphoethanolamines	甘油磷酸乙醇胺类	#VALUE!	HMDB0011525	Lipids and lipid-like molecules	Glycerophospholipids	Glycerophosphoethanolamines	_	_	_	LMGP02050070	Glycerophospholipids [GP]	Glycerophosphoethanolamines [GP02]	Monoacylglycerophosphoethanolamines [GP0205]	53480955	[H][C@@](O)(COC(=O)CCCCC\C=C/C\C=C/C\C=C/C\C=C/C\C=C/CC)COP(O)(=O)OCCN	OSRWIBSZJTWIKA-SCFYABBUSA-N	55104605.25618093	33402940.84664389	41657923.28913347	26227087.69713929	37674663.6950032	48784728.79877295	47981032.17555285	25050359.73525881	37791209.24441858	45556978.4886771	18110990.18610036	74693349.77370507
Com_3126_neg	CPA(18:1(11Z)/0:0)	_	N	C21H39O6P	418.248	417.24	1.62986	[M-H]-	9.187	0.51	2	C18	Lipids and lipid-like molecules	脂质和类脂分子	Glycerophospholipids	甘油磷脂	Glycerophosphates	甘油磷酸酯类	#VALUE!	HMDB0007005	Lipids and lipid-like molecules	Glycerophospholipids	Glycerophosphates	_	_	_	_	_	_	_	53477946	CCCCCC\C=C/CCCCCCCCCC(=O)OCC1COP(O)(=O)O1	AXUULXHJKNFQON-FPLPWBNLSA-N	13203207.08457287	12706123.44015436	9689132.12264626	11496559.53469878	12907159.9553657	15931993.4540687	16213204.61458857	10497089.70614233	11870632.43233055	13460868.45778734	13020299.40443042	25620574.32491007
Com_3403_neg	PE(P-16:0/16:0)	磷脂酰乙醇胺(P-16:0/16:0)	N	C37H74NO7P	675.52	674.513	0.45504	[M-H]-	11.347	0.56	2	C18	Lipids and lipid-like molecules	脂质和类脂分子	Glycerophospholipids	甘油磷脂	Glycerophosphoethanolamines	甘油磷酸乙醇胺类	#VALUE!	HMDB0011158	Lipids and lipid-like molecules	Glycerophospholipids	Glycerophosphoethanolamines	O-1-Alk-1-enyl-2-acyl-sn-glycero-3-phosphoethanolamine; Phosphatidalethanolamine; Plasmenylethanolamine; Ethanolamineplasmalogen; 2-Acyl-1-(1-alkenyl)-sn-glycero-3-phosphoethanolamine; 1-Alkenyl-2-acylglycerophosphoethanolamine	C04756	_	LMGP02030013	Glycerophospholipids [GP]	Glycerophosphoethanolamines [GP02]	1-(1Z-alkenyl),2-acylglycerophosphoethanolamines [GP0203]	52925046	[H][C@@](CO\C=C/CCCCCCCCCCCCCC)(COP(O)(=O)OCCN)OC(=O)CCCCCCCCCCCCCCC	FDULCEKAOVWBTQ-PXOIRPRXSA-N	8093387.248286868	14667686.11069036	9516429.156657211	5190615.023793757	9052120.60241603	5118303.423183854	7682471.57336305	14377883.42612253	7784174.644811052	6608791.10235079	12145227.41488592	18574230.62483519
Com_3013_neg	S-(2-Hydroxy-3-buten-1-yl)glutathione	S-(2-羟基-3-丁烯-1-基)谷胱甘肽	N	C14H23N3O7S	377.126	376.118	1.24343	[M-H]-	4.851	0.55	2	C18	Organic acids and derivatives	有机酸及其衍生物	Carboxylic acids and derivatives	羧酸及其衍生物	Amino acids, peptides, and analogues	氨基酸、肽和类似物	#VALUE!	HMDB0244552	Organic acids and derivatives	Carboxylic acids and derivatives	Amino acids, peptides, and analogues	_	_	_	_	_	_	_	53762871	NC(CCC(=O)NC(CSCC(O)C=C)C(=O)NCC(O)=O)C(O)=O	DJDZSKKPHYBDRV-UHFFFAOYSA-N	22996364.89621184	24992405.10907386	33913658.88416311	29065141.91227479	3979718.46681373	3519484.49680517	3788988.987351717	32932561.28844928	29443586.91726626	25257692.26216012	18166483.04068626	11025899.43927037
Com_2901_neg	(ent-6alpha,7alpha,12alpha)-6,7,12-Trihydroxy-16-kauren-19-oic acid	(ent-6α,7α,12α)-6,7,12-三羟基-16-卡伦-19-酸	N	C20H30O5	350.209	349.202	1.38091	[M-H]-	6.089	0.57	2	C18	Lipids and lipid-like molecules	脂质和类脂分子	Prenol lipids	异戊烯醇脂	Diterpenoids	二萜类	90806-33-0""	HMDB0036701	Lipids and lipid-like molecules	Prenol lipids	Diterpenoids	_	_	_	_	_	_	_	131752042	CC12CCCC(C)(C1C(O)C(O)C13CC(C(O)CC21)C(=C)C3)C(O)=O	GDUDOACZUAVXMK-UHFFFAOYSA-N	1940229.466447548	3443474.170722057	3015314.368138703	5298032.701269722	3378972.6026404	4497784.894584489	4786052.424619196	5647215.289948643	2455375.700959439	2304544.084264246	23637907.23438977	3677304.438858811
Com_3727_neg	PS(22:6(4Z,7Z,10Z,13Z,16Z,19Z)/22:4(7Z,10Z,13Z,16Z))	磷脂酰丝氨酸(22:6(4Z,7Z,10Z,13Z,16Z,19Z)/22:4(7Z,10Z,13Z,16Z))	N	C50H78NO10P	883.536	882.528	1.10713	[M-H]-	9.212	0.76	2	C18	Lipids and lipid-like molecules	脂质和类脂分子	Glycerophospholipids	甘油磷脂	Glycerophosphoserines	甘油磷酸丝氨酸	#VALUE!	HMDB0112876	Lipids and lipid-like molecules	Glycerophospholipids	Glycerophosphoserines	_	_	_	LMGP03010845	Glycerophospholipids [GP]	Glycerophosphoserines [GP03]	Diacylglycerophosphoserines [GP0301]	_	[H][C@](N)(COP(O)(=O)OC[C@@]([H])(COC(=O)CC\C=C/C\C=C/C\C=C/C\C=C/C\C=C/C\C=C/CC)OC(=O)CCCCC\C=C/C\C=C/C\C=C/C\C=C/CCCCC)C(O)=O	ZUSNMDMZVULEBC-QWGVEFEUSA-N	68915368.57727753	75175013.2721846	61181600.58674982	77048250.84979852	149886638.81344	243735210.9392637	228921804.1198767	46135338.20505938	92164985.91908598	85121847.80775915	66509541.8448238	156423527.8334071
Com_1799_neg	Daucic acid	_	N	C7H8O7	204.027	203.019	3.16024	[M-H]-	4.981	0.54	2	C18	Organic acids and derivatives	有机酸及其衍生物	Hydroxy acids and derivatives	羟基酸及其衍生物	Beta hydroxy acids and derivatives	β-羟基酸及其衍生物	34098-52-7""	HMDB0031665	Organic acids and derivatives	Hydroxy acids and derivatives	Beta hydroxy acids and derivatives	_	_	_	_	_	_	_	5316316	OC1C=C(OC(C1O)C(O)=O)C(O)=O	KUKCUROTFRBUNU-UHFFFAOYSA-N	10324834.18182713	13649113.73288438	8765114.563957259	14503972.88537097	11772336.9412823	10535113.30731168	11142281.39263605	16272907.5374128	17596257.40717807	11121814.16856993	9707026.21095615	14693356.96968423
Com_2061_neg	3-Oxotetradecanoic acid	3-氧代十四烷酸	N	C14H26O3	242.188	241.18	3.27886	[M-H]-	7.82	0.6	2	C18	Lipids and lipid-like molecules	脂质和类脂分子	Fatty Acyls	脂肪酰类	Fatty acids and conjugates	脂肪酸和结合物	#VALUE!	HMDB0010730	Lipids and lipid-like molecules	Fatty Acyls	Fatty acids and conjugates	_	_	_	LMFA01060099	Fatty Acyls [FA]	Fatty Acids and Conjugates [FA01]	Oxo fatty acids [FA0106]	_	CCCCCCCCCCCC(=O)CC(O)=O	XLKOZYOVXNPWGT-UHFFFAOYSA-N	9396696.589205887	16863337.59353069	20027974.62573889	22662871.69092896	15021897.3857062	17217519.06589477	17346429.77324361	15079807.42196623	10299238.48295934	15657966.5310951	26097134.72497662	11297167.29225684
Com_3248_neg	LysoPG(16:0/0:0)	_	N	C22H45O9P	484.28	483.272	2.05235	[M-H]-	8.595	0.78	2	C18	Lipids and lipid-like molecules	脂质和类脂分子	Glycerophospholipids	甘油磷脂	Glycerophosphoglycerols	甘油磷酸甘油	116870-26-9""	HMDB0240601	Lipids and lipid-like molecules	Glycerophospholipids	Glycerophosphoglycerols	_	_	_	LMGP04050008	Glycerophospholipids [GP]	Glycerophosphoglycerols [GP04]	Monoacylglycerophosphoglycerols [GP0405]	42607483	CCCCCCCCCCCCCCCC(=O)OC[C@@H](O)COP(O)(=O)OC[C@@H](O)CO	BVJSKAUUFXBDOB-LEWJYISDSA-N	187218761.285467	208925266.1461573	154755862.0602647	188241214.1438034	221109870.543849	261603083.8505942	260043973.9106419	193836827.9362499	145785235.3247373	183304769.0689557	204218069.7652526	294973089.50477
Com_3026_neg	(2-Amino-3-hydroxyoctadecyl) dihydrogen phosphate	_	N	C18H40NO5P	381.264	380.256	2.43779	[M-H]-	8.848	0.98	2	C18	Lipids and lipid-like molecules	脂质和类脂分子	Sphingolipids	鞘脂类	Phosphosphingolipids	磷脂鞘脂	#VALUE!	HMDB0242462	Lipids and lipid-like molecules	Sphingolipids	Phosphosphingolipids	_	_	_	_	_	_	_	520	CCCCCCCCCCCCCCCC(O)C(N)COP(O)(O)=O	YHEDRJPUIRMZMP-UHFFFAOYSA-N	2212896.863079547	2960503.617503538	2455706.048397745	8593178.645180378	5008846.4888777	7744551.438761592	7766349.996986979	10542001.2670313	2049998.587926074	2721998.113388546	13868576.4070168	4268556.798940732
Com_3256_neg	3',8-Dimethoxyapigenin 7-glucoside	_	N	C23H24O12	492.127	491.119	0.99266	[M-H]-	6.139	0.51	2	C18	Phenylpropanoids and polyketides	苯丙素类和聚酮类	Flavonoids	黄酮类化合物	Flavonoid glycosides	黄酮糖苷	135043-85-5""	HMDB0038825	Phenylpropanoids and polyketides	Flavonoids	Flavonoid glycosides	_	_	_	_	_	_	_	14825845	COC1=C(O)C=CC(=C1)C1=CC(=O)C2=C(O1)C(OC)=C(OC1OC(CO)C(O)C(O)C1O)C=C2O	XXUHDKDDHQURGH-UHFFFAOYSA-N	1469302.621548296	2149374.979058736	1962562.100315783	2308003.885809814	1589328.57901704	2184601.836959656	2213636.247925734	2664301.599400026	1500460.79860015	1280883.300277839	1720511.128132568	2163618.963497148
Com_1254_neg	Ethyl isopropyl sulfide	乙基异丙基硫醚	N	C5H12S	104.066	103.059	2.57213	[M-H]-	1.359	0.81	2	C18	Organosulfur compounds	有机硫化合物	Thioethers	硫醚类	Dialkylthioethers	二烷基硫醚	#VALUE!	HMDB0303106	Organosulfur compounds	Thioethers	Dialkylthioethers	_	_	_	_	_	_	_	21228	CCSC(C)C	NZUQQADVSXWVNW-UHFFFAOYSA-N	5644794.60767518	5956180.01368467	6546083.064158689	6329986.923704971	7528627.32062727	6507995.068686631	6714011.36893176	8765397.755250683	8944166.27005524	6545994.212539327	5150830.839419824	6975576.685642925
Com_2466_neg	Seryltryptophan	_	N	C14H17N3O4	291.122	290.114	0.4046	[M-H]-	5.363	0.58	2	C18	Organic acids and derivatives	有机酸及其衍生物	Carboxylic acids and derivatives	羧酸及其衍生物	Amino acids, peptides, and analogues	氨基酸、肽和类似物	94421-70-2""	HMDB0029050	Organic acids and derivatives	Carboxylic acids and derivatives	Amino acids, peptides, and analogues	_	_	_	_	_	_	_	14409364	N[C@@H](CO)C(=O)N[C@@H](CC1=CNC2=C1C=CC=C2)C(O)=O	LZLREEUGSYITMX-JQWIXIFHSA-N	474681.0042239016	398835.9305258983	298922.3511950582	728064.9473036744	983415.436738712	563054.3387391866	588959.209802013	576273.5731862206	747854.1784837182	586343.3107633785	2630878.807704992	354275.3576729432
Com_2085_neg	Glycerophosphoglycerol	_	N	C6H15O8P	246.05	245.042	3.10371	[M-H]-	1.366	0.78	2	C18	Organic acids and derivatives	有机酸及其衍生物	Organic phosphoric acids and derivatives	有机磷酸及其衍生物	Phosphate esters	磷酸酯类	185615-51-4""	HMDB0240316	Organic acids and derivatives	Organic phosphoric acids and derivatives	Phosphate esters	Glycerophosphoglycerol	C03274	_	_	_	_	_	54575349	OC[C@H](O)COP(O)(=O)OC[C@H](O)CO	LLCSXHMJULHSJN-OLQVQODUSA-N	37058560.77618037	38383816.91742597	37969622.32851973	43548945.79379987	44208280.9037962	39150662.26353842	41466894.04023944	48363441.51861927	38220163.31140318	36325835.62370375	42397608.97692868	33723617.21789733
Com_3333_neg	LysoPC(18:1(11Z)/0:0)	溶血磷脂酰胆碱(18:1(11Z)/0:0)	N	C26H52NO7P	521.348	556.317	0.26142	[M+Cl]-	9.591	0.67	2	C18	Lipids and lipid-like molecules	脂质和类脂分子	Glycerophospholipids	甘油磷脂	Glycerophosphocholines	甘油磷酸胆碱	#VALUE!	HMDB0010385	Lipids and lipid-like molecules	Glycerophospholipids	Glycerophosphocholines	1-Acyl-sn-glycero-3-phosphocholine; 1-Acyl-sn-glycerol-3-phosphocholine; alpha-Acylglycerophosphocholine; 2-Lysolecithin; 2-Lysophosphatidylcholine; 1-Acylglycerophosphocholine	C04230	_	LMGP01050138	Glycerophospholipids [GP]	Glycerophosphocholines [GP01]	Monoacylglycerophosphocholines [GP0105]	53480465	CCCCCC\C=C/CCCCCCCCCC(=O)OC[C@@]([H])(O)COP([O-])(=O)OCC[N+](C)(C)C	PZRFVAHZNWPPAC-VBKSFVIKSA-N	8888438.321951034	9702094.280226298	9596283.503866795	8115104.900080618	9979522.59094474	13373045.6863875	13210849.1127387	10515913.72266846	7022167.817419261	8982813.001331424	9562003.185795272	10535925.53211001
Com_3366_neg	LysoPI(18:2(9Z,12Z)/0:0)	_	N	C27H49O12P	596.296	595.288	1.51123	[M-H]-	8.284	0.69	2	C18	Lipids and lipid-like molecules	脂质和类脂分子	Glycerophospholipids	甘油磷脂	Glycerophosphoinositols	甘油磷酸肌醇	1425501-10-5""	HMDB0240597	Lipids and lipid-like molecules	Glycerophospholipids	Glycerophosphoinositols	_	_	_	LMGP06050010	Glycerophospholipids [GP]	Glycerophosphoinositols [GP06]	Monoacylglycerophosphoinositols [GP0605]	_	CCCCC\C=C/C\C=C/CCCCCCCC(=O)OC[C@@H](O)COP(O)(=O)O[C@H]1[C@H](O)[C@@H](O)[C@H](O)[C@@H](O)[C@H]1O	SAHCQBPGXQFTRA-MUTGBQBKSA-N	11248609.99551446	12439220.46589278	12895157.42468697	15425081.38088887	17856469.0588087	24291005.94271927	23684364.51722094	14689557.09232461	7810482.4004346	10873695.91638433	10186504.05805223	13564381.50122346
Com_3437_neg	PG(16:1(9Z)/16:1(9Z))	磷脂酰甘油(16:1(9Z)/16:1(9Z))	N	C38H71O10P	718.478	717.471	0.42477	[M-H]-	11.238	0.58	2	C18	Lipids and lipid-like molecules	脂质和类脂分子	Glycerophospholipids	甘油磷脂	Glycerophosphoglycerols	甘油磷酸甘油	#VALUE!	HMDB0010586	Lipids and lipid-like molecules	Glycerophospholipids	Glycerophosphoglycerols	_	_	_	LMGP04010967	Glycerophospholipids [GP]	Glycerophosphoglycerols [GP04]	Diacylglycerophosphoglycerols [GP0401]	52927230	[H][C@](O)(CO)COP(O)(=O)OC[C@@]([H])(COC(=O)CCCCCCC\C=C/CCCCCC)OC(=O)CCCCCCC\C=C/CCCCCC	GHQNERCMPIDAAU-NWHZUZAFSA-N	6632478.302435792	6340439.656772035	5112335.084250391	2504770.5850636	4040203.95775046	6396675.093920764	4256322.95165402	2691894.845904469	2212565.136715338	5951249.758241504	8736224.643367438	5635211.883565671
Com_3105_neg	(Acetyloxy)triphenylstannane	三苯基乙酸锡	N	C20H18O2Sn	410.033	409.026	1.32281	[M-H]-	1.466	0.56	2	C18	Benzenoids	苯类化合物	Benzene and substituted derivatives	苯及其取代衍生物	_	_	900-95-8""	HMDB0031789	Benzenoids	Benzene and substituted derivatives	_	Fentin acetate	C18728	_	_	_	_	_	16682804	CC(=O)O[Sn](C1=CC=CC=C1)(C1=CC=CC=C1)C1=CC=CC=C1	WDQNIWFZKXZFAY-UHFFFAOYSA-M	3891698.029860536	2013274.733466274	3337150.305143017	4446319.076389053	25638447.2516667	20455152.05383379	25749181.85344091	4863290.938156839	3201537.808581358	5919533.469348076	4032962.18011687	5301514.93403804
Com_3044_neg	N-Docosahexaenoyl Glycine	N-二十二碳六烯酰甘氨酸	N	C24H35NO3	385.262	384.254	1.54722	[M-H]-	8.943	0.57	2	C18	Organic acids and derivatives	有机酸及其衍生物	Carboxylic acids and derivatives	羧酸及其衍生物	Amino acids, peptides, and analogues	氨基酸、肽和类似物	#VALUE!	HMDB0242014	Organic acids and derivatives	Carboxylic acids and derivatives	Amino acids, peptides, and analogues	_	_	_	_	_	_	_	_	CCC=CCC=CCC=CCC=CCC=CCC=CCCC(=O)NCC(O)=O	BEYWKSIFICEQGH-UHFFFAOYSA-N	1581398.501812531	1477839.382185444	910317.976075168	1757318.692933988	2054169.53617091	2710303.455008999	2478509.993162779	1425889.519417966	1271250.438169732	2273781.74579981	4064176.994211559	3486250.527121555
Com_1859_neg	2-Oxo-3-hydroxy-4-phosphobutanoic acid	_	N	C4H7O8P	213.988	212.98	2.78265	[M-H]-	1.666	0.71	2	C18	Organic acids and derivatives	有机酸及其衍生物	Keto acids and derivatives	酮酸及其衍生物	Short-chain keto acids and derivatives	短链酮酸及其衍生物	#VALUE!	HMDB0006801	Organic acids and derivatives	Keto acids and derivatives	Short-chain keto acids and derivatives	2-Oxo-3-hydroxy-4-phosphobutanoate; alpha-Keto-3-hydroxy-4-phosphobutyrate; (3R)-3-Hydroxy-2-oxo-4-phosphonooxybutanoate; (3R)-3-Hydroxy-2-oxo-4-phosphooxybutanoate	C06054	_	_	_	_	_	21145142	O[C@H](COP(O)(O)=O)C(=O)C(O)=O	MZJFVXDTNBHTKZ-UWTATZPHSA-N	3388234.713771329	3328983.464994875	2574535.092427041	1617932.868866784	4602847.80265869	4294128.033400126	4496578.550722545	2711138.601844924	3317010.31656042	2293084.876247756	2330860.831241791	3609515.217439869
Com_2658_neg	Tetrahydrocannabinol	delta9-四氢大麻酚乙醇	N	C21H30O2	314.225	313.217	0.79172	[M-H]-	9.206	0.66	2	C18	Organoheterocyclic compounds	有机杂环化合物	Benzopyrans	苯并吡喃类	1-benzopyrans	1-苯并吡喃	1972-08-3""	HMDB0014613	Organoheterocyclic compounds	Benzopyrans	1-benzopyrans	Dronabinol; Delta9-Tetrahydrocannabinol; Tetrahydrocannabinol; THC	C06972	_	LMPK13120004	Polyketides [PK]	Aromatic polyketides [PK13]	Other aromatic polyketides [PK1312]	16078	[H][C@@]12C=C(C)CC[C@@]1([H])C(C)(C)OC1=CC(CCCCC)=CC(O)=C21	CYQFCXCEBYINGO-IAGOWNOFSA-N	508286.635634249	416112.384757002	502132.2618051603	421442.1271917364	2542903.03301343	3069527.034915027	3022482.509110068	322216.6424475469	364823.787521292	8130535.203901118	5885413.407769751	306403.6188911389
Com_3244_neg	1-(4Z,7Z,10Z,13Z,16Z,19Z-docosahexaenoyl)-glycero-3-phosphate	_	N	C25H39O7P	482.243	481.235	1.93815	[M-H]-	8.537	0.79	2	C18	Lipids and lipid-like molecules	脂质和类脂分子	Glycerophospholipids	甘油磷脂	Glycerophosphates	甘油磷酸酯类	#VALUE!	HMDB0062307	Lipids and lipid-like molecules	Glycerophospholipids	Glycerophosphates	_	_	_	LMGP10050019	Glycerophospholipids [GP]	Glycerophosphates [GP10]	Monoacylglycerophosphates [GP1005]	_	[H]C(CC)=C([H])CC([H])=C([H])C\C([H])=C(\[H])C\C([H])=C(\[H])C\C([H])=C(\[H])C\C([H])=C(\[H])CCC(=O)OC[C@@]([H])(O)COP(O)(O)=O	UWHSPTWBPTXYMF-IZJKNPMXSA-N	195522152.2409093	200039097.0066702	160319737.6314901	145735373.4329307	169445278.275149	232339139.2463413	229408351.4797816	142784141.0566965	120358520.3492797	101086384.892487	71155938.26928309	211410563.4883831
Com_1360_neg	Bis-triazole	_	N	C4H2N6	134.034	133.027	1.30504	[M-H]-	1.338	0.57	2	C18	Organic nitrogen compounds	有机氮化合物	Organonitrogen compounds	有机氮化合物	Azo compounds	偶氮化合物	#VALUE!	HMDB0249240	Organic nitrogen compounds	Organonitrogen compounds	Azo compounds	_	_	_	_	_	_	_	66592610	C1=NC(N=N1)=C1N=CN=N1	YNRGDPQTVDWXPB-UHFFFAOYSA-N	2337093.341276404	2681884.814047749	2539266.799995685	2360778.724375541	3131154.99378348	2658199.41777335	2655149.015278998	2705862.982132372	2740943.372493517	2251075.855676895	3162961.974896368	3408357.92866643
Com_2477_neg	Koenimbine	O-甲基柯氏九里香酚碱	N	C19H19NO2	293.142	292.134	1.58308	[M-H]-	6.471	0.54	2	C18	Organoheterocyclic compounds	有机杂环化合物	Indoles and derivatives	吲哚及其衍生物	Carbazoles	咔唑类	21087-98-9""	HMDB0030210	Organoheterocyclic compounds	Indoles and derivatives	Carbazoles	_	_	_	_	_	_	_	97487	COC1=CC2=C(NC3=C4C=CC(C)(C)OC4=C(C)C=C23)C=C1	OSERHKINMDLESD-UHFFFAOYSA-N	1575992.985046897	2395099.74907908	3808951.291858628	2552284.777187296	2157266.79153126	2988906.994289495	2984617.533264938	2751726.348529531	3857768.954892989	2581416.876429655	300369.3018559918	2158225.890390972
Com_3054_neg	Oleoyltaurine	_	N	C20H39NO4S	389.26	388.252	2.09697	[M-H]-	8.699	0.52	2	C18	Lipids and lipid-like molecules	脂质和类脂分子	Fatty Acyls	脂肪酰类	Fatty amides	脂肪酰胺	#VALUE!	HMDB0242113	Lipids and lipid-like molecules	Fatty Acyls	Fatty amides	_	_	_	LMFA08020081	Fatty Acyls [FA]	Fatty amides [FA08]	N-acyl amines [FA0802]	6437033	[H]\C(CCCCCCCC)=C(/[H])CCCCCCCC(O)=NCCS(O)(=O)=O	KOGRJTUIKPMZEJ-KTKRTIGZSA-N	109030818.1133084	111743639.2281342	86116832.2199205	89605077.44705512	106546442.887201	120980513.1011073	125698512.4251066	74778079.10707456	75684990.09589356	80464229.43104088	44064244.76647302	186168184.8353564
Com_3221_neg	LysoPE(P-18:1(9Z)/0:0)	_	N	C23H46NO6P	463.306	462.298	1.95851	[M-H]-	9.784	0.72	2	C18	Lipids and lipid-like molecules	脂质和类脂分子	Glycerophospholipids	甘油磷脂	Glycerophosphoethanolamines	甘油磷酸乙醇胺类	1425046-04-3""	HMDB0240599	Lipids and lipid-like molecules	Glycerophospholipids	Glycerophosphoethanolamines	_	_	_	_	_	_	_	_	CCCCCCCC\C=C/CCCCCC\C=C/OC[C@@H](O)COP(O)(=O)OCCN	URGVIWXYPWWBQO-UWEYSURVSA-N	369783828.1795451	294516030.2060262	240430248.7119935	400823172.4361522	391604201.520595	455714002.8847413	439002825.8217588	386552419.8654547	221583690.4447501	402451610.4896498	1057859814.266693	482850910.3310918
Com_2713_neg	Aspartyl-Tryptophan	天冬氨酰色氨酸	N	C15H17N3O5	319.117	318.11	0.22742	[M-H]-	5.408	0.5	2	C18	Organic acids and derivatives	有机酸及其衍生物	Carboxylic acids and derivatives	羧酸及其衍生物	Amino acids, peptides, and analogues	氨基酸、肽和类似物	#VALUE!	HMDB0028764	Organic acids and derivatives	Carboxylic acids and derivatives	Amino acids, peptides, and analogues	_	_	_	_	_	_	_	9948926	NC(CC(O)=O)C(=O)NC(CC1=CNC2=CC=CC=C12)C(O)=O	ZARXTZFGQZBYFO-UHFFFAOYSA-N	1156264.542341601	852466.6384886383	1211826.569093534	829364.4081764881	1598218.77681216	937619.2551059648	918929.714248174	1081504.337119514	1436259.437895235	1470369.428811353	1321232.570798002	1460111.412560735
Com_3262_neg	LysoPS(16:0/0:0)	_	N	C22H44NO9P	497.275	496.267	1.33856	[M-H]-	8.96	0.67	2	C18	Lipids and lipid-like molecules	脂质和类脂分子	Glycerophospholipids	甘油磷脂	Glycerophosphoserines	甘油磷酸丝氨酸	116947-34-3""	HMDB0240605	Lipids and lipid-like molecules	Glycerophospholipids	Glycerophosphoserines	_	_	_	LMGP03050002	Glycerophospholipids [GP]	Glycerophosphoserines [GP03]	Monoacylglycerophosphoserines [GP0305]	9547100	CCCCCCCCCCCCCCCC(=O)OC[C@@H](O)COP(O)(=O)OC[C@H](N)C(O)=O	XIVOBOJQPNEUSC-UXHICEINSA-N	39520324.53939262	47634241.06543212	34413356.47190576	16076414.69574271	30146691.3649201	39828426.82587232	39080955.46445829	15529713.10749301	19936523.70051976	59239254.58708071	9573718.219131451	22688053.07543761
Com_2785_neg	Momilactone B	_	N	C20H26O4	330.183	329.175	1.13759	[M-H]-	6.506	0.57	2	C18	Organoheterocyclic compounds	有机杂环化合物	Naphthopyrans	萘并吡喃类	_	_	51415-08-8""	HMDB0036749	Organoheterocyclic compounds	Naphthopyrans	_	_	_	_	_	_	_	_	73018629	CC12C3C(OC1=O)C=C1CC(C)(CCC1C31CCC2(O)OC1)C=C	SONPFFIKLYCKOY-UHFFFAOYSA-N	1391880.518167709	2222102.295406762	2184340.698723418	3722886.219503312	1548017.15536155	2027497.441873141	2245653.094038391	2732464.779993115	1642254.234138446	3962338.679782145	1381721.850464246	1576457.389572669
Com_3040_neg	N-Palmitoyl Glutamine	N-棕榈酰谷氨酰胺	N	C21H40N2O4	384.299	383.291	1.91384	[M-H]-	8.953	0.55	2	C18	Lipids and lipid-like molecules	脂质和类脂分子	Fatty Acyls	脂肪酰类	Fatty acids and conjugates	脂肪酸和结合物	#VALUE!	HMDB0241924	Lipids and lipid-like molecules	Fatty Acyls	Fatty acids and conjugates	_	_	_	LMFA08020127	Fatty Acyls [FA]	Fatty amides [FA08]	N-acyl amino acids [FA0805]	129882753	CCCCCCCCCCCCCCCC(=O)NC(CCC(N)=O)C(O)=O	KCXYSRAVPMMHKU-UHFFFAOYSA-N	14184322.36913518	13838615.93875769	13098216.05369662	7795034.473587178	16170416.0938269	18267595.12979744	18487115.77110199	8617091.291583946	12523617.3473219	24863380.24060152	13873806.56882147	19865981.9381827
Com_3311_neg	LysoPE(22:4(7Z,10Z,13Z,16Z)/0:0)	溶血磷脂酰乙醇胺 (22:4 (7Z,10Z,13Z,16Z)/0:0)	N	C27H48NO7P	529.317	528.309	1.53375	[M-H]-	9.312	0.68	2	C18	Lipids and lipid-like molecules	脂质和类脂分子	Glycerophospholipids	甘油磷脂	Glycerophosphoethanolamines	甘油磷酸乙醇胺类	#VALUE!	HMDB0011523	Lipids and lipid-like molecules	Glycerophospholipids	Glycerophosphoethanolamines	_	_	_	LMGP02050014	Glycerophospholipids [GP]	Glycerophosphoethanolamines [GP02]	Monoacylglycerophosphoethanolamines [GP0205]	52925133	[H][C@@](O)(COC(=O)CCCCC\C=C/C\C=C/C\C=C/C\C=C/CCCCC)COP(O)(=O)OCCN	NJHKGJJIKOCCMZ-YMIVKDKMSA-N	228254227.455633	1.5999e+08	136711082.9319661	119862357.624517	154791511.889806	202287796.5159081	187954177.2606897	342634143.9282475	136393631.8703099	199133724.8118073	231144589.6635176	235517651.6689502
Com_1721_neg	4,6-Dichloropyrimidine-5-carboxylic acid	4,6-二氯嘧啶-5-羧酸	N	C5H2Cl2N2O2	191.949	190.943	2.56754	[M-H]-	2.67	0.51	2	C18	Organoheterocyclic compounds	有机杂环化合物	Diazines	二嗪类	Pyrimidines and pyrimidine derivatives	嘧啶和嘧啶衍生物	#VALUE!	HMDB0247548	Organoheterocyclic compounds	Diazines	Pyrimidines and pyrimidine derivatives	_	_	_	_	_	_	_	24820487	OC(=O)C1=C(Cl)N=CN=C1Cl	KGBLYFGHJNGQBK-UHFFFAOYSA-N	907058.2159288976	475096.3159239322	624391.9657827839	235110.9416198285	210848.214624131	342442.3428220522	424916.3842046165	110380.0751384406	304405.2394977003	91706.04554458492	3131621.378460534	14090.11640199753
Com_1536_neg	Phosphodimethylethanolamine	磷酸二甲基乙醇胺	N	C4H12NO4P	169.05	168.043	0.90126	[M-H]-	1.347	0.73	2	C18	Organic acids and derivatives	有机酸及其衍生物	Organic phosphoric acids and derivatives	有机磷酸及其衍生物	Phosphate esters	磷酸酯类	#VALUE!	HMDB0060244	Organic acids and derivatives	Organic phosphoric acids and derivatives	Phosphate esters	Phosphodimethylethanolamine	C13482	map00564	_	_	_	_	151438	CN(C)CCOP(O)(O)=O	BLHVJAAEHMLMOI-UHFFFAOYSA-N	30111522.0121769	29237852.35505137	24636121.64895711	26661318.88057766	35893808.0368742	31474186.87182599	32444530.70515376	29221772.29755927	29125392.76629818	29891347.38397663	23195823.98013202	42403870.60755279
Com_2050_neg	5-phosphonooxy-L-lysine	5-膦酰氧基-L-赖氨酸	N	C6H15N2O6P	242.067	241.059	1.71137	[M-H]-	1.244	0.8	2	C18	Organic acids and derivatives	有机酸及其衍生物	Carboxylic acids and derivatives	羧酸及其衍生物	Amino acids, peptides, and analogues	氨基酸、肽和类似物	#VALUE!	HMDB0059600	Organic acids and derivatives	Carboxylic acids and derivatives	Amino acids, peptides, and analogues	5-Phosphooxy-L-lysine; (5R)-5-Phosphooxy-L-lysine; 5-Phosphonooxy-L-lysine; O-Phosphohydroxy-L-lysine; (5R)-5-Phosphonooxy-L-lysine	C03366	map01100;map00310	_	_	_	_	25163995	[H][C@](N)(CC[C@]([H])(CN)OP(O)(O)=O)C(O)=O	WLPXLNNUXMDSPG-UHNVWZDZSA-N	1600472.464734342	1548082.751415606	1576977.054185422	613763.6038957987	1167016.18914487	1151569.930942643	1166293.66191753	639935.4080846277	1808874.819471656	1309275.786907239	449807.6656887734	2053557.67057558
Com_1707_neg	2-O-Methylascorbic acid	_	N	C7H10O6	190.048	189.04	1.74693	[M-H]-	2.439	0.6	2	C18	Organoheterocyclic compounds	有机杂环化合物	Dihydrofurans	二氢呋喃类	Furanones	呋喃酮类	17860-87-6""	HMDB0240294	Organoheterocyclic compounds	Dihydrofurans	Furanones	_	_	_	_	_	_	_	54726398	[H][C@@]1(OC(=O)C(OC)=C1O)[C@@H](O)CO	JBXPKMHATRSERD-WVZVXSGGSA-N	17961792.16933001	25932266.23339906	25372973.33951709	23119991.70744672	27570392.3236808	25222534.23942289	25686759.97719595	31343185.17309447	24955080.01741008	20888692.71443171	13417796.05312942	16321466.03705043
Com_1879_neg	2-C-methyl-D-erythritol-4-phosphate	_	N	C5H13O7P	216.04	215.032	2.52453	[M-H]-	1.318	0.77	2	C18	Organic acids and derivatives	有机酸及其衍生物	Organic phosphoric acids and derivatives	有机磷酸及其衍生物	Phosphate esters	磷酸酯类	#VALUE!	HMDB0304061	Organic acids and derivatives	Organic phosphoric acids and derivatives	Phosphate esters	2-C-Methyl-D-erythritol 4-phosphate	C11434	_	_	_	_	_	443198	[H][C@@](O)(COP(O)(O)=O)[C@@](C)(O)CO	XMWHRVNVKDKBRG-UHNVWZDZSA-N	278503390.1923494	264009173.3377488	284978405.1103325	298142044.9040483	333016544.31462	298862653.677623	313666186.1898859	353624740.4113411	314536678.8659106	324880979.9404409	355723954.5273087	277661564.4125093
Com_3450_neg	PE(18:1(9Z)/P-18:0)	磷脂酰乙醇胺(18:1(9Z)/P-18:0)	N	C41H80NO7P	729.567	728.559	1.02688	[M-H]-	11.285	0.61	2	C18	Lipids and lipid-like molecules	脂质和类脂分子	Glycerophospholipids	甘油磷脂	Glycerophosphoethanolamines	甘油磷酸乙醇胺类	#VALUE!	HMDB0009082	Lipids and lipid-like molecules	Glycerophospholipids	Glycerophosphoethanolamines	_	_	_	_	_	_	_	53479658	[H][C@@](COC(=O)CCCCCCC\C=C/CCCCCCCC)(COP(O)(=O)OCCN)O\C=C/CCCCCCCCCCCCCCCC	UJKZLJHORBRGNZ-QZEVRULJSA-N	6171593.754532365	114256002.8210719	30416162.03327325	58649365.16897267	9040511.99026299	7201975.055730086	7607988.154248029	101107343.9038053	53909369.82453172	47401637.17486809	162398666.7882978	74186835.1373396
Com_3208_neg	Baccatin	_	N	C29H46O4	458.34	457.332	1.37649	[M-H]-	7.507	0.52	2	C18	Lipids and lipid-like molecules	脂质和类脂分子	Prenol lipids	异戊烯醇脂	Sesterterpenoids	二倍萜类	#VALUE!	HMDB0248837	Lipids and lipid-like molecules	Prenol lipids	Sesterterpenoids	_	_	_	_	_	_	_	124222279	CC1(C)CCC23OOC4(C=C2)C2(C)CCC5C(C)(C)C(O)C(O)CC5(C)C2CCC4(C)C3C1	FMQSPIDOGLAJKQ-UHFFFAOYSA-N	18773.44775472295	1402744.30996651	196413.8695888904	91888.07061990524	445318	671900.3119702622	656936.6277119963	704122.1182401946	492059.9713434443	205543.9335753124	585790.1447527996	830177.8317016605
Com_3064_neg	CPA(16:0/0:0)	_	N	C19H37O6P	392.233	391.225	1.4361	[M-H]-	8.941	0.56	2	C18	Lipids and lipid-like molecules	脂质和类脂分子	Glycerophospholipids	甘油磷脂	Glycerophosphates	甘油磷酸酯类	#VALUE!	HMDB0007003	Lipids and lipid-like molecules	Glycerophospholipids	Glycerophosphates	_	_	_	_	_	_	_	9801940	CCCCCCCCCCCCCCCC(=O)OCC1COP(O)(=O)O1	WLYRJURLXSFXRK-UHFFFAOYSA-N	4614900.001090548	7602092.453849008	5499873.536525369	2811189.700255428	8839272.77484314	9994678.363466702	9677036.678121133	2884861.829729199	4214640.634408889	4847831.121850013	8149038.095580514	7473448.607225762
Com_1465_neg	2,5-Dimethyl-4-ethoxy-3(2H)-furanone	呋喃酮乙醚	N	C8H12O3	156.079	155.071	0.23577	[M-H]-	5.644	0.52	2	C18	Organoheterocyclic compounds	有机杂环化合物	Dihydrofurans	二氢呋喃类	Furanones	呋喃酮类	65330-49-6""	HMDB0032232	Organoheterocyclic compounds	Dihydrofurans	Furanones	_	_	_	_	_	_	_	3017596	CCOC1=C(C)OC(C)C1=O	AILFSZXBRNLVHY-UHFFFAOYSA-N	2065388.032195402	1723795.159036399	1832491.111089466	1995010.3657739	3798869.46764732	2949487.822621057	2955441.150449164	2169166.304231633	2529160.082407755	2200825.854762198	1674225.082555375	2041208.646547789
Com_1513_neg	Geranyl Phosphate	磷酸香叶酯	N	(C5H8)nC5H11O4P	166.04	165.032	0.20004	[M-H]-	5.125	0.51	2	C18	Lipids and lipid-like molecules	脂质和类脂分子	Prenol lipids	异戊烯醇脂	Isoprenoid phosphates	类异戊二烯磷酸酯	#VALUE!	HMDB0062745	Lipids and lipid-like molecules	Prenol lipids	Isoprenoid phosphates	Polyprenyl phosphate	C01048	_	_	_	_	_	5280394	CC(C)=CCC\C(C)=C\COP(O)(O)=O	FFOWJDCTFSWUMJ-JXMROGBWSA-N	2027974.716144035	3168491.813092238	3679599.512417399	3550897.545574619	3235630.66406347	2941390.233143958	3127154.112623682	5658697.083285504	3945533.899606423	2262595.28898191	3315875.990428349	1755305.94042439
Com_1408_neg	2-Methyl-3-phenyl-2-propenal	α-甲基肉桂醛	N	C10H10O	146.073	145.066	2.84865	[M-H]-	1.33	0.62	2	C18	Phenylpropanoids and polyketides	苯丙素类和聚酮类	Cinnamaldehydes	肉桂醛	_	_	101-39-3""	HMDB0031566	Phenylpropanoids and polyketides	Cinnamaldehydes	_	_	_	_	_	_	_	_	5354896	C\C(C=O)=C\C1=CC=CC=C1	VLUMOWNVWOXZAU-CLFYSBASSA-N	4079779.175722839	5506668.293544217	3860408.290243484	4083709.784222561	6002021.39873798	3706137.481412611	4233670.777662756	5826248.556040958	5217967.798315594	3736296.151851834	5180949.719393963	4824890.280756463
Com_1633_neg	1-(Difluoromethyl)-2,3,4-trifluorobenzene	_	N	C7H3F5	182.015	181.008	1.67858	[M-H]-	5.908	0.51	2	C18	Benzenoids	苯类化合物	Benzene and substituted derivatives	苯及其取代衍生物	Halobenzenes	卤代苯类	#VALUE!	HMDB0243802	Benzenoids	Benzene and substituted derivatives	Halobenzenes	_	_	_	_	_	_	_	19967836	FC(F)C1=C(F)C(F)=C(F)C=C1	DFRYLFZTEQJOKJ-UHFFFAOYSA-N	4883843.050652783	6820539.31028521	6439628.252285447	6951745.168008829	6013161.89932742	7159908.404655419	7163862.594456311	8066994.525934533	6090903.177648566	4892610.077206993	6203541.526239386	7375955.951666529
Com_3038_neg	Cinnzeylanol	桂二萜醇	N	C20H32O7	384.215	383.207	1.00997	[M-H]-	6.188	0.56	2	C18	Lipids and lipid-like molecules	脂质和类脂分子	Prenol lipids	异戊烯醇脂	Diterpenoids	二萜类	62394-04-1""	HMDB0036010	Lipids and lipid-like molecules	Prenol lipids	Diterpenoids	_	_	_	_	_	_	_	75069470	CC(C)C1(O)CC2(O)C3(C)CC4(O)OC5(C(O)C(C)CCC35O)C2(O)C14C	TVHZPQAYPSOHQT-UHFFFAOYSA-N	12907116.95502452	21606204.3827247	22856948.5898528	33190563.40214448	8588500.06152664	11520808.58536904	11558494.31460056	27688727.25990752	14767749.23796331	12422212.88855466	4849753.903248319	18681051.73393302
Com_3421_neg	PE(18:1(9Z)/P-16:0)	磷脂酰乙醇胺(18:1(9Z)/P-16:0)	N	C39H76NO7P	701.536	700.528	0.32979	[M-H]-	11.527	0.55	2	C18	Lipids and lipid-like molecules	脂质和类脂分子	Glycerophospholipids	甘油磷脂	Glycerophosphoethanolamines	甘油磷酸乙醇胺类	#VALUE!	HMDB0009081	Lipids and lipid-like molecules	Glycerophospholipids	Glycerophosphoethanolamines	_	_	_	_	_	_	_	53479657	[H][C@@](COC(=O)CCCCCCC\C=C/CCCCCCCC)(COP(O)(=O)OCCN)O\C=C/CCCCCCCCCCCCCC	SMPXBIVJXNXOAL-PRWZWGSOSA-N	16030584.98745932	22135341.50936279	15996965.87865178	8035754.694321756	15811566.3029297	9717524.080450771	12040176.6894641	25874363.04659985	17704438.77234098	12940908.9572853	18471673.98106102	30565606.12162945
Com_2941_neg	cannabigerolate	_	N	C22H32O4	360.23	359.222	1.45285	[M-H]-	7.426	0.56	2	C18	Benzenoids	苯类化合物	Benzene and substituted derivatives	苯及其取代衍生物	Benzoic acids and derivatives	苯甲酸及其衍生物	#VALUE!	HMDB0304284	Benzenoids	Benzene and substituted derivatives	Benzoic acids and derivatives	Cannabigerolate; CBGA	C20406	_	_	_	_	_	3082240	CCCCCC1=CC(O)=C(CC=C(C)CCC=C(C)C)C(O)=C1C(O)=O	SEEZIOZEUUMJME-UHFFFAOYSA-N	10097043.46698829	19293159.22650193	9860856.628319267	21728348.46567035	11339577.3432715	11716233.29556207	14162370.502898	22084100.20803584	11031959.18423124	10615984.16539236	17317221.11139806	14077263.3523475
Com_3618_neg	PG(16:1(9Z)/22:6(4Z,7Z,10Z,13Z,16Z,19Z))	磷脂酰甘油(16:1(9Z)/22:6(4Z,7Z,10Z,13Z,16Z,19Z))	N	C44H73O10P	792.494	791.487	0.01686	[M-H]-	11.247	0.68	2	C18	Lipids and lipid-like molecules	脂质和类脂分子	Glycerophospholipids	甘油磷脂	Glycerophosphoglycerols	甘油磷酸甘油	#VALUE!	HMDB0010599	Lipids and lipid-like molecules	Glycerophospholipids	Glycerophosphoglycerols	_	_	_	LMGP04010898	Glycerophospholipids [GP]	Glycerophosphoglycerols [GP04]	Diacylglycerophosphoglycerols [GP0401]	52927163	[H][C@](O)(CO)COP(O)(=O)OC[C@@]([H])(COC(=O)CCCCCCC\C=C/CCCCCC)OC(=O)CC\C=C/C\C=C/C\C=C/C\C=C/C\C=C/C\C=C/CC	BRJYLBKRWAAAEC-BHJRESQJSA-N	34650252.23519047	43715904.22884496	27918690.17598218	27356143.94057264	25487806.9999501	44844014.86363104	38503518.04711633	47618352.31574896	20516418.02783373	49936504.56687572	28104223.7772808	25017716.4210669
Com_2428_neg	ent-19-Trachylobanal	ent-19-三萜烯	N	C20H30O	286.23	285.222	1.25597	[M-H]-	9.8	0.57	2	C18	Lipids and lipid-like molecules	脂质和类脂分子	Prenol lipids	异戊烯醇脂	Diterpenoids	二萜类	94061-33-3""	HMDB0036841	Lipids and lipid-like molecules	Prenol lipids	Diterpenoids	_	_	_	_	_	_	_	131752062	CC12CC34CC1C2CC3C1(C)CCCC(C)(C=O)C1CC4	KHSBNJXREDZLMJ-UHFFFAOYSA-N	37367904.52277827	31934018.29351441	30819594.85921505	27655690.63457284	35602333.6625053	34204640.69849931	38228181.84627389	31757931.20302162	34817016.64773218	33708368.97281786	24186027.73462745	40063826.34661987
Com_3284_neg	LysoPG(18:2(9Z,12Z)/0:0)	_	N	C24H45O9P	508.28	507.272	1.83908	[M-H]-	8.168	0.78	2	C18	Lipids and lipid-like molecules	脂质和类脂分子	Glycerophospholipids	甘油磷脂	Glycerophosphoglycerols	甘油磷酸甘油	2093174-30-0""	HMDB0240600	Lipids and lipid-like molecules	Glycerophospholipids	Glycerophosphoglycerols	_	_	_	LMGP04050014	Glycerophospholipids [GP]	Glycerophosphoglycerols [GP04]	Monoacylglycerophosphoglycerols [GP0405]	52927437	CCCCC\C=C/C\C=C/CCCCCCCC(=O)OC[C@@H](O)COP(O)(=O)OC[C@@H](O)CO	VEEHTGYBVMTAAF-RFFZIGDUSA-N	48486958.20676775	79360358.35314691	80834966.54570314	98429286.8270656	81437284.0053893	95401851.79720049	98941569.043834	101483855.1174664	56074269.75028621	71913555.07711294	109258164.8758498	63965340.91665742
Com_3304_neg	LysoPE(0:0/22:6(4Z,7Z,10Z,13Z,16Z,19Z))	溶血磷脂酰乙醇胺 (0:0/22:6 (4Z,7Z,10Z,13Z,16Z,19Z))	N	C27H44NO7P	525.286	524.277	1.72402	[M-H]-	8.093	0.64	2	C18	Lipids and lipid-like molecules	脂质和类脂分子	Glycerophospholipids	甘油磷脂	Glycerophosphoethanolamines	甘油磷酸乙醇胺类	#VALUE!	HMDB0011496	Lipids and lipid-like molecules	Glycerophospholipids	Glycerophosphoethanolamines	_	_	_	LMGP02050060	Glycerophospholipids [GP]	Glycerophosphoethanolamines [GP02]	Monoacylglycerophosphoethanolamines [GP0205]	53480945	[H][C@@](CO)(COP(O)(=O)OCCN)OC(=O)CC\C=C/C\C=C/C\C=C/C\C=C/C\C=C/C\C=C/CC	TWBVHOYVCUOMJY-PAUXXPOVSA-N	28770418.90478329	87680771.84155668	40460369.6150732	29828690.72595149	34955342.2692689	45445112.73816072	47454997.5029491	48287899.72278096	27977885.93916131	41345800.28286085	62158437.39531641	25952797.30999169
Com_3290_neg	1-Stearoylglycerophosphoglycerol	_	N	C24H49O9P	512.311	511.303	1.44771	[M-H]-	9.273	0.79	2	C18	Lipids and lipid-like molecules	脂质和类脂分子	Glycerophospholipids	甘油磷脂	Glycerophosphoglycerols	甘油磷酸甘油	#VALUE!	HMDB0061697	Lipids and lipid-like molecules	Glycerophospholipids	Glycerophosphoglycerols	_	_	_	_	_	_	_	10029397	CCCCCCCCCCCCCCCCCC(=O)OCC(O)COP(O)(=O)OCC(O)CO	HFJVKBVEKQHVTO-UHFFFAOYSA-N	68635932.62537228	72229287.01095904	63355684.39469738	90234635.161807	84512384.8276414	77378773.68154943	82710315.33358485	74564686.58122599	67399556.42371108	88198042.3119536	103702096.8769563	159357822.1342879
Com_1374_neg	2-Ethyl-4-methylphenol	2-乙基-4-甲基苯酚	N	C9H12O	136.089	135.081	0.46071	[M-H]-	5.588	0.55	2	C18	Benzenoids	苯类化合物	Phenols	酚类	Cresols	甲酚	3855-26-3""	HMDB0038988	Benzenoids	Phenols	Cresols	_	_	_	_	_	_	_	77462	CCC1=C(O)C=CC(C)=C1	AVVVXUXMKWPKAJ-UHFFFAOYSA-N	1584780.46452401	1683025.615793936	1077416.122228668	2497759.925648183	1432868.14481362	863914.7182038301	937121.508624782	2693873.91541366	2414843.344491476	1995873.885505942	580590.3942210781	1650940.913602173
Com_2561_neg	2-(Acetylamino)-2-Deoxy-6-O-Sulfo-alpha-D-Glucopyranose	_	N	C8H15NO9S	301.047	300.039	1.94546	[M-H]-	1.444	0.6	2	C18	Organic oxygen compounds	有机氧化合物	Organooxygen compounds	有机氧化合物	Carbohydrates and carbohydrate conjugates	碳水化合物和碳水化合物结合物	#VALUE!	HMDB0244937	Organic oxygen compounds	Organooxygen compounds	Carbohydrates and carbohydrate conjugates	_	_	_	_	_	_	_	5195972	CC(O)=NC1C(O)OC(COS(O)(=O)=O)C(O)C1O	WJFVEEAIYIOATH-UHFFFAOYSA-N	29779146.40525975	26856366.03748526	25250146.76377126	16956854.98660814	28079648.4338237	23197309.00822383	26558361.35711431	22827103.28587121	24902778.14963059	24455382.2520014	8923126.22389988	21850765.02564784
Com_3149_neg	Barogenin	巴罗根素	N	C27H42O4	430.308	429.3	1.7167	[M-H]-	7.964	0.77	2	C18	Lipids and lipid-like molecules	脂质和类脂分子	Steroids and steroid derivatives	类固醇和类固醇衍生物	Bile acids, alcohols and derivatives	胆汁酸、醇及其衍生物	64161-55-3""	HMDB0034403	Lipids and lipid-like molecules	Steroids and steroid derivatives	Bile acids, alcohols and derivatives	_	_	_	_	_	_	_	101688	CC(CO)CCC(=O)C(C)C1C(=O)CC2C3CC=C4CC(O)CCC4(C)C3CCC12C	GDKGOXUWEBGZBY-UHFFFAOYSA-N	3137155.057862945	7975179.818312468	5974498.619084556	23150004.86881717	9881135.76539251	13375314.56105244	13517626.24358597	30043687.41993317	4284619.804278185	6393514.195721602	16862246.38145462	5053491.699246753
Com_3367_neg	1-Oleoyl-sn-glycero-3-phospho-D-myo-inositol(1-)	_	N	C27H50O12P	597.304	596.296	0.8647	[M-H]-	9.511	0.6	2	C18	Lipids and lipid-like molecules	脂质和类脂分子	Glycerophospholipids	甘油磷脂	Glycerophosphoinositols	甘油磷酸肌醇	#VALUE!	HMDB0242160	Lipids and lipid-like molecules	Glycerophospholipids	Glycerophosphoinositols	_	_	_	_	_	_	_	86289644	[H]\C(CCCCCCCC)=C(/[H])CCCCCCCC(=O)OC[C@@]([H])(O)COP([O-])(=O)OC1([H])[C@]([H])(O)[C@@]([H])(O)C([H])(O)[C@@]([H])(O)[C@@]1([H])O	UGDOFRYHDCDVHD-GFMLYYSJSA-M	5540907.866169414	5362774.258264656	4332227.926081271	2587938.696181638	5076438.96872487	8361316.654648194	7536187.736818258	4594995.908464559	5513562.130007555	4279931.256502517	3813305.084300019	5457282.848599129
Com_2875_neg	17alpha-Hydroperoxyprogesterone	_	N	C21H30O4	346.214	345.207	1.49604	[M-H]-	8.953	0.57	2	C18	Lipids and lipid-like molecules	脂质和类脂分子	Steroids and steroid derivatives	类固醇和类固醇衍生物	Pregnane steroids	妊娠类固醇	#VALUE!	HMDB0244800	Lipids and lipid-like molecules	Steroids and steroid derivatives	Pregnane steroids	_	_	_	_	_	_	_	_	CC(=O)C1(CCC2C3CCC4=CC(=O)CCC4(C)C3CCC12C)OO	WEHDHEBJGVDJTK-UHFFFAOYSA-N	830123.6525999823	82877.98307416444	26447.29071910933	336844.8581305079	4260820.2699782	5850854.102592803	5549854.499001674	113992.8388781704	17867.01915460163	15428999.08346975	11894302.09604259	144006.3916477276
Com_2857_neg	Eicosanedioic acid	二十烷二酸	N	C20H38O4	342.277	341.269	2.36496	[M-H]-	8.042	0.63	2	C18	Lipids and lipid-like molecules	脂质和类脂分子	Fatty Acyls	脂肪酰类	Fatty acids and conjugates	脂肪酸和结合物	#VALUE!	HMDB0242141	Lipids and lipid-like molecules	Fatty Acyls	Fatty acids and conjugates	_	_	_	LMFA01170035	Fatty Acyls [FA]	Fatty Acids and Conjugates [FA01]	Dicarboxylic acids [FA0117]	75502	OC(=O)CCCCCCCCCCCCCCCCCCC(O)=O	JJOJFIHJIRWASH-UHFFFAOYSA-N	3946551.18909944	4467391.5438353	5640091.883731728	5169348.503433574	6775929.0618666	8612860.545884486	6082924.137097461	5032019.688413495	3614860.768991198	5369704.620020505	5001923.487477051	5049106.584524018
Com_2730_neg	5-Hexyl-3-methyl-2-furannonanoic acid	5-己基-3-甲基-2-呋喃戊酸	N	C20H34O3	322.251	321.243	1.28816	[M-H]-	8.216	0.72	2	C18	Lipids and lipid-like molecules	脂质和类脂分子	Fatty Acyls	脂肪酰类	Fatty acids and conjugates	脂肪酸和结合物	116627-38-4""	HMDB0112104	Lipids and lipid-like molecules	Fatty Acyls	Fatty acids and conjugates	_	_	_	_	_	_	_	85564624	CCCCCCC1=CC(C)=C(CCCCCCCCC(O)=O)O1	OTRCWDPJPDAFGR-UHFFFAOYSA-N	10030396.12356379	16574184.15889217	10201911.5526854	9589938.238796048	13283708.6706241	15855835.468896	16489660.14357353	9600078.922419475	8296525.151605087	11131163.26907453	22409442.36837393	13130156.61167164
Com_3165_neg	LysoPE(P-16:0/0:0)	_	N	C21H44NO6P	437.291	436.282	2.04576	[M-H]-	9.591	0.71	2	C18	Lipids and lipid-like molecules	脂质和类脂分子	Glycerophospholipids	甘油磷脂	Glycerophosphoethanolamines	甘油磷酸乙醇胺类	174062-72-7""	HMDB0011152	Lipids and lipid-like molecules	Glycerophospholipids	Glycerophosphoethanolamines	_	_	_	LMGP02070001	Glycerophospholipids [GP]	Glycerophosphoethanolamines [GP02]	1Z-alkenylglycerophosphoethanolamines [GP0207]	42607469	[H][C@@](O)(CO\C=C/CCCCCCCCCCCCCC)COP(O)(=O)OCCN	QYTPGOPLNFESQC-NUTQULCTSA-N	378972341.8115004	320775611.0992067	233421514.5354435	221731044.6511272	277895452.745365	297708209.2963813	302295791.8075266	209301720.4448246	184009635.2975855	403458408.6912691	336479213.3291828	317149379.3619273
Com_2789_neg	Metabolite M	_	N	C21H30O3	330.219	329.212	0.17333	[M-H]-	7.664	0.66	2	C18	Lipids and lipid-like molecules	脂质和类脂分子	Steroids and steroid derivatives	类固醇和类固醇衍生物	Hydroxysteroids	羟基类固醇	#VALUE!	HMDB0254496	Lipids and lipid-like molecules	Steroids and steroid derivatives	Hydroxysteroids	_	_	_	_	_	_	_	53462366	CC12CCC3C(=CC=C4CC(O)CCC34C)C1CCC2C(=O)CO	MGYSTOQOSMRLQF-UHFFFAOYSA-N	300631.9400218798	18467.45225750414	287409.7113119748	421772.721804983	460817.301078465	606945.6200036228	760158.1844585501	127753.9878640074	38587.26855349945	2932189.408784122	2430316.384085334	39856.56781278259
Com_2895_neg	Carbocyclic thromboxane A2	_	N	C22H36O3	348.266	347.258	2.26148	[M-H]-	8.527	0.62	2	C18	Lipids and lipid-like molecules	脂质和类脂分子	Fatty Acyls	脂肪酰类	Fatty acids and conjugates	脂肪酸和结合物	#VALUE!	HMDB0249633	Lipids and lipid-like molecules	Fatty Acyls	Fatty acids and conjugates	_	_	_	_	_	_	_	1202	CCCCCC(O)C=CC1CC2CC(C2)C1CC=CCCCC(O)=O	ZIWNJZLXPXFNGN-UHFFFAOYSA-N	12304862.76553219	19585848.61627438	10901855.13675237	9613347.730860095	14845120.4710754	18071331.56683725	18179606.43286154	9991043.921542592	9564857.363564111	12693227.67145062	21901595.05506135	14206959.87370098
Com_3075_neg	LPA(0:0/15:0)	溶血甘油磷酸甘油酯(0:0/15:0)	N	C18H37O7P	396.228	395.219	2.41278	[M-H]-	9.698	0.52	2	C18	Lipids and lipid-like molecules	脂质和类脂分子	Glycerophospholipids	甘油磷脂	Glycerophosphates	甘油磷酸酯类	#VALUE!	_	_	_	_	_	_	_	_	_	_	_	_	CCCCCCCCCCCCCCC(=O)OC(CO)COP(O)(O)=O	DILYLRXPORGFHQ-UHFFFAOYSA-N	119640773.1537896	122632443.1833187	118109789.9815279	116436428.0481354	149951070.700782	186999078.592536	166098767.2769898	148068311.0869327	115880403.1029892	107645943.694336	106672451.6707555	121927841.7709527
Com_2151_neg	15-hydroxyculmorin	_	N	C15H26O3	254.188	253.18	2.6754	[M-H]-	7.729	0.53	2	C18	Organic acids and derivatives	有机酸及其衍生物	Hydroxy acids and derivatives	羟基酸及其衍生物	Beta hydroxy acids and derivatives	β-羟基酸及其衍生物	#VALUE!	_	_	_	_	_	_	_	_	_	_	_	_	[H][C@@]1(O)C[C@]2(C)[C@]([H])(O)[C@]3([H])[C@@]1([H])[C@]2(C)CCC[C@]3(C)CO	OLWYTMKUCGVHCZ-NGOQWVGTSA-N	3495628.731285964	2542270.45427102	8792334.94118399	3986683.096632357	3630750.65889252	4305624.90053093	4027219.925285127	1354309.294040268	2722029.095907504	3455601.778712719	3817749.412923078	3026349.546523039
Com_2501_neg	(1S,2R)-3-oxo-2-pentylcyclopentane-1-octanoic acid	_	N	C18H32O3	296.235	295.227	2.27048	[M-H]-	8.72	0.78	2	C18	Organoheterocyclic compounds	有机杂环化合物	Pyrans	吡喃	Pyranones and derivatives	吡喃酮及其衍生物	#VALUE!	_	_	_	_	_	_	_	_	_	_	_	_	[H][C@]1(CCCCCCCC(O)=O)CCC(=O)[C@]1([H])CCCCC	ITXGIRZCCUTEJX-JKSUJKDBSA-N	64899307.5891785	72534472.32660265	88654297.77317317	147815426.3921907	104112546.758799	121612923.6311035	116364528.2370675	75364539.94569683	61144844.45256131	59742362.82912682	57177295.48435161	68840077.88226388
Com_2761_neg	Ficiolide E	_	N	C16H24O7	328.152	327.144	3.03432	[M-H]-	7.229	0.53	2	C18	Organoheterocyclic compounds	有机杂环化合物	Lactones	内酯类	Gamma butyrolactones	γ-丁内酯	#VALUE!	_	_	_	_	_	_	_	_	_	_	_	_	[H][C@@]1(C)CC[C@@]([H])(O)C=CC(=O)O[C@]([H])(C)CCC(=O)[C@]([H])(O)CC(=O)O1	QERMLGGCVHACEI-HKUMRIAESA-N	98687.90206587168	52161.66908072907	39143.34429126699	31699.38846399487	192017.074943685	364084.8911410714	306896.990364982	49666.0783762693	57877.3358897681	26023.88130811895	71015.61313816508	293155.8917500276
Com_2950_neg	Tricycloalternarene 11a	_	N	C22H34O4	362.246	361.238	2.29846	[M-H]-	7.473	0.65	2	C18	Lipids and lipid-like molecules	脂质和类脂分子	Prenol lipids	异戊烯醇脂	Sesquiterpenoids	倍半萜类	#VALUE!	_	_	_	_	_	_	_	_	_	_	_	_	COC1CCC(=O)C2=C1OC1(C)CC=C(C(C)CCCC(C)CO)C1C2	YQNSDWMPJRRXJM-UHFFFAOYSA-N	3529213.910914741	10332991.5970666	6383553.570291497	7020096.976944558	5362733.71197419	6921551.796136785	6286025.329401212	6801257.428998789	4836427.902207776	5922154.567847739	10810378.99168811	5103713.813515278
Com_2213_neg	9-(2,3-dihydroxypropoxy)-9-oxononanoic acid	9-(2,3-二羟基丙氧基)-9-氧代壬酸	N	C12H22O6	262.142	261.134	2.01752	[M-H]-	5.732	0.65	2	C18	Lipids and lipid-like molecules	脂质和类脂分子	Fatty Acyls	脂肪酰类	Fatty acids and conjugates	脂肪酸和结合物	_	_	_	_	_	_	_	_	_	_	_	_	_	O=C(O)CCCCCCCC(=O)OCC(O)CO	BQRISQXLSXCXSC-UHFFFAOYSA-N	3555708.723741156	3133384.842161443	3740791.912953374	3974464.044760272	5141963.4681678	4553430.677625894	4553207.318843659	3514306.531342154	4201951.509474801	3916642.217247379	3398047.731019112	3701209.936910786
Com_2779_neg	cAMP	环磷酸腺苷	N	C10H12N5O6P	329.053	328.045	1.69388	[M-H]-	4.662	0.63	2	C18	Nucleosides, nucleotides, and analogues	核苷、核苷酸和类似物	Purine nucleotides	嘌呤核苷酸	Cyclic purine nucleotides	环状嘌呤核苷酸	60-92-4""	HMDB0000058	Nucleosides, nucleotides, and analogues	Purine nucleotides	Cyclic purine nucleotides	3',5'-Cyclic AMP; Cyclic adenylic acid; Cyclic AMP; Adenosine 3',5'-phosphate; Adenosine 3',5'-cyclic phosphate; cAMP	C00575	map00230;map01522;map02025;map02026;map04010;map04014;map04015;map04020;map04022;map04024;map04062;map04072;map04111;map04113;map04114;map04211;map04213;map04261;map04270;map04340	_	_	_	_	25322948	O=P1(O)OCC2OC(N3C=NC=4C(=NC=NC43)N)C(O)C2O1	IVOMOUWHDPKRLL-ASCDQALMSA-N	791168.3906781028	775352.5704969101	847475.4669221657	707432.9564924765	704381.383147197	714315.9604197813	664920.626703967	878345.2275195362	894693.2218926019	733761.1992165677	392533.3374274648	620904.2082651173
Com_1438_neg	Oxypurinol	羟基嘌呤	N	C5H4N4O2	152.033	151.026	0.89078	[M-H]-	2.224	1	2	C18	Organoheterocyclic compounds	有机杂环化合物	Imidazopyrimidines	咪唑并嘧啶类	Purines and purine derivatives	嘌呤和嘌呤衍生物	_	HMDB0000786	Organoheterocyclic compounds	Imidazopyrimidines	Purines and purine derivatives	Alloxanthine; Oxipurinol; Oxypurinol	C07599	_	_	_	_	_	_	O=C1N=C2NNC=C2C(=O)N1	HXNFUBHNUDHIGC-UHFFFAOYSA-N	1246992657.444417	1409549166.511259	949006156.0568886	501194583.3656122	1078814679.9994	941035764.5125072	977230803.6441916	523951924.4548934	990140334.2752656	1192177174.762543	698543790.810457	1907500424.099098
Com_1384_neg	O-Phosphorylethanolamine	磷酸乙醇胺	N	C2H8NO4P	141.019	140.012	0.87272	[M-H]-	1.311	1	2	C18	Organic acids and derivatives	有机酸及其衍生物	Organic phosphoric acids and derivatives	有机磷酸及其衍生物	Phosphate esters	磷酸酯类	1071-23-4""	HMDB0000224	Organic acids and derivatives	Organic phosphoric acids and derivatives	Phosphate esters	Ethanolamine phosphate; O-Phosphorylethanolamine; Phosphoethanolamine; O-Phosphoethanolamine	C00346	map00564;map00600;map01100;map01503;map04071	_	_	_	_	_	O=P(O)(O)OCCN	SUHOOTKUPISOBE-UHFFFAOYSA-N	53234507.43423609	46608474.32400831	48233060.6052169	28078971.22575112	55110940.8458571	46083185.11254213	48922867.23515307	32584826.36791705	55858690.26485829	50572208.34906401	23235118.57782165	64328452.54094668
Com_3339_neg	LPC 18:3	溶血磷脂酰胆碱 18:3	N	C26H48NO7P	517.317	562.315	0.29263	[M+HCOOH-H]-	8.519	0.77	2	C18	Lipids and lipid-like molecules	脂质和类脂分子	Glycerophospholipids	甘油磷脂	Glycerophosphocholines	甘油磷酸胆碱	_	_	_	_	_	1-Acyl-sn-glycero-3-phosphocholine; 1-Acyl-sn-glycerol-3-phosphocholine; alpha-Acylglycerophosphocholine; 2-Lysolecithin; 2-Lysophosphatidylcholine; 1-Acylglycerophosphocholine	C04230	map00564;map05231	LMGP01050128	Glycerophospholipids [GP]	Glycerophosphocholines [GP01]	Monoacylglycerophosphocholines [GP0105]	_	O=C(OCC(O)COP(=O)([O-])OCC[N+](C)(C)C)CCCCCCCC=CCC=CCC=CCC	WKQNRCYKYCKESD-UHFFFAOYSA-N	1395019.187034533	1789738.091368333	1389547.131450827	1158684.108178298	1891724.83722732	2478148.560405143	2745970.957284664	1525141.208020229	1067910.823423423	1356560.265065233	1559749.01496426	1242686.336670536
Com_2231_neg	Lauryl sulfate	硫酸月桂基酯	N	C12H26O4S	266.155	265.147	2.83941	[M-H]-	7.488	0.87	2	C18	Organic acids and derivatives	有机酸及其衍生物	Organic sulfuric acids and derivatives	有机硫酸及其衍生物	Sulfuric acid esters	硫酸酯类	151-41-7""	_	_	_	_	_	_	_	_	_	_	_	8778	O=S(=O)(O)OCCCCCCCCCCCC	MOTZDAYCYVMXPC-UHFFFAOYSA-N	158200269.5645182	244287660.6037073	126438093.6958569	76484786.24326704	179914796.304013	211648488.5727709	221392788.128929	233846658.4960328	107697895.4962747	115872196.1464905	96497550.9830565	105047541.6362378
Com_1573_neg	FA 9:0+1O	脂肪酸 9:0+1O	N	C9H18O3	174.126	173.118	0.55071	[M-H]-	6.642	0.73	2	C18	Organic acids and derivatives	有机酸及其衍生物	Hydroxy acids and derivatives	羟基酸及其衍生物	Medium-chain hydroxy acids and derivatives	中链羟基酸及其衍生物	_	_	_	_	_	_	_	_	LMFA01050025	Fatty Acyls [FA]	Fatty Acids and Conjugates [FA01]	Hydroxy fatty acids [FA0105]	_	O=C(O)CC(O)CCCCCC	XBUXARJOYUQNTC-UHFFFAOYSA-N	17578611.12907641	22894957.8778322	22581408.2898584	25704132.64428722	19914845.0006348	22061440.76859145	28594421.30465132	27646028.62728638	22560234.5501144	28616968.98468918	17776353.1668155	25482130.20945939
Com_1541_neg	FA 9:2+1O	脂肪酸 9:2+1O	N	C9H14O3	170.094	169.087	0.24512	[M-H]-	6.377	0.75	2	C18	Organic acids and derivatives	有机酸及其衍生物	Keto acids and derivatives	酮酸及其衍生物	Medium-chain keto acids and derivatives	中链酮酸及其衍生物	_	_	_	_	_	_	_	_	_	_	_	_	_	O=C(O)C=CC(=O)CCCCC	QHYBPAALYZNWPK-UHFFFAOYSA-N	7600774.122357968	24806761.31866542	10156087.04973477	8457011.723456018	9561141.56022143	10071397.02153856	10897919.38088102	9971727.388665514	25114847.17655703	8165945.23254501	6101847.310538671	14189203.48881329
Com_2507_neg	FA 18:2+1O	脂肪酸 18:2+1O	N	C18H32O3	296.235	295.227	2.20674	[M-H]-	8.022	0.85	2	C18	Lipids and lipid-like molecules	脂质和类脂分子	Fatty Acyls	脂肪酰类	Lineolic acids and derivatives	亚麻酸及其衍生物	_	_	_	_	_	_	_	_	LMFA02000318	Fatty Acyls [FA]	Octadecanoids [FA02]	Other Octadecanoids [FA0200]	_	O=C(O)CCCCCCCC(O)C=CC=CCCCCC	NPDSHTNEKLQQIJ-UHFFFAOYSA-N	398907134.1325141	507521480.0856543	869908589.697466	769198339.6967013	555752605.183249	657628286.6497046	674447384.0788392	523735925.9761564	421231410.9471902	618156968.8858416	474128029.6446489	511262779.4967933
Com_3067_neg	S-(2-Carboxypropyl)glutathione	S-(2-羧丙基)谷胱甘肽	N	C14H23N3O8S	393.121	392.113	1.93628	[M-H]-	4.985	0.77	2	C18	Organic acids and derivatives	有机酸及其衍生物	Carboxylic acids and derivatives	羧酸及其衍生物	Amino acids, peptides, and analogues	氨基酸、肽和类似物	_	_	_	_	_	_	_	_	_	_	_	_	_	O=C(O)CN=C(O)C(N=C(O)CCC(N)C(=O)O)CSCC(C(=O)O)C	JQWABENXVMJJMW-UHFFFAOYSA-N	6046843.607284322	7830266.26407034	8487957.552257467	9029928.11963934	3958314.27821282	3132770.593398976	3219984.943215308	13651480.72676187	7807643.528488762	6748224.962119427	3933783.990161497	3792239.00967056
Com_2387_neg	Xanthosine	黄嘌呤核苷	N	C10H12N4O6	284.076	283.068	1.78044	[M-H]-	4.736	0.94	2	C18	Nucleosides, nucleotides, and analogues	核苷、核苷酸和类似物	Purine nucleosides	嘌呤核苷	_	_	146-80-5""	HMDB0000299	Nucleosides, nucleotides, and analogues	Purine nucleosides	_	Xanthosine	C01762	map00230;map00232;map01065;map01100;map01110	_	_	_	_	_	OC=1N=C(O)C=2N=CN(C2N1)C3OC(CO)C(O)C3O	UBORTCNDUKBEOP-UUOKFMHZSA-N	37769903.88311065	48621698.3320517	30826412.68708892	11301942.88712907	33093609.3212151	30063707.67567437	30825103.26050708	11278060.15282978	31133455.38165072	29493683.02165067	25709655.17903577	103764446.0227952
Com_1529_neg	Uric acid	尿酸	N	C5H4N4O3	168.028	167.021	1.21574	[M-H]-	1.919	0.93	2	C18	Organoheterocyclic compounds	有机杂环化合物	Imidazopyrimidines	咪唑并嘧啶类	Purines and purine derivatives	嘌呤和嘌呤衍生物	69-93-2""	HMDB0000289	Organoheterocyclic compounds	Imidazopyrimidines	Purines and purine derivatives	Urate; Uric acid	C00366	map00230;map01100;map01120;map04976	_	_	_	_	_	OC=1N=C(O)C=2N=C(O)NC2N1	LEHOTFFKMJEONL-UHFFFAOYSA-N	25391672.69869284	26208584.12148245	25588256.16526388	25949642.87418142	33558573.1520117	31084996.03513572	35105758.54801124	26435415.57356514	27946415.63529273	30241240.26264786	85792602.20362718	35203531.97852229
Com_1987_neg	3-Hydroxyphenylaceitic acid sulfate	3-羟基苯乙酸硫酸盐	N	C8H8O6S	232.004	230.996	2.4103	[M-H]-	5.084	0.56	2	C18	Organic acids and derivatives	有机酸及其衍生物	Organic sulfuric acids and derivatives	有机硫酸及其衍生物	Arylsulfates	芳基硫酸盐	_	_	_	_	_	_	_	_	_	_	_	_	_	O=C(O)CC=1C=CC=C(OS(=O)(=O)O)C1	VBCLPDSIELLWDI-UHFFFAOYSA-N	234085.6302214853	1148865.208235954	1976111.334171822	564071.2258462552	783889.776210938	679451.0374438883	860195.0600609835	439428.6179160961	610992.9273827131	877136.2598609336	989860.4815527784	180318.1697922572
Com_2084_neg	3-(3-Hydroxyphenyl)propionic acid sulfate	_	N	C9H10O6S	246.02	245.012	0.66357	[M-H]-	5.306	0.76	2	C18	Organic acids and derivatives	有机酸及其衍生物	Organic sulfuric acids and derivatives	有机硫酸及其衍生物	Arylsulfates	芳基硫酸盐	_	_	_	_	_	_	_	_	_	_	_	_	_	O=C(O)CCC=1C=CC=C(OS(=O)(=O)O)C1	IQWLPDPKVFZEOK-UHFFFAOYSA-N	303762.9842351793	2340660.831555442	1003774.979242563	669772.7750838536	3735256.25801574	2645345.509308826	2603436.851443214	3574100.324978359	10692019.05275794	8950465.66094415	2138317.24603948	1976322.207195169
Com_3338_neg	FAHFA 36:3	脂肪酸酯 36:3	N	C36H64O4	560.48	559.472	1.65499	[M-H]-	9.902	0.53	2	C18	Lipids and lipid-like molecules	脂质和类脂分子	Fatty Acyls	脂肪酰类	Fatty acids and conjugates	脂肪酸和结合物	_	_	_	_	_	_	_	_	_	_	_	_	_	O=C(O)CCCCCCC(OC(=O)CCCCCCCC=CCC=CCCCCC)C=CCCCCCCCC	GKFRCWOFCMCBNW-GSCXELOCNA-N	13056646.41370402	16060585.33740712	15788732.89956912	12221900.6484153	17046371.9391161	21601657.1134638	20954662.89827642	9236417.674970549	10324601.92429554	27332591.63014355	21207719.74253554	12937032.05441053
Com_3341_neg	FAHFA 36:1	脂肪酸酯 36:1	N	C36H68O4	564.512	563.504	1.66566	[M-H]-	10.453	0.7	2	C18	Lipids and lipid-like molecules	脂质和类脂分子	Fatty Acyls	脂肪酰类	Fatty acids and conjugates	脂肪酸和结合物	_	_	_	_	_	_	_	_	_	_	_	_	_	O=C(O)CCCCCCCC(OC(=O)CCCCCCCC=CCCCCCCCC)CCCCCCCCC	PGKKGBQMNNEIHV-PFONDFGANA-N	191288856.174424	196281242.1654265	191535298.6191483	187958271.3916528	195163947.942335	221027059.0258289	194457964.6255828	158596043.9491705	155563856.1017255	163081158.1062806	185950305.0761722	280430362.4075488
Com_1451_neg	2-Amino-5-nitrophenol	2-氨基-5-硝基苯酚	N	C6H6N2O3	154.038	153.03	2.6601	[M-H]-	2.24	0.53	2	C18	Benzenoids	苯类化合物	Phenols	酚类	Nitrophenols	硝基酚类	121-88-0""	_	_	_	_	2-Amino-5-nitrophenol	C19322	_	_	_	_	_	4984721	O=N(=O)C1=CC=C(N)C(O)=C1	DOPJTDJKZNWLRB-UHFFFAOYSA-N	6979599.27081821	7825989.553631398	6101652.738862911	5152340.694063106	6806944.80903893	6106427.308854279	6229394.366414975	6109493.044027257	6927921.78356719	7682530.797992616	5014425.044184213	9921417.062989278
Com_2362_neg	Octyl gallate	没食子酸辛酯	N	C15H22O5	282.147	281.139	1.08376	[M-H]-	6.13	0.56	2	C18	Benzenoids	苯类化合物	Benzene and substituted derivatives	苯及其取代衍生物	Benzoic acids and derivatives	苯甲酸及其衍生物	1034-01-1""	HMDB0033375	Benzenoids	Benzene and substituted derivatives	Benzoic acids and derivatives	_	_	_	_	_	_	_	61253	O=C(OCCCCCCCC)C1=CC(O)=C(O)C(O)=C1	NRPKURNSADTHLJ-UHFFFAOYSA-N	4377850.593459968	3707945.549112657	2939682.967749277	9681823.025139283	5351827.52676251	5625117.539771727	6132790.00392578	9447107.316119464	2836145.385235593	4938500.86713078	22402844.19353332	6946412.642373888
Com_2123_neg	2,6-Di-tert-butyl-4-nitrophenol	2,6-二叔丁基-4-硝基苯酚	N	C14H21NO3	251.152	250.144	2.94539	[M-H]-	7.867	0.87	2	C18	Benzenoids	苯类化合物	Phenols	酚类	Nitrophenols	硝基酚类	728-40-5""	_	_	_	_	_	_	_	_	_	_	_	69765	O=N(=O)C=1C=C(C(O)=C(C1)C(C)(C)C)C(C)(C)C	FCGKUUOTWLWJHE-UHFFFAOYSA-N	18584834.48355594	23297106.11684195	24181223.23859616	22241324.7524892	23020875.6640039	25800856.11494846	27473367.1933106	25705733.83363011	19894429.0015978	25972430.15609333	21692350.9090367	26623010.96743209
Com_2869_neg	10-HDoHE	_	N	C22H32O3	344.235	343.227	1.77572	[M-H]-	8.46	0.74	2	C18	Lipids and lipid-like molecules	脂质和类脂分子	Fatty Acyls	脂肪酰类	Fatty acids and conjugates	脂肪酸和结合物	_	HMDB0060037	Lipids and lipid-like molecules	Fatty Acyls	Fatty acids and conjugates	_	_	_	LMFA04000027	Fatty Acyls [FA]	Docosanoids [FA04]	Other Docosanoids [FA0400]	11537494	O=C(O)CCC=CCC=CCC(O)C=CC=CCC=CCC=CCC	DDCYKEYDTGCKAS-SKSHMZPZSA-N	17066957.17485559	27308468.87818399	22228114.11568502	32568153.76817084	19714313.0644478	24238430.26142308	25192842.40154419	32287677.31151748	19324418.1389581	23440646.44594147	14265191.39103998	20101965.67447981
Com_2716_neg	11-HETE	_	N	C20H32O3	320.235	319.227	1.87627	[M-H]-	8.056	0.9	2	C18	Lipids and lipid-like molecules	脂质和类脂分子	Fatty Acyls	脂肪酰类	Eicosanoids	类二十烷酸	_	HMDB0244355	Lipids and lipid-like molecules	Fatty Acyls	Eicosanoids	_	_	_	LMFA03060085	Fatty Acyls [FA]	Eicosanoids [FA03]	Hydroxy/hydroperoxyeicosatetraenoic acids [FA0306]	14123410	O=C(O)CCCC=CCC=CCC(O)C=CC=CCCCCC	GCZRCCHPLVMMJE-RLZWZWKOSA-N	385731107.4287537	443037931.8753492	291366073.6698049	369342420.3827028	342516420.497398	422360123.8917048	424531242.9193797	301830391.5567958	372058460.3843911	331176895.1814246	485782301.2371003	500376592.43675
Com_2870_neg	11-HDoHE	_	N	C22H32O3	344.235	343.227	1.86135	[M-H]-	7.973	0.78	2	C18	Lipids and lipid-like molecules	脂质和类脂分子	Fatty Acyls	脂肪酰类	Fatty acids and conjugates	脂肪酸和结合物	_	HMDB0060040	Lipids and lipid-like molecules	Fatty Acyls	Fatty acids and conjugates	_	_	_	LMFA04000028	Fatty Acyls [FA]	Docosanoids [FA04]	Other Docosanoids [FA0400]	11631564	O=C(O)CCC=CCC=CC=CC(O)CC=CCC=CCC=CCC	LTERDCBCHFKFRI-BGKMTWLOSA-N	54944417.16984817	102278017.8044324	64465706.8510536	78615416.68816549	70252175.3853617	86844858.32713239	89541972.00323273	86284658.85275522	50429237.88471352	64682566.1680367	125347826.5757082	77788525.53121507
Com_1661_neg	Ecgonine	_	N	C9H15NO3	185.105	184.098	0.90113	[M-H]-	5.425	0.53	2	C18	Alkaloids and derivatives	生物碱及其衍生物	Tropane alkaloids	莨菪烷类生物碱	_	_	_	HMDB0006548	Alkaloids and derivatives	Tropane alkaloids	_	Ecgonine	C10858	map00960	_	_	_	_	_	O=C(O)C1C(O)CC2N(C)C1CC2	PHMBVCPLDPDESM-FKSUSPILSA-N	2613023.300458146	3326149.841226029	6083929.955907692	3145520.678413824	2926461.18636365	4206740.750387607	4593033.66147891	3524111.258241413	2783182.930317566	5844756.335427221	3392545.642487538	4189699.342426591
Com_2377_neg	Vaccenic acid	十八烯酸	N	C18H34O2	282.256	281.248	0.68704	[M-H]-	0.555	0.57	2	C18	Lipids and lipid-like molecules	脂质和类脂分子	Fatty Acyls	脂肪酰类	Fatty acids and conjugates	脂肪酸和结合物	_	HMDB0003231	Lipids and lipid-like molecules	Fatty Acyls	Fatty acids and conjugates	(11E)-Octadecenoic acid; Vaccenic acid; trans-11-Octadecenoic acid	C08367	_	LMFA01030076	Fatty Acyls [FA]	Fatty Acids and Conjugates [FA01]	Unsaturated fatty acids [FA0103]	_	O=C(O)CCCCCCCCCC=CCCCCCC	UWHZIFQPPBDJPM-FPLPWBNLSA-N	7659662.668906133	8540112.587615643	8603508.922221545	5198736.443276358	8463364.6026934	7552319.763881485	7749380.204495493	6738974.703309684	9345129.854411706	8520413.72871053	4416317.562085765	9999647.806747546
Com_1758_neg	4,6-dinitro-o-cresol	4,6-二硝基邻甲酚	N	C7H6N2O5	198.028	197.02	2.49744	[M-H]-	6.368	0.79	2	C18	Benzenoids	苯类化合物	Phenols	酚类	Nitrophenols	硝基酚类	534-52-1""	HMDB0245221	Benzenoids	Phenols	Nitrophenols	DNOC; 4,6-Dinitro-o-cresol; 2,4-Dinitro-6-methylphenol	C18653	_	_	_	_	_	10800	O=N(=O)C=1C=C(C(O)=C(C1)C)N(=O)=O	ZXVONLUNISGICL-UHFFFAOYSA-N	3441353.756017473	6739206.323763982	5940475.593679111	4308501.740129856	6364889.29498952	10472628.77581686	10809758.47037036	6832433.656603379	6161846.453154778	5264396.392849023	2990358.676993521	7549682.17118238
Com_1249_neg	2-AMINO-2-METHYLPROPANOATE	_	N	C4H9NO2	103.063	102.056	4.63708	[M-H]-	1.36	0.67	2	C18	Organic acids and derivatives	有机酸及其衍生物	Carboxylic acids and derivatives	羧酸及其衍生物	Amino acids, peptides, and analogues	氨基酸、肽和类似物	_	HMDB0001906	Organic acids and derivatives	Carboxylic acids and derivatives	Amino acids, peptides, and analogues	2-Amino-2-methylpropanoate; 2-Aminoisobutyric acid	C03665	_	LMFA01100053	Fatty Acyls [FA]	Fatty Acids and Conjugates [FA01]	Amino fatty acids [FA0110]	_	O=C(O)C(N)(C)C	FUOOLUPWFVMBKG-UHFFFAOYSA-N	136902093.0225849	135819586.2426091	154009487.1267982	156867593.8672855	180447437.860189	153327722.2796229	162964746.959964	204613749.9824957	199915141.6557585	147302242.4016281	129517677.5875841	150222999.5945219
Com_1645_neg	4-PYRIDOXATE	4-吡哆酸盐	N	C8H9NO4	183.053	182.046	1.48555	[M-H]-	4.919	0.77	2	C18	Organoheterocyclic compounds	有机杂环化合物	Pyridines and derivatives	吡啶及其衍生物	Pyridinecarboxylic acids and derivatives	吡啶羧酸及其衍生物	_	HMDB0000017	Organoheterocyclic compounds	Pyridines and derivatives	Pyridinecarboxylic acids and derivatives	4-Pyridoxate; 4-Pyridoxic acid	C00847	map00750;map01100;map01120	_	_	_	_	_	O=C(O)C1=C(O)C(=NC=C1CO)C	HXACOUQIXZGNBF-UHFFFAOYSA-N	3853444.768707088	3542428.922443773	5925500.564315228	3948247.491600316	4802101.21700161	3983246.875760753	4419560.461628086	4515621.343654496	4123335.546272587	4220646.495678966	3411713.719715046	4169181.777509634
Com_3116_neg	Perfluorooctanoic acid	全氟辛酸	N	C8HF15O2	413.974	412.966	0.23102	[M-H]-	6.626	0.66	2	C18	Organohalogen compounds	有机卤化合物	Alkyl halides	卤代烃	Alkyl fluorides	烷基氟	335-67-1""	HMDB0256329	Organohalogen compounds	Acyl halides	Acyl chlorides	_	_	_	_	_	_	_	9554	O=C(O)C(F)(F)C(F)(F)C(F)(F)C(F)(F)C(F)(F)C(F)(F)C(F)(F)F	SNGREZUHAYWORS-UHFFFAOYSA-N	2609744.478476495	2929184.437840598	2239419.177505927	3853171.382249318	5542237.6564388	7303343.545682481	7691698.966770368	3345552.231719175	2534529.970133654	3907880.825800075	3705629.229356181	4170759.55798819
Com_3340_neg	N-[1.3-dihydroxyoctadeca-4.14-dien-2-yl]octadecanimidic acid	N-[1.3-二羟基十八碳-4.14-二烯-2-基]十八酰亚胺酸	N	C36H69NO3	563.528	562.52	1.62375	[M-H]-	10.937	0.84	2	C18	_	_	_	_	_	_	_	_	_	_	_	_	_	_	LMSP02010170	Sphingolipids [SP]	Ceramides [SP02]	N-acylsphingosines (ceramides) [SP0201]	_	OC(=NC(CO)C(O)C=CCCCCCCCCC=CCCC)CCCCCCCCCCCCCCCCC	LBBFOWQGVUEADU-PLAFRHTASA-N	20568544.39892901	17974153.19433744	43405147.72520383	1.33706e+07	21746006.7363949	28074991.54297391	30120918.33411336	13886006.47269198	6961724.014118091	23318614.9690553	24663515.05484947	27742721.48529267
Com_2549_neg	Roccellic acid	石蕊酸	N	C17H32O4	300.23	299.222	1.95869	[M-H]-	8.061	0.6	2	C18	Lipids and lipid-like molecules	脂质和类脂分子	Fatty Acyls	脂肪酰类	Fatty acids and conjugates	脂肪酸和结合物	29838-46-8""	_	_	_	_	_	_	_	_	_	_	_	_	O=C(O)C(C)C(C(=O)O)CCCCCCCCCCCC	CADNMISJDLVPCK-UHFFFAOYSA-N	3975388.930300035	5402925.107985673	8084550.694070079	9149300.820937453	8447848.01509965	6847695.181708725	8493481.3558211	4803106.786411917	4502509.146939776	6633704.73196543	5199701.726237812	5480247.2182998
Com_1299_neg	TRANS-CYCLOHEXANE-1,2-DIOL	反式-1,2-环己二醇	N	C6H12O2	116.084	115.076	0.94909	[M-H]-	0.549	0.83	2	C18	Organic oxygen compounds	有机氧化合物	Organooxygen compounds	有机氧化合物	Alcohols and polyols	醇和多元醇	1460-57-7""	_	_	_	_	trans-1,2-Cyclohexanediol; trans-Cyclohexane-1,2-diol	C03739	map00930;map01120	_	_	_	_	_	OC1CCCCC1O	PFURGBBHAOXLIO-WDSKDSINSA-N	237921.2058722056	362345.3434446147	286179.4524915825	252166.1538259144	277425.203663062	361317.2811440518	366181.4818209065	307260.7237339073	323208.970283277	232606.3643610347	166884.0142260631	274537.9511513415
Com_2826_neg	3-p-Coumaroylquinic acid	3-对香豆酰奎尼酸	N	C16H18O8	338.1	337.093	0.49679	[M-H]-	5.257	0.6	2	C18	Organic oxygen compounds	有机氧化合物	Organooxygen compounds	有机氧化合物	Alcohols and polyols	醇和多元醇	_	_	_	_	_	_	_	_	_	_	_	_	_	O=C(OC1CC(O)(C(=O)O)CC(O)C1O)C=CC2=CC=C(O)C=C2	BMRSEYFENKXDIS-FASCMIHUSA-N	356497.6563230926	146323.1128465147	1070464.419442848	213574.0782329739	2191486.97895833	2279360.100899606	1931189.413975918	372796.2782643753	616209.8417666309	338246.8062190966	181619.1008253728	631565.612400849
Com_3291_neg	Perfluorodecanoic acid	十九氟癸酸	N	C10HF19O2	513.967	512.96	0.96353	[M-H]-	7.149	0.71	2	C18	Organohalogen compounds	有机卤化合物	Alkyl halides	卤代烃	Alkyl fluorides	烷基氟	335-76-2""	_	_	_	_	_	_	_	_	_	_	_	9555	O=C(O)C(F)(F)C(F)(F)C(F)(F)C(F)(F)C(F)(F)C(F)(F)C(F)(F)C(F)(F)C(F)(F)F	PCIUEQPBYFRTEM-UHFFFAOYSA-N	2151168.886050001	1816256.756761289	1251945.119724551	2427846.369018724	3043032.7782242	3105070.111818392	3361621.628777891	2708874.144896491	1645553.978467508	2435904.29672297	2373905.531217802	2887971.207321288
Com_3222_neg	Perfluorononanoic acid	全氟壬酸	N	C9HF17O2	463.971	462.963	1.33351	[M-H]-	6.875	0.73	2	C18	Organohalogen compounds	有机卤化合物	Alkyl halides	卤代烃	Alkyl fluorides	烷基氟	375-95-1""	_	_	_	_	_	_	_	_	_	_	_	67821	O=C(O)C(F)(F)C(F)(F)C(F)(F)C(F)(F)C(F)(F)C(F)(F)C(F)(F)C(F)(F)F	UZUFPBIDKMEQEQ-UHFFFAOYSA-N	6793219.72109729	7128829.446523964	5163253.033423595	8340805.701138807	10723830.2798245	14631765.21472447	14481814.5379158	8351067.184519917	5689960.680227546	8382816.559813232	8619918.594648609	9765314.649562225
Com_2489_neg	Tetradecylsulfate	_	N	C14H30O4S	294.186	293.179	1.93757	[M-H]-	8.206	0.89	2	C18	Organic acids and derivatives	有机酸及其衍生物	Organic sulfuric acids and derivatives	有机硫酸及其衍生物	Sulfuric acid esters	硫酸酯类	4754-44-3""	_	_	_	_	_	_	_	_	_	_	_	5248	O=S(=O)(O)OCCCCCCCCCCCCCC	URLJMZWTXZTZRR-UHFFFAOYSA-N	54830612.44026005	59335744.51662408	23196015.35301232	21044420.33701308	64615501.5307771	78106137.60455728	79750904.97834824	40886812.6055144	30204086.2795743	29351505.23755614	18187850.13147275	26116258.40320364
Com_3238_neg	LysoPE(18:2w6/0:0)	溶血磷脂酰乙醇胺 (18:2w6/0:0)	N	C23H44NO7P	477.286	476.277	1.72013	[M-H]-	8.895	0.93	2	C18	Lipids and lipid-like molecules	脂质和类脂分子	Glycerophospholipids	甘油磷脂	Glycerophosphoethanolamines	甘油磷酸乙醇胺类	_	HMDB0011507	Lipids and lipid-like molecules	Glycerophospholipids	Glycerophosphoethanolamines	_	_	_	LMGP02050011	Glycerophospholipids [GP]	Glycerophosphoethanolamines [GP02]	Monoacylglycerophosphoethanolamines [GP0205]	_	CCCCCC=CCC=CCCCCCCCC(=O)OCC(COP(=O)(O)OCCN)O	DBHKHNGBVGWQJE-USWSLJGRSA-N	27127473.55227385	26403747.92101064	25443534.17187028	33384440.7428484	41564923.4365976	55219582.58240816	38025044.93025221	32709539.73326674	25586480.38226927	27051868.39489128	32448966.99944806	30721930.19177288
Com_3209_neg	3alpha,20-Dihydroxy-3beta,25-epoxylupane	_	N	C30H50O3	458.376	457.368	1.79845	[M-H]-	10.202	0.62	2	C18	Lipids and lipid-like molecules	脂质和类脂分子	Prenol lipids	异戊烯醇脂	Triterpenoids	三萜类	_	_	_	_	_	_	_	_	_	_	_	_	_	CC1(C2CCC3(C(C24CCC1(OC4)O)CCC5C3(CCC6(C5C(CC6)C(C)(C)O)C)C)C)C	VOBKGUCJBJCPIW-JXAMYYHWSA-N	3393554.259871986	3189730.153136505	3085269.138564794	1306137.300582129	2781164.18554535	2232885.267608377	2167707.962379964	1207069.643291724	2661798.276105704	2359142.369618208	3484102.239670312	2558492.951314152
Com_3160_neg	1-(9Z,12Z-octadecadienoyl)-glycero-3-phosphate	_	N	C21H39O7P	434.243	433.235	1.43399	[M-H]-	8.653	0.64	2	C18	Lipids and lipid-like molecules	脂质和类脂分子	Glycerophospholipids	甘油磷脂	Glycerophosphates	甘油磷酸酯类	_	HMDB0007856	Lipids and lipid-like molecules	Glycerophospholipids	Glycerophosphates	_	_	_	LMGP10050017	Glycerophospholipids [GP]	Glycerophosphates [GP10]	Monoacylglycerophosphates [GP1005]	_	CCCCCC=CCC=CCCCCCCCC(=O)OCC(COP(=O)(O)O)O	ZQTAMPRZFOOEEP-KKFOGOCZSA-N	3267242.27644469	3622654.912240728	3305372.833382081	3317537.74445419	8380842.12613566	8247616.178168436	11134899.51997015	3239496.787802912	2362672.145168766	2535737.03843904	4840353.204724465	2900857.645169151
Com_3152_neg	PA(18:3(9Z,12Z,15Z)/0:0)	甘油磷酸甘油酯(18:3(9Z,12Z,15Z)/0:0)	N	C21H37O7P	432.228	431.22	1.64829	[M-H]-	8.245	0.64	2	C18	Lipids and lipid-like molecules	脂质和类脂分子	Glycerophospholipids	甘油磷脂	Glycerophosphates	甘油磷酸酯类	_	HMDB0062320	Lipids and lipid-like molecules	Glycerophospholipids	Glycerophosphates	_	_	_	LMGP10050035	Glycerophospholipids [GP]	Glycerophosphates [GP10]	Monoacylglycerophosphates [GP1005]	_	CCC=CCC=CCC=CCCCCCCCC(=O)OCC(COP(=O)(O)O)O	DVNZKWQUAXJYGB-LVTNFWOSSA-N	2002895.245184756	2374041.069543968	2417230.920153906	1730564.814369364	3573405.43557609	5328867.824015583	5848001.165107449	2385801.700381056	1592120.636882952	1431948.350357341	1592592.188540548	2105267.863514577
Com_3108_neg	1-Palmitoyl Lysophosphatidic Acid	_	N	C19H39O7P	410.243	409.236	1.28557	[M-H]-	8.963	0.96	2	C18	Lipids and lipid-like molecules	脂质和类脂分子	Glycerophospholipids	甘油磷脂	Glycerophosphates	甘油磷酸酯类	_	_	_	_	_	1-Palmitoylglycerol 3-phosphate; 1-Hexadecanoyl-sn-glycero-3-phosphate	C04036	_	LMGP10050041	Glycerophospholipids [GP]	Glycerophosphates [GP10]	Monoacylglycerophosphates [GP1005]	_	CCCCCCCCCCCCCCCC(=O)OCC(COP(=O)(O)O)O	YNDYKPRNFWPPFU-UHFFFAOYSA-N	15687401.31909794	24135025.06511301	17757148.84084606	20107549.9704188	19562045.5674623	24889874.15266396	25379642.19794748	15614430.17982209	11790844.90036416	19802194.51418967	26041470.25722015	21213426.97674797
Com_2811_neg	GroPIns	_	N	C9H19O11P	334.067	333.059	0.0081	[M-H]-	1.254	0.88	2	C18	Lipids and lipid-like molecules	脂质和类脂分子	Glycerophospholipids	甘油磷脂	Glycerophosphoinositols	甘油磷酸肌醇	_	HMDB0011649	Lipids and lipid-like molecules	Glycerophospholipids	Glycerophosphoinositols	_	_	_	_	_	_	_	_	C(C(COP(=O)(O)OC1C(C(C(C(C1O)O)O)O)O)O)O	BMVUIWJCUQSHLZ-YFZGBAIXSA-N	25913159.2120541	26695982.20908477	23828085.25119496	31705172.62815228	27725092.4847546	25844611.27595253	28108644.60915805	36276323.16156065	25003251.90990161	23438758.00928855	23736659.17385429	30132034.81807278
Com_2790_neg	9,10,13-TriHOME	_	N	C18H34O5	330.241	329.233	0.8821	[M-H]-	6.461	0.83	2	C18	Lipids and lipid-like molecules	脂质和类脂分子	Fatty Acyls	脂肪酰类	Fatty acids and conjugates	脂肪酸和结合物	_	HMDB0004710	Lipids and lipid-like molecules	Fatty Acyls	Fatty acids and conjugates	9,10,13-TriHOME; 9,10,13-Trihydroxyoctadec-11-enoic acid; (11E)-9,10,13-Trihydroxyoctadec-11-enoic acid	C14835	map00591	LMFA02000168	Fatty Acyls [FA]	Octadecanoids [FA02]	Other Octadecanoids [FA0200]	_	CCCCCC(C=CC(C(CCCCCCCC(=O)O)O)O)O	NTVFQBIHLSPEGQ-BUHFOSPRSA-N	47104668.65585478	63173145.20739069	134373253.6687294	133292020.4320329	66587270.9239791	92064031.90662964	87977507.94709341	72034055.28902026	54129110.41617765	50889959.01011168	57158874.92415126	67810621.33406238
Com_2748_neg	Plakortenone	_	N	C18H30O5	326.209	325.202	0.48113	[M-H]-	7.035	0.54	2	C18	Organoheterocyclic compounds	有机杂环化合物	Dioxanes	二恶烷	1,2-dioxanes	1,2-二氧六环类	_	_	_	_	_	_	_	_	_	_	_	_	_	CCC1CC(OOC1CC(=O)OC)(C)CC(CC)C=CC(=O)C	WEYWQMIIZQNRQV-VVUTYZSJSA-N	3446587.543577186	4500359.013546002	7370204.322121764	7684178.750229177	4452987.14762077	4801023.419410386	4941242.646910727	4231162.484570894	3996728.273230697	4584835.039430174	3865411.742832062	4184107.454144088
Com_2643_neg	9,10-Epoxy-13-hydroxy-11-octadecenoate	9,10-环氧-13-羟基-11-十八烯酸酯	N	C18H32O4	312.23	311.223	0.02218	[M-H]-	7.471	0.76	2	C18	Organic acids and derivatives	有机酸及其衍生物	Hydroxy acids and derivatives	羟基酸及其衍生物	Medium-chain hydroxy acids and derivatives	中链羟基酸及其衍生物	_	_	_	_	_	9,10-Epoxy-13-hydroxy-11-octadecenoate; (11E)-9,10-Epoxyoctadecenoic acid	C14834	map00591	LMFA02000278	Fatty Acyls [FA]	Octadecanoids [FA02]	Other Octadecanoids [FA0200]	_	CCCCCC(C=CC1C(O1)CCCCCCCC(=O)O)O	BWLQUNFALXKBSJ-BUHFOSPRSA-N	3568929.106832379	4478957.733221224	21977896.62734184	6529298.583659231	17485559.4807493	26395182.69242598	36196190.00821266	13228888.62421359	15775113.57969525	13007448.60196203	19514411.13786505	11341304.65634451
Com_2642_neg	Octadeca-9-ene-1,18-dioic-acid	十八-9-烯-1,18-二酸	N	C18H32O4	312.23	311.222	1.43577	[M-H]-	6.724	0.69	2	C18	Lipids and lipid-like molecules	脂质和类脂分子	Fatty Acyls	脂肪酰类	Fatty acids and conjugates	脂肪酸和结合物	_	_	_	_	_	_	_	_	_	_	_	_	_	C(CCCC=CCCCCCCCC(=O)O)CCCC(=O)O	SBLKVIQSIHEQOF-OWOJBTEDSA-N	17900887.38264478	25884003.38355824	53289503.87698267	53266665.78802317	26958601.1716296	35175723.0087934	35489266.02264932	29771296.55919047	18354817.10140309	29553319.82844507	23670786.98479323	27868924.68689489
Com_2639_neg	(+)-Neomethynolide	_	N	C17H28O5	312.194	311.186	1.16452	[M-H]-	6.501	0.53	2	C18	Phenylpropanoids and polyketides	苯丙素类和聚酮类	Macrolides and analogues	大环内酯类及其类似物	_	_	_	_	_	_	_	_	_	_	_	_	_	_	_	CC1CC(C(=O)C=CC(C(OC(=O)C(C1O)C)C(C)O)C)C	BZXWGQHZMYPAJO-DBVQFRNPSA-N	4120466.002132014	5314892.456057666	9075173.724846177	10093606.69012996	5313265.83583789	6475269.599569963	6531584.966555199	7149858.779028559	4940828.665272414	5403471.376173708	4213146.9409432	5481405.212490533
Com_2187_neg	H-Ile-Gln-OH	_	N	C11H21N3O4	259.153	258.145	1.90005	[M-H]-	5.185	0.69	2	C18	Organic acids and derivatives	有机酸及其衍生物	Carboxylic acids and derivatives	羧酸及其衍生物	Amino acids, peptides, and analogues	氨基酸、肽和类似物	_	_	_	_	_	_	_	_	_	_	_	_	_	CCC(C)C(C(=O)NC(CCC(=O)N)C(=O)O)N	CNPNWGHRMBQHBZ-ZKWXMUAHSA-N	2837234.415862145	3656894.351982013	3617236.913575656	3283772.792712103	3886270.25732422	3531913.748263063	3404406.189512702	3768134.391037222	3987817.898946799	3532071.99714746	4794150.120488511	2994915.484004833
Com_1838_neg	alpha-D-Mannoheptulopyranose	α-D-甘露庚酮吡喃糖	N	C7H14O7	210.074	209.066	2.73715	[M-H]-	1.386	0.58	2	C18	Organic oxygen compounds	有机氧化合物	Organooxygen compounds	有机氧化合物	Carbohydrates and carbohydrate conjugates	碳水化合物和碳水化合物结合物	_	HMDB0029935	Organic oxygen compounds	Organooxygen compounds	Carbohydrates and carbohydrate conjugates	alpha-D-Mannoheptulopyranose; Mannoheptulose	C08236	_	_	_	_	_	_	C(C1C(C(C(C(O1)(CO)O)O)O)O)O	HAIWUXASLYEWLM-VEIUFWFVSA-N	1475246.557380744	1246218.03012978	953956.6224224392	1144255.615956848	2083763.64323266	1274330.543128311	1140651.969368481	693407.4145012579	839464.8280101654	871230.7867073587	1901641.629047714	1254486.802999475
Com_3056_neg	Compound II(R/S)	_	N	C21H27ClN2O3	390.171	389.163	1.06298	[M-H]-	6.046	0.53	2	C18	Benzenoids	苯类化合物	Phenol ethers	苯酚醚	_	_	_	_	_	_	_	Compound II(R/S); 5-(7-(6-Chloro-4-(5-hydro-4-methyl-2-oxazolyl)phenoxy)heptyl)-3-methylisoxazole	C06492	_	_	_	_	_	_	CC1COC(=N1)C2=CC(=C(C=C2)OCCCCCCCC3=CC(=NO3)C)Cl	WOJFAPUTPSWFLJ-UHFFFAOYSA-N	1525766.047778152	2597612.47810442	6760946.712243614	5824155.589289982	2245586.27419072	4553711.504006201	3574201.375343694	3218383.656315168	2191808.016651469	1767873.400086959	8497335.774218008	2843021.230205934
Com_2867_neg	Gallicynoic acid F	没食子酸F	N	C18H32O6	344.22	343.212	1.20318	[M-H]-	7.1	0.57	2	C18	Lipids and lipid-like molecules	脂质和类脂分子	Fatty Acyls	脂肪酰类	Fatty acids and conjugates	脂肪酸和结合物	_	_	_	_	_	_	_	_	LMFA01050573	Fatty Acyls [FA]	Fatty Acids and Conjugates [FA01]	Hydroxy fatty acids [FA0105]	_	CCCCC(C#CC(C(C(CCCCCCCC(=O)O)O)O)O)O	DTCUTCQYZMBUDK-UHFFFAOYSA-N	6857495.341110733	10760338.72931809	17254613.27845535	6508807.650272824	9922678.82462987	6224190.370774292	9237616.290760556	6363795.332579756	8716734.076797612	8168301.658251092	10702769.52763675	5717759.093014613
Com_2842_neg	Dimethisterone	双甲乙炔睾酮	N	C23H32O2	340.24	339.232	2.3025	[M-H]-	9.224	0.67	2	C18	Lipids and lipid-like molecules	脂质和类脂分子	Steroids and steroid derivatives	类固醇和类固醇衍生物	Androstane steroids	雄甾烷类固醇	79-64-1""	HMDB0251378	Lipids and lipid-like molecules	Steroids and steroid derivatives	Androstane steroids	Dimethisterone; Dimethisterone anhydrous	C07628	_	_	_	_	_	_	CC#CC1(CCC2C1(CCC3C2CC(C4=CC(=O)CCC34C)C)C)O	LVHOURKCKUYIGK-RGUJTQARSA-N	576087.9026824821	472195.8429309533	308283.3677747333	87646.06449786543	740339.195814853	1188794.327234724	729321.6239145246	226561.7744500628	499955.3054817141	439523.9231786789	155379.4292194626	166875.1720383811
Com_2699_neg	9,10-Dihydroxystearate	9,10-二羟基硬脂酸酯	N	C18H36O4	316.261	315.254	1.54286	[M-H]-	7.674	0.85	2	C18	Lipids and lipid-like molecules	脂质和类脂分子	Fatty Acyls	脂肪酰类	Fatty acids and conjugates	脂肪酸和结合物	_	HMDB0302281	Lipids and lipid-like molecules	Fatty Acyls	Fatty acids and conjugates	9,10-Dihydroxystearate	C19622	map00073	LMFA02000142	Fatty Acyls [FA]	Octadecanoids [FA02]	Other Octadecanoids [FA0200]	_	CCCCCCCCC(C(CCCCCCCC(=O)O)O)O	VACHUYIREGFMSP-UHFFFAOYSA-N	33927208.77854684	40771585.95962244	112701348.3971584	115954078.4096985	51180528.7927065	58728963.39594428	60022237.27035874	40245116.47500463	36466853.32323185	48045761.7361826	38206012.26537133	40964072.12051705
Com_2661_neg	(plusmn)12,13-DiHOME	_	N	C18H34O4	314.246	313.238	1.28163	[M-H]-	7.005	0.81	2	C18	Lipids and lipid-like molecules	脂质和类脂分子	Fatty Acyls	脂肪酰类	Fatty acids and conjugates	脂肪酸和结合物	263399-35-5""	_	_	_	_	_	_	_	LMFA02000230	Fatty Acyls [FA]	Octadecanoids [FA02]	Other Octadecanoids [FA0200]	_	CCCCCC(C(CC=CCCCCCCCC(=O)O)O)O	CQSLTKIXAJTQGA-FLIBITNWSA-N	84273253.8264623	79830115.50885436	223776401.8409759	230623209.6421859	105197546.616891	124201059.3926119	132371980.357208	108328755.4534689	83334440.2614782	112262196.6940661	99847097.95597726	103848635.9609001
Com_2473_neg	Androstanediol	_	N	C19H32O2	292.24	291.232	1.95111	[M-H]-	9.58	0.68	2	C18	Lipids and lipid-like molecules	脂质和类脂分子	Steroids and steroid derivatives	类固醇和类固醇衍生物	Androstane steroids	雄甾烷类固醇	_	HMDB0000495	Lipids and lipid-like molecules	Glycerophospholipids	Glycerophosphocholines	Androstanediol; Androstane-3,17-diol	C07632	_	_	_	_	_	_	CC12CCC(CC1CCC3C2CCC4(C3CCC4O)C)O	CBMYJHIOYJEBSB-CAHXEBCQSA-N	2761804.732735258	3193855.365498617	2743299.38573596	2303726.650576944	2652598.33711591	3830103.750544418	3624539.640278838	2729804.630464725	2146747.63077673	2650672.929129089	1931172.896468252	2218926.965675117
Com_2439_neg	10,16-Dihydroxy-hexadecanoate	_	N	C16H32O4	288.23	287.222	1.90083	[M-H]-	7.09	0.74	2	C18	Lipids and lipid-like molecules	脂质和类脂分子	Fatty Acyls	脂肪酰类	Fatty acids and conjugates	脂肪酸和结合物	_	_	_	_	_	_	_	_	_	_	_	_	_	C(CCCCC(=O)O)CCCC(CCCCCCO)O	VJZBXAQGWLMYMS-HNNXBMFYSA-N	19018700.50240341	23153841.005792	50658944.95492993	33538430.46685865	26148557.260692	20418775.79850222	22237100.98967229	14658765.01333589	12686808.1427781	17895188.16578114	19843178.57077276	15102404.23278387
Com_2345_neg	Akihalin	_	N	C15H20O5	280.131	279.125	3.02038	[M-H]-	5.976	0.52	2	C18	Organoheterocyclic compounds	有机杂环化合物	Lactones	内酯类	Gamma butyrolactones	γ-丁内酯	_	_	_	_	_	_	_	_	_	_	_	_	_	CC1(CC=C2C1CC3C(C(C2(C)O)O)OC(=O)C3=C)O	VJXOJXBYJRLXQZ-UHFFFAOYSA-N	10836726.14523443	13338321.3693836	13727675.90133309	3773493.353198373	12717726.6101635	14569440.86119697	15044791.1981357	16954702.60834914	12180950.42132194	10047980.03988201	15085477.52183121	15025347.10056284
Com_2297_neg	5-epi-Valiolol 7-phosphate	5-表-Valiolol-7-磷酸	N	C7H15O9P	274.045	273.038	1.28541	[M-H]-	1.274	0.71	2	C18	Organic oxygen compounds	有机氧化合物	Organooxygen compounds	有机氧化合物	Alcohols and polyols	醇和多元醇	_	_	_	_	_	5-epi-Valiolol 7-phosphate	C21204	map00525;map01130	_	_	_	_	_	C1C(C(C(C(C1(COP(=O)(O)O)O)O)O)O)O	VVXZEMGBRCJLRO-IBISWUOJSA-N	5327059.874982444	4810592.504860701	4463989.338994094	3276067.859707845	4777312.71889912	4384712.020389799	5000433.454751673	3228814.50492415	5201009.917114081	3902436.820191491	7140321.519931559	3138226.356578551
Com_2137_neg	Hanalpinol	_	N	C15H24O3	252.173	251.164	3.04778	[M-H]-	7.695	0.6	2	C18	Lipids and lipid-like molecules	脂质和类脂分子	Prenol lipids	异戊烯醇脂	Sesquiterpenoids	倍半萜类	_	_	_	_	_	_	_	_	_	_	_	_	_	CC1CCC2C1C3C(=CC(C2(OO3)C)O)C(C)C	VEIZSUGAEOKHOH-UDYJRIAMSA-N	2588196.489939136	2708884.305322353	3287726.765315314	3704274.840871744	2232339.17578185	2510710.022102603	2613936.177919982	2877057.553838349	3655771.134676668	6829626.357797875	1901797.593994511	2420544.616099455
Com_1923_neg	Kobusone	_	N	C14H22O2	222.162	221.154	1.72928	[M-H]-	6.726	0.82	2	C18	Organic oxygen compounds	有机氧化合物	Organooxygen compounds	有机氧化合物	Carbonyl compounds	羰基化合物	_	HMDB0036790	Organic oxygen compounds	Organooxygen compounds	Carbonyl compounds	Kobusone	C16983	_	_	_	_	_	_	CC1(CC2C1CCC3(C(O3)CCC2=O)C)C	UETZJEZFLKASPR-UZWIWUQPSA-N	8738268.79412054	7389842.453656723	15133071.34891485	40076298.10757555	15624965.3871025	20158539.23086056	19536949.71352541	36392616.51018548	19162129.95342337	28170665.30743039	8945356.562648635	10515053.85108201
Com_1913_neg	Dehydrocarissone	脱氢表雄酮	N	C14H20O2	220.146	219.138	3.40521	[M-H]-	7.937	0.54	2	C18	Organic oxygen compounds	有机氧化合物	Organooxygen compounds	有机氧化合物	Alcohols and polyols	醇和多元醇	_	_	_	_	_	_	_	_	_	_	_	_	_	CC12CCC(CC1=CC(=O)C=C2)C(C)(C)O	KFDQDHUQXSNVFJ-YGRLFVJLSA-N	3016622.727834348	3411623.3504527	3344578.962104699	3131166.607165439	2606227.91647147	3148326.293269722	3286929.171409486	3353199.450740749	2715161.685219254	3208093.638027102	1905947.130390542	3567818.929483334
Com_1880_neg	Decarestrictine D	_	N	C10H16O5	216.1	215.092	2.7682	[M-H]-	5.561	0.66	2	C18	Organoheterocyclic compounds	有机杂环化合物	Oxocins	恶辛素	_	_	_	_	_	_	_	_	_	_	_	_	_	_	_	CC1CC(C=CC(C(CC(=O)O1)O)O)O	HWMMWMJBUOCCFZ-OJIZAPILSA-N	4161169.872826987	3169194.209653577	4060234.88206251	4700714.862438936	5344350.55076745	3868787.963115245	4068871.326895149	3789472.697886001	5289708.67930489	5858183.56104094	4342485.179454451	4189605.683104399
Com_1809_neg	(3E)-3,7-Dimethyl-3-octene-1,2,6,7-tetrol	_	N	C10H20O4	204.136	203.128	2.31769	[M-H]-	5.679	0.64	2	C18	Lipids and lipid-like molecules	脂质和类脂分子	Fatty Acyls	脂肪酰类	Fatty alcohols	脂肪醇	_	HMDB0035133	Lipids and lipid-like molecules	Fatty Acyls	Fatty alcohols	_	_	_	_	_	_	_	_	CC(=CCC(C(C)(C)O)O)C(CO)O	QJGNMNVVLILWRD-QPJJXVBHSA-N	1281201.034009983	1581548.462860378	2154185.321977321	2401964.925822696	2555504.30046347	2476745.894681272	2642652.533555652	1676243.407565231	1778709.776664053	1665318.761279831	3654498.988203448	1584203.123100053
Com_1711_neg	3-HYDROXYSUBERIC ACID	3-羟基辛二酸	N	C8H14O5	190.084	189.077	1.43249	[M-H]-	5.172	0.63	2	C18	Organic acids and derivatives	有机酸及其衍生物	Hydroxy acids and derivatives	羟基酸及其衍生物	Medium-chain hydroxy acids and derivatives	中链羟基酸及其衍生物	_	HMDB0000325	Organic acids and derivatives	Hydroxy acids and derivatives	Medium-chain hydroxy acids and derivatives	_	_	_	LMFA01170093	Fatty Acyls [FA]	Fatty Acids and Conjugates [FA01]	Dicarboxylic acids [FA0117]	_	C(CCC(=O)O)CC(CC(=O)O)O	ARJZZFJXSNJKGR-UHFFFAOYSA-N	2686577.327519026	2455518.665196873	2917623.666886768	4289403.622885852	3879987.37106081	3087265.535301627	3286005.956788076	3324989.744602861	3477601.963586941	2959629.54248596	2346937.492038063	2819151.534463161
Com_1575_neg	2-hydroxynonanoic acid	_	N	C9H18O3	174.126	173.118	0.22707	[M-H]-	6.231	0.75	2	C18	Lipids and lipid-like molecules	脂质和类脂分子	Fatty Acyls	脂肪酰类	Fatty acids and conjugates	脂肪酸和结合物	_	_	_	_	_	_	_	_	LMFA01050024	Fatty Acyls [FA]	Fatty Acids and Conjugates [FA01]	Hydroxy fatty acids [FA0105]	_	CCCCCCCC(C(=O)O)O	BTJFTHOOADNOOS-UHFFFAOYSA-N	12440771.57030226	4422607.11080674	18096350.47558747	18818968.94194904	7960266.31432595	15677670.98348784	9618059.61596446	5723853.726357812	4637275.049433515	9482478.043763408	8716431.003343645	11352713.28128859
Com_3215_neg	Protopanaxadiol	_	N	C30H52O3	460.392	459.384	1.32218	[M-H]-	10.65	0.61	2	C18	Lipids and lipid-like molecules	脂质和类脂分子	Prenol lipids	异戊烯醇脂	Triterpenoids	三萜类	_	_	_	_	_	Protopanaxadiol; Dammar-24-ene-3beta,12beta,20-triol; (20S)-Protopanaxadiol	C20715	_	LMPR0106080003	Prenol Lipids [PR]	Isoprenoids [PR01]	C30 isoprenoids (triterpenes) [PR0106]	_	CC(=CCCC(C)(C1CCC2(C1C(CC3C2(CCC4C3(CCC(C4(C)C)O)C)C)O)C)O)C	PYXFVCFISTUSOO-VUFVRDRTSA-N	237478.8493775559	214576.0954368604	283349.5853448257	53140.11265139223	272541.805187931	490581.598748572	430690.4826788493	47296.47068983576	200355.5715112413	202074.3466125267	314234.3880028775	248466.9571372537
Com_2924_neg	2-Oleoylglycerol	2-十八烯酸单甘油酯	N	C21H40O4	356.293	355.285	0.19673	[M-H]-	10.311	0.65	2	C18	Lipids and lipid-like molecules	脂质和类脂分子	Glycerolipids	甘油脂	Monoradylglycerols	单酰基甘油	3443-84-3""	HMDB0011537	Lipids and lipid-like molecules	Glycerolipids	Monoradylglycerols	_	_	_	LMGL01010024	Glycerolipids [GL]	Monoradylglycerols [GL01]	Monoacylglycerols [GL0101]	_	CCCCCCCCC=CCCCCCCCC(=O)OC(CO)CO	UPWGQKDVAURUGE-KTKRTIGZSA-N	1110108.135928243	1136678.755468549	1221114.07073286	1512200.09687733	2128931.5225173	1812473.640078721	2288059.774598677	1092396.526285038	667571.5848280247	1581182.287185663	869915.6586763989	468563.8758152615
Com_2926_neg	3,8-Dimethoxy-5,7-dihydroxy-3',4'-methylenedioxyflavone	_	N	C18H14O8	358.069	357.062	0.02154	[M-H]-	6.282	0.71	2	C18	Phenylpropanoids and polyketides	苯丙素类和聚酮类	Flavonoids	黄酮类化合物	O-methylated flavonoids	O-甲基化黄酮类化合物	_	_	_	_	_	_	_	_	LMPK12113266	Polyketides [PK]	Flavonoids [PK12]	Flavones and Flavonols [PK1211]	_	COC1=C(C=C(C2=C1OC(=C(C2=O)OC)C3=CC4=C(C=C3)OCO4)O)O	WGJDKSZLQCVWMG-UHFFFAOYSA-N	3495805.197651658	4791156.867253253	3448584.240519792	4823560.088780868	3817749.91401783	4400272.156515406	4495014.399161009	5133452.87601776	3046997.582586705	2955489.892596255	4307776.463196392	3661253.565970492
Com_2491_neg	Sterculic acid	_	N	C19H34O2	294.256	293.248	1.67877	[M-H]-	10.318	0.68	2	C18	Lipids and lipid-like molecules	脂质和类脂分子	Fatty Acyls	脂肪酰类	Fatty acids and conjugates	脂肪酸和结合物	_	HMDB0258495	Lipids and lipid-like molecules	Fatty Acyls	Fatty acids and conjugates	Sterculic acid	C08366	map01060	LMFA01140018	Fatty Acyls [FA]	Fatty Acids and Conjugates [FA01]	Carbocyclic fatty acids [FA0114]	_	CCCCCCCCC1=C(C1)CCCCCCCC(=O)O	PQRKPYLNZGDCFH-UHFFFAOYSA-N	5813520.522913137	4450605.459577912	4247557.024194945	3603979.474616194	5550298.23674799	6450933.964561056	5751568.625727211	3415522.027577491	4654501.484389395	4478195.280706516	4545071.885885006	6205933.311507067
Com_2233_neg	Hydroprene	烯虫乙酯	N	C17H30O2	266.225	265.217	2.56216	[M-H]-	9.511	0.85	2	C18	Lipids and lipid-like molecules	脂质和类脂分子	Prenol lipids	异戊烯醇脂	Sesquiterpenoids	倍半萜类	41096-46-2""	_	_	_	_	Hydroprene	C18862	_	_	_	_	_	_	CCOC(=O)C=C(C)C=CCC(C)CCCC(C)C	FYQGBXGJFWXIPP-UEVLXMDPSA-N	5025925.738811133	4245168.197869706	6922031.404187601	8106868.745417142	6171113.38601235	7304251.394910284	6883413.898564953	3903341.082750758	3711392.814884333	4557753.198618942	3886991.402504637	4224697.038191789
Com_2170_neg	N-Lauroylglycine	N-月桂酰甘氨酸	N	C14H27NO3	257.199	256.191	2.33177	[M-H]-	7.634	0.81	2	C18	Organic acids and derivatives	有机酸及其衍生物	Carboxylic acids and derivatives	羧酸及其衍生物	Amino acids, peptides, and analogues	氨基酸、肽和类似物	_	HMDB0013272	Organic acids and derivatives	Carboxylic acids and derivatives	Amino acids, peptides, and analogues	_	_	_	LMFA08020261	Fatty Acyls [FA]	Fatty amides [FA08]	N-acyl amino acids [FA0805]	_	CCCCCCCCCCCC(=O)NCC(=O)O	JWGGSJFIGIGFSQ-UHFFFAOYSA-N	1380764.60727348	1182015.496769278	1784926.567474129	1120902.159129768	1620042.33575661	2015879.807638631	2096483.256551154	934179.1207259904	798176.7842185918	2111056.501557959	532216.3471617161	745611.3167816224
Com_2121_neg	N-Feruloylglycine	_	N	C12H13NO5	251.079	250.072	2.14724	[M-H]-	5.507	0.79	2	C18	Organic acids and derivatives	有机酸及其衍生物	Carboxylic acids and derivatives	羧酸及其衍生物	Amino acids, peptides, and analogues	氨基酸、肽和类似物	_	_	_	_	_	N-Feruloylglycine; N-[3-(4-Hydroxy-3-methoxyphenyl)-1-oxo-2-propen-1-yl]glycine	C02564	_	_	_	_	_	_	COC1=C(C=CC(=C1)C=CC(=O)NCC(=O)O)O	CLGNQAIRBLDHIN-HWKANZROSA-N	24947861.7332822	51078683.02324271	42630319.91565658	3914406.378578142	29447141.5925842	17650308.0552077	17900297.5523349	4257974.283837273	29204647.9194298	44878023.85488725	4324399.930980411	3298326.287410915
Com_2073_neg	Pandangolide 1	_	N	C12H20O5	244.131	243.123	2.54862	[M-H]-	5.864	0.58	2	C18	Phenylpropanoids and polyketides	苯丙素类和聚酮类	Macrolides and analogues	大环内酯类及其类似物	_	_	_	_	_	_	_	_	_	_	_	_	_	_	_	CC1CCCCCC(C(=O)C(CC(=O)O1)O)O	LSLSZASQWJAEHT-LPEHRKFASA-N	7268271.861717523	8382894.726857848	13219081.15478901	14570904.68054956	8910598.00784063	11595748.14683866	10416711.50006964	10149807.1173297	8405800.02981498	7056932.14600731	8980943.130206723	9241777.455349687
Com_1326_neg	1-Oxa-2-oxo-3-methylcycloheptane	_	N	C7H12O2	128.084	127.076	0.95007	[M-H]-	5.82	0.74	2	C18	Organoheterocyclic compounds	有机杂环化合物	Lactones	内酯类	_	_	_	_	_	_	_	1-Oxa-2-oxo-3-methylcycloheptane	C10976	_	_	_	_	_	_	CC1CCCCOC1=O	IYBOGQYZTIIPNI-UHFFFAOYSA-N	3773801.995974447	3917689.147336186	3989206.699431849	3761411.98073392	4288066.57352636	4529908.281598066	4384855.81049994	4652911.690107625	4937541.959620815	3527157.983213308	3469032.886641238	4149713.617683877
Com_1473_neg	Cleroindicin E	_	N	C8H14O3	158.094	157.087	0.40605	[M-H]-	5.742	0.58	2	C18	Organoheterocyclic compounds	有机杂环化合物	Benzofurans	苯并呋喃类	_	_	_	_	_	_	_	_	_	_	_	_	_	_	_	C1CC2(CCOC2CC1O)O	BMCMOTVWVYIGFM-RNJXMRFFSA-N	6405105.393089784	8877152.412895894	6466170.738080432	10348404.20726733	12743331.3877841	10714708.57793238	14100300.01802491	8432249.927985765	9677136.9064007	8623253.303562585	7200827.303174919	8517636.950860113
Com_1655_neg	1,6,6-Trimethyl-2,7-dioxabicyclo[3.2.2]nonan-3-one	_	N	C10H16O3	184.11	183.102	1.4449	[M-H]-	6.404	0.66	2	C18	Organoheterocyclic compounds	有机杂环化合物	Lactones	内酯类	_	_	_	_	_	_	_	1,6,6-Trimethyl-2,7-dioxabicyclo[3.2.2]nonan-3-one	C04718	map00902;map01110	_	_	_	_	_	CC1(C2CCC(O1)(OC(=O)C2)C)C	KAUZXNDCPVMFCH-UHFFFAOYSA-N	2747943.356560204	3244994.585611981	4090593.554240997	4357222.712569816	3231845.78332236	3737205.095886829	3393481.495384973	4409217.320405934	3908212.981996943	3386651.692137429	2318803.609857509	3347920.581098375
Com_1780_neg	7-Hydroxy-10-deoxyeucommiol	7-羟基-10-脱氧杜仲酚	N	C9H14O5	202.084	201.076	2.4208	[M-H]-	5.365	0.66	2	C18	Lipids and lipid-like molecules	脂质和类脂分子	Prenol lipids	异戊烯醇脂	Monoterpenoids	单萜类	_	_	_	_	_	_	_	_	_	_	_	_	_	CC1=C(C(C(C1O)O)CC(=O)O)CO	FJPGIAPDXODWOR-CGMLFGJQSA-N	4991415.276262165	3049616.287263176	4042687.64862299	6035509.357710369	6475583.81876876	3932189.857551811	4136565.897421597	4444070.43381922	6092195.924159373	5309364.90405538	5716187.364050605	4686297.595156762
Com_1866_neg	2,2'-(3-methylcyclohexane-1,1-diyl)diacetic acid	_	N	C11H18O4	214.121	213.113	2.96455	[M-H]-	6.208	0.59	2	C18	Organic acids and derivatives	有机酸及其衍生物	Carboxylic acids and derivatives	羧酸及其衍生物	Dicarboxylic acids and derivatives	二元酸及其衍生物	_	_	_	_	_	_	_	_	_	_	_	_	_	CC1CCCC(C1)(CC(=O)O)CC(=O)O	HJPDHTDUPWGUHP-UHFFFAOYSA-N	6350302.099601635	7181873.974520736	9539997.86612502	10798557.4633209	8100449.03315056	9375136.99573204	9895666.551541667	9954470.727076456	6963589.539450081	6343537.014829959	6377497.426492763	7744028.77432928
Com_2095_neg	(2R)-5-oxohexan-2-yl 3,6-dideoxy-alpha-L-arabino-hexopyranoside	_	N	C12H22O5	246.147	245.14	3.69206	[M-H]-	6.88	0.6	2	C18	Organic oxygen compounds	有机氧化合物	Organooxygen compounds	有机氧化合物	Carbohydrates and carbohydrate conjugates	碳水化合物和碳水化合物结合物	946524-24-9	_	_	_	_	_	_	_	LMFA13040003	Fatty Acyls [FA]	Fatty acyl glycosides [FA13]	Ascarosides [FA1304]	16066475	CC1C(CC(C(O1)OC(C)CCC(=O)C)O)O	KDIFLHQRDPSWHT-IYKVGLELSA-N	2148008.93613486	2643833.165863846	1723817.097562962	2006440.849869588	2678248.09999181	3640473.671817381	3694198.089404366	2436504.306190144	2029463.24689514	1899138.98030765	2343768.026421912	3156682.769766867
Com_2429_neg	17-hydroxyheptadecanoic acid	17-羟基十七烷酸	N	C17H34O3	286.251	285.243	2.18345	[M-H]-	9.476	0.8	2	C18	Lipids and lipid-like molecules	脂质和类脂分子	Fatty Acyls	脂肪酰类	Fatty acids and conjugates	脂肪酸和结合物	13099-34-8""	_	_	_	_	_	_	_	LMFA01050053	Fatty Acyls [FA]	Fatty Acids and Conjugates [FA01]	Hydroxy fatty acids [FA0105]	_	C(CCCCCCCCO)CCCCCCCC(=O)O	JHRQMZPLCYCFPI-UHFFFAOYSA-N	7277962.430379364	6202957.699401835	7898879.595595387	10016514.60348955	14949030.7194654	12982274.43168114	14456036.75903395	5850003.818039479	6478412.420517617	8048261.882106746	19136170.43316653	6660365.442527221
Com_2582_neg	(3R)-3,17-dihydroxymargaric acid	_	N	C17H34O4	302.246	301.238	1.46952	[M-H]-	10.258	0.53	2	C18	Lipids and lipid-like molecules	脂质和类脂分子	Fatty Acyls	脂肪酰类	Fatty acids and conjugates	脂肪酸和结合物	_	_	_	_	_	_	_	_	_	_	_	_	86289868	C(CCCCCCCO)CCCCCCC(CC(=O)O)O	HLFOBOFXSDRVQR-MRXNPFEDSA-N	24458309.77661442	20090381.22600194	24188514.37674382	22431132.20187635	20691834.1389062	22198750.58557837	20448733.90188169	18364188.9156926	21410136.68954024	24308767.76420376	13177082.58041874	24463380.55622986
Com_3351_neg	Carlinoside	_	N	C26H28O15	580.143	579.136	0.1112	[M-H]-	5.335	0.74	2	C18	Phenylpropanoids and polyketides	苯丙素类和聚酮类	Flavonoids	黄酮类化合物	Flavonoid glycosides	黄酮糖苷	_	HMDB0037408	Phenylpropanoids and polyketides	Flavonoids	Flavonoid glycosides	Carlinoside	C10026	_	LMPK12110488	Polyketides [PK]	Flavonoids [PK12]	Flavones and Flavonols [PK1211]	_	C1C(C(C(C(O1)C2=C3C(=C(C(=C2O)C4C(C(C(C(O4)CO)O)O)O)O)C(=O)C=C(O3)C5=CC(=C(C=C5)O)O)O)O)O	XBGYTZHKGMCEGE-VYUBKLCTSA-N	1248476.63653512	981192.6500056244	886715.2583603867	945587.5535245154	2291382.09321011	1386056.799020695	1306697.258238067	972899.382729649	1678223.264593173	1266315.709132651	1039748.777341022	1287857.652654278
Com_2737_neg	TOFA	5-(十四烷基氧)-2-糠酸	N	C19H32O4	324.23	323.222	1.15692	[M-H]-	7.697	0.6	2	C18	Organoheterocyclic compounds	有机杂环化合物	Furans	呋喃	Furoic acid and derivatives	糠酸及其衍生物	54857-86-2""	_	_	_	_	_	_	_	_	_	_	_	_	CCCCCCCCCCCCCCOC1=CC=C(O1)C(=O)O	CZRCFAOMWRAFIC-UHFFFAOYSA-N	8338224.495789558	11108235.66295156	10391380.16734503	10451570.31694609	9700115.77205882	12746579.94028639	12045178.6315719	11331098.50416594	9063709.100563684	11247925.585372	8850242.547287242	11257309.20786453
Com_1814_neg	(R)-2-Hydroxybutane-1,2,4-tricarboxylate	_	N	C7H10O7	206.043	205.035	4.1074	[M-H]-	1.574	0.9	2	C18	Organic acids and derivatives	有机酸及其衍生物	Carboxylic acids and derivatives	羧酸及其衍生物	Tricarboxylic acids and derivatives	三羧酸及其衍生物	_	HMDB0003518	Organic acids and derivatives	Carboxylic acids and derivatives	Tricarboxylic acids and derivatives	(R)-2-Hydroxybutane-1,2,4-tricarboxylate; Homocitrate; Homocitric acid; 3-Hydroxy-3-carboxyadipic acid; (R)-2-Hydroxy-1,2,4-butanetricarboxylic acid	C01251	map01120;map01100;map01210;map01230;map00620;map00300;map01130	_	_	_	_	_	C(CC(CC(=O)O)(C(=O)O)O)C(=O)O	XKJVEVRQMLKSMO-SSDOTTSWSA-N	53782045.00412508	60741049.58976207	63578714.49614312	63618120.1662218	68420445.4230931	49467142.44838465	63328154.89839014	70588484.58403648	69846830.64198734	55021364.28782992	46762299.30135182	63501222.19586749
Com_1475_neg	Nonanoic acid	正壬酸	N	C9H18O2	158.131	157.123	1.31192	[M-H]-	1.145	0.58	2	C18	Lipids and lipid-like molecules	脂质和类脂分子	Fatty Acyls	脂肪酰类	Fatty acids and conjugates	脂肪酸和结合物	112-05-0""	HMDB0000847	Lipids and lipid-like molecules	Fatty Acyls	Fatty acids and conjugates	Nonanoic acid; Nonanoate; Pelargonic acid	C01601	_	LMFA01010009	Fatty Acyls [FA]	Fatty Acids and Conjugates [FA01]	Straight chain fatty acids [FA0101]	_	CCCCCCCCC(=O)O	FBUKVWPVBMHYJY-UHFFFAOYSA-N	631406.0484287031	967176.1223315144	727177.8459782357	1309305.29416423	921344	1100790.301658179	1182988.562304027	1107794.231765902	1229567.406714302	1111048.47557126	892624.1267920766	634070.9277044256
Com_1789_neg	2-(acetylamino)-1,5-anhydro-2-deoxy-D-arabino-hex-1-enitol	_	N	C8H13NO5	203.079	202.071	3.23444	[M-H]-	3.113	0.92	2	C18	Organic acids and derivatives	有机酸及其衍生物	Carboxylic acids and derivatives	羧酸及其衍生物	Carboxylic acid derivatives	羧酸衍生物	_	_	_	_	_	_	_	_	_	_	_	_	_	CC(=O)NC1=COC(C(C1O)O)CO	LKFJQOCOGNNTCY-UHFFFAOYSA-N	19288077.6296276	22433378.28728041	25564048.45285572	58884446.45854621	16401661.032248	16025623.627636	18034236.04014935	78051392.81249794	18083296.65736971	21091940.6698406	15522305.19178991	22377446.02914837
Com_2938_neg	3-Methoxytyramine-betaxanthin	3-甲氧基酪胺-甜菜黄素	N	C18H20N2O6	360.132	359.124	1.0697	[M-H]-	5.528	0.58	2	C18	Benzenoids	苯类化合物	Phenols	酚类	Methoxyphenols	甲氧基酚类	_	_	_	_	_	3-Methoxytyramine-betaxanthin	C17754	map00965	_	_	_	_	_	COC1=C(C=CC(=C1)CCN=CC=C2CC(NC(=C2)C(=O)O)C(=O)O)O	SBHOSQZNRDXQAX-RSCAPTSMSA-N	3646456.516563395	3528384.283896266	1311202.849051073	3077639.322422439	3781920.71327541	2233735.730985949	2208785.075994384	2584943.587133091	4519289.448557251	5207812.563532288	3590502.997859363	3524180.503124067
Com_1816_neg	Homoisocitrate	_	N	C7H10O7	206.043	205.035	3.66288	[M-H]-	2.097	0.77	2	C18	Organic acids and derivatives	有机酸及其衍生物	Carboxylic acids and derivatives	羧酸及其衍生物	Tricarboxylic acids and derivatives	三羧酸及其衍生物	_	_	_	_	_	Homoisocitrate; 3-Carboxy-2-hydroxyadipate; (-)-1-Hydroxy-1,2,4-butanetricarboxylate; (1R,2S)-1-Hydroxybutane-1,2,4-tricarboxylate; (-)-threo-Homoisocitrate	C05662	map00300;map01100;map01120;map01130;map01210;map01230	_	_	_	_	_	C(CC(=O)O)C(C(C(=O)O)O)C(=O)O	OEJZZCGRGVFWHK-WVZVXSGGSA-N	14894286.11018303	18332649.19113641	20334884.7587794	24032042.61201116	19895009.3495916	18544819.74697863	18054884.93244396	29557531.59771233	41418760.24897991	16848569.97332445	14753568.12946956	15390959.72921197
Com_2840_neg	3alpha-Hydroxy-3,5-dihydromonacolin L acid	_	N	C19H32O5	340.225	339.217	1.64426	[M-H]-	6.982	0.53	2	C18	Organic acids and derivatives	有机酸及其衍生物	Hydroxy acids and derivatives	羟基酸及其衍生物	Medium-chain hydroxy acids and derivatives	中链羟基酸及其衍生物	_	_	_	_	_	3alpha-Hydroxy-3,5-dihydromonacolin L acid	C20852	_	_	_	_	_	_	CC1CCC2C(C(C(C=C2C1)O)C)CCC(CC(CC(=O)O)O)O	MRKCPMGQBNMKTA-GBRHIFDWSA-N	3366502.006912754	6113959.071783855	4790180.810198825	6535787.023374826	4.2081e+06	5817751.204907589	5503678.519517484	7105336.5576773	3570890.842362499	4722610.189610881	5469663.445749089	6389759.128911607
Com_2617_neg	Isolinderanolide B	_	N	C19H32O3	308.235	307.227	1.3655	[M-H]-	7.907	0.59	2	C18	Organoheterocyclic compounds	有机杂环化合物	Oxolanes	四氢呋喃	_	_	_	_	_	_	_	_	_	_	_	_	_	_	_	CCCCCCCCCCCCCC=C1C(C(=C)OC1=O)O	FCLYKYQBTSMTJB-SOBQPUOHSA-N	1223205.573356452	1942531.080691798	1492639.478081811	1155139.772516293	1308322.62999268	1856332.717452201	1674070.595066344	903238.6382988812	1069713.282027283	1862819.092064989	1647977.511915408	2282245.983737193
Com_2402_neg	12-(2,3-Dihydroxycyclopentyl)-2-dodecanone	_	N	C17H32O3	284.235	283.227	2.20082	[M-H]-	7.914	0.77	2	C18	Organic oxygen compounds	有机氧化合物	Organooxygen compounds	有机氧化合物	Alcohols and polyols	醇和多元醇	_	HMDB0031019	Organic oxygen compounds	Organooxygen compounds	Carbonyl compounds	12-(2,3-Dihydroxycyclopentyl)-2-dodecanone	C14996	_	_	_	_	_	_	CC(=O)CCCCCCCCCCC1CCC(C1O)O	VOFBBQZXUQXUQN-UHFFFAOYSA-N	20211024.67164179	23005469.83204785	42860670.76553629	46904906.22238495	29350273.5764545	22023595.0669205	22901419.75322322	26035103.84975334	12600335.50408452	28744178.91332496	21386287.42835522	16407007.47337866
Com_2316_neg	Stearidonic Acid	顺6,9,12,15-十八碳四烯酸	N	C18H28O2	276.209	275.201	2.56904	[M-H]-	8.943	0.73	2	C18	Lipids and lipid-like molecules	脂质和类脂分子	Fatty Acyls	脂肪酰类	Lineolic acids and derivatives	亚麻酸及其衍生物	20290-75-9""	HMDB0006547	Lipids and lipid-like molecules	Fatty Acyls	Lineolic acids and derivatives	Stearidonic acid; 6,9,12,15-Octadecatetraenoic acid; (6Z,9Z,12Z,15Z)-Octadecatetraenoic acid	C16300	map00592;map01110	LMFA01030357	Fatty Acyls [FA]	Fatty Acids and Conjugates [FA01]	Unsaturated fatty acids [FA0103]	_	CCC=CCC=CCC=CCC=CCCCCC(=O)O	JIWBIWFOSCKQMA-LTKCOYKYSA-N	3488185.858767799	5739767.116913796	5240590.293353005	5968982.995367031	4805789.54308262	8605731.85471632	6693271.147495805	4882906.771076642	3079657.999382742	4525859.433522759	4041994.897145585	2578198.515869433
Com_2161_neg	Lyngbic acid	_	N	C15H28O3	256.204	255.196	2.74001	[M-H]-	7.27	0.66	2	C18	Lipids and lipid-like molecules	脂质和类脂分子	Fatty Acyls	脂肪酰类	Fatty acids and conjugates	脂肪酸和结合物	_	_	_	_	_	_	_	_	LMFA01080034	Fatty Acyls [FA]	Fatty Acids and Conjugates [FA01]	Methoxy fatty acids [FA0108]	_	CCCCCCCC(CC=CCCC(=O)O)OC	DHIPOEWPWSLXNL-KGXGESDWSA-N	2881356.147203153	3880467.1332584	8449219.436673975	8011689.357170973	4825288.82132056	4860042.880413226	5407134.794040319	3428876.133601167	3455986.270643161	4059601.356607976	2851870.490478325	3375271.720331831
Com_1949_neg	Muscol	_	N	C15H30O	226.23	225.222	3.5706	[M-H]-	8.673	0.56	2	C18	Organic oxygen compounds	有机氧化合物	Organooxygen compounds	有机氧化合物	Alcohols and polyols	醇和多元醇	_	HMDB0250930	Benzenoids	Benzene and substituted derivatives	Toluenes	_	_	_	_	_	_	_	_	C1CCCCCCCC(CCCCCC1)O	FFVHXGZXDRXFLQ-UHFFFAOYSA-N	3658576.699755968	3817759.921204371	7402978.201021207	7432389.423888183	6418781.65959657	7333847.796736767	7175978.960128997	4195296.671623641	3129087.280981873	5173962.801389353	3809890.02825684	3312630.005764799
Com_1756_neg	DL-DOPA	DL-3-(3,4-二羟苯基)丙氨酸	N	C9H11NO4	197.069	196.061	1.99861	[M-H]-	5.272	0.52	2	C18	Organic acids and derivatives	有机酸及其衍生物	Carboxylic acids and derivatives	羧酸及其衍生物	Amino acids, peptides, and analogues	氨基酸、肽和类似物	63-84-3""	HMDB0000609	Organic acids and derivatives	Carboxylic acids and derivatives	Amino acids, peptides, and analogues	_	_	_	_	_	_	_	_	C1=CC(=C(C=C1CC(C(=O)O)N)O)O	WTDRDQBEARUVNC-UHFFFAOYSA-N	4625998.05504816	5182674.155363722	4901830.911695409	3418455.517384109	5671725.56618761	4567971.043881917	6198320.883151912	3823931.207274647	4851060.166726455	4718184.708282918	3055878.720242904	4475504.717055862
Com_3009_neg	Resolvin D2	_	N	C22H32O5	376.225	375.217	2.17815	[M-H]-	6.875	0.51	2	C18	Lipids and lipid-like molecules	脂质和类脂分子	Fatty Acyls	脂肪酰类	Fatty acids and conjugates	脂肪酸和结合物	810668-37-2""	HMDB0002294	Lipids and lipid-like molecules	Fatty Acyls	Fatty acids and conjugates	Resolvin D2	C18179	_	LMFA04030001	Fatty Acyls [FA]	Docosanoids [FA04]	Resolvin Ds [FA0403]	_	CCC=CCC(C(C=CC=CC=CC=CC(CC=CCCC(=O)O)O)O)O	IKFAUGXNBOBQDM-XFMPMKITSA-N	10426864.50934042	18655050.43148468	13680255.44724672	33376598.60527722	8760930.80372132	8571025.888894076	10313839.51330147	33789231.94969473	10468626.23065928	15476462.34460626	7843956.665186198	16058176.33856792
Com_2641_neg	12,13-Epoxy-9-hydroxy-10-octadecenoate	_	N	C18H32O4	312.23	311.222	1.37865	[M-H]-	7.208	0.86	2	C18	Lipids and lipid-like molecules	脂质和类脂分子	Fatty Acyls	脂肪酰类	Fatty acids and conjugates	脂肪酸和结合物	_	_	_	_	_	12,13-Epoxy-9-hydroxy-10-octadecenoate; 12(R),13(S)-Epoxy-9(S)-hydroxy-10(E)-octadecenoic acid; (10E)-(9S,12R,13S)-12,13-Epoxy-9-hydroxyoctadec-10-enoic acid	C14832	map00591	LMFA02000013	Fatty Acyls [FA]	Octadecanoids [FA02]	Other Octadecanoids [FA0200]	_	CCCCCC1C(O1)C=CC(CCCCCCCC(=O)O)O	WCCLYKMJXGYGEN-SYMVGPSASA-N	75821392.06546645	128422877.871763	184470753.0326114	352173736.2741104	106321880.393193	127695379.1756458	132051664.5992691	131960682.8870538	152098204.2049395	70809796.57646295	164800040.3411656	63713232.49742819
Com_2472_neg	Grevillol	5-十三烷基间苯二酚	N	C19H32O2	292.24	291.232	3.39175	[M-H]-	9.921	0.73	2	C18	Benzenoids	苯类化合物	Phenols	酚类	Benzenediols	苯二醇类	5259-01-8""	_	_	_	_	Grevillol	C10800	_	LMPK15030011	Polyketides [PK]	Phenolic lipids [PK15]	Alkyl resorcinols and derivatives [PK1503]	_	CCCCCCCCCCCCCC1=CC(=CC(=C1)O)O	UXOGOSLLGMYCNL-UHFFFAOYSA-N	3113028.527880046	4347049.067858425	3111098.201374272	1940001.690479413	3719055.91535155	4244508.140974717	4281573.708917949	2709516.451812902	2.80334e+06	4680777.438982891	4046450.403364598	4167689.069247202
Com_3297_neg	Adynerin	欧夹竹桃苷乙	N	C30H44O7	516.309	515.301	0.08093	[M-H]-	6.351	0.61	2	C18	Lipids and lipid-like molecules	脂质和类脂分子	Steroids and steroid derivatives	类固醇和类固醇衍生物	Steroid lactones	类固醇内酯	35109-93-4""	_	_	_	_	Adynerin; Adynerigenin 3-O-beta-D-diginoside	C08845	_	_	_	_	_	_	CC1C(C(CC(O1)OC2CCC3(C(C2)CCC45C3CCC6(C4(O5)CCC6C7=CC(=O)OC7)C)C)OC)O	BYZQVAOKDQTHHP-QFUJVLJYSA-N	38207.74597943323	159703.0890700404	200211.1702600613	144469.2263424684	2011913.32148209	3789704.075499449	2380702.95482095	278964.5651332684	21175.37983055672	66712.74479006328	40880965.07854469	293106.3088579192
Com_2984_neg	Aspidocarpine	_	N	C22H30N2O3	370.226	369.219	2.12685	[M-H]-	8.953	0.86	2	C18	Alkaloids and derivatives	生物碱及其衍生物	Aspidospermatan-type alkaloids	冬青素型生物碱	_	_	_	_	_	_	_	_	_	_	_	_	_	_	_	CCC12CCCN3C1C4(CC3)C(CC2)N(C5=C4C=CC(=C5O)OC)C(=O)C	CITPXCNSMZMNIW-UHFFFAOYSA-N	4512336.035645249	5416142.464651348	5045994.091725367	18591970.0424868	9618806.93117187	11728502.59642888	11925645.54866862	22087477.30776728	4236399.450530796	2595215.167581687	30665523.82469361	5551920.684992382
Com_2828_neg	4,4-Difluoro-17beta-hydroxy-17alpha-methyl-androst-5-en-3-one	4,4-二氟-17beta-羟基-17alpha-甲基-雄甾-5-烯-3-酮	N	C20H28F2O2	338.206	337.199	2.42346	[M-H]-	7.644	0.52	2	C18	Lipids and lipid-like molecules	脂质和类脂分子	Steroids and steroid derivatives	类固醇和类固醇衍生物	Androstane steroids	雄甾烷类固醇	_	_	_	_	_	4,4-Difluoro-17beta-hydroxy-17alpha-methyl-androst-5-en-3-one	C14910	_	_	_	_	_	_	CC12CCC(=O)C(C1=CCC3C2CCC4(C3CCC4(C)O)C)(F)F	XRZWBBRIKOQLPC-TULRTYAESA-N	9462185.344938336	13018328.88321371	23542218.32137503	21815002.40411945	12466650.6609623	16474634.29030981	16584469.87831324	14556509.99414906	11127023.51786086	14182647.3908147	7532353.04975071	11737858.71889702
Com_2260_neg	(10S)-Juvenile hormone III acid diol	_	N	C15H26O4	270.183	269.175	2.50468	[M-H]-	7.403	0.68	2	C18	Lipids and lipid-like molecules	脂质和类脂分子	Prenol lipids	异戊烯醇脂	Sesquiterpenoids	倍半萜类	_	_	_	_	_	(10S)-Juvenile hormone III acid diol	C16506	map00981	_	_	_	_	_	CC(=CCCC(=CC(=O)O)C)CCC(C(C)(C)O)O	UULZSWLWBGEDTD-WGRJTNITSA-N	23293223.26755138	33508288.8648533	30357373.15359266	38499693.10552866	41983519.9832149	36359307.43735825	39385191.05357956	129060320.6997122	64681266.18853453	89320377.64760861	32853528.37704122	30363032.76035555
Com_2108_neg	Hexadeca-4,7,10,13-tetraenoic acid	_	N	C16H24O2	248.178	247.17	2.62961	[M-H]-	7.35	0.72	2	C18	Lipids and lipid-like molecules	脂质和类脂分子	Fatty Acyls	脂肪酰类	Fatty acids and conjugates	脂肪酸和结合物	_	_	_	_	_	_	_	_	_	_	_	_	_	CCC=CCC=CCC=CCC=CCCC(=O)O	IVTCJQZAGWTMBZ-UHFFFAOYSA-N	4070720.403833199	3022490.192428925	3327498.002341107	4898477.209514305	3485370.44490001	2694231.856067306	2530716.627075573	3174120.170523456	2511316.036617933	3330866.172023125	2488122.113432337	3656005.136048465
Com_2035_neg	Chokol F	_	N	C14H24O3	240.173	239.164	3.69395	[M-H]-	7.419	0.61	2	C18	Lipids and lipid-like molecules	脂质和类脂分子	Prenol lipids	异戊烯醇脂	Monoterpenoids	单萜类	_	_	_	_	_	_	_	_	_	_	_	_	_	CC1C(CCC1(C)O)C(=C)CCCOC(=O)C	QGPXLWRTRLEOMJ-UHFFFAOYSA-N	4428377.909219577	9191927.183818426	6256435.175815469	6029667.636316831	4509807.47267207	5586650.774586796	5923299.62113985	4300939.003020605	3508876.242826554	4198139.523140145	7867196.142560428	4049804.815845004
Com_1467_neg	4-Hydroxynonenal	4-羟基壬烯醛	N	C9H16O2	156.115	155.108	0.48963	[M-H]-	6.012	0.55	2	C18	Lipids and lipid-like molecules	脂质和类脂分子	Fatty Acyls	脂肪酰类	Fatty alcohols	脂肪醇	_	HMDB0004362	Lipids and lipid-like molecules	Fatty Acyls	Fatty alcohols	4-Hydroxynonenal; 4-hydroxy-2-nonenal; 4-HNE	C21642	map05200;map05225	LMFA06000051	Fatty Acyls [FA]	Fatty aldehydes [FA06]	_	_	CCCCCC(C=CC=O)O	JVJFIQYAHPMBBX-FNORWQNLSA-N	1427068.098100834	2266769.547666413	3173984.5920915	3503386.769824668	2392933.70932722	2719074.402832013	2915858.839206224	2344613.550729952	2483924.139011201	1859223.966435274	1422398.993059971	2493611.630356844
Com_3438_neg	KDdiA-PC	_	N	C36H66NO11P	719.437	718.429	0.92119	[M-H]-	10.095	0.57	2	C18	Lipids and lipid-like molecules	脂质和类脂分子	Glycerophospholipids	甘油磷脂	Glycerophosphocholines	甘油磷酸胆碱	439904-34-4""	_	_	_	_	_	_	_	LMGP20010017	Glycerophospholipids [GP]	Oxidized glycerophospholipids [GP20]	Oxidized glycerophosphocholines [GP2001]	_	CCCCCCCCCCCCCCCC(=O)OCC(COP(=O)([O-])OCC[N+](C)(C)C)OC(=O)CCCCCCCC(=O)C=CC(=O)O	XWKBYMQTSGGZLW-PHSKOSPPSA-N	2680269.205287511	1619149.602597637	1521762.408286392	3933374.466295977	2257781.9915239	2869756.95074288	2838347.15806026	3577417.617479082	1989278.405545534	2472348.42452641	825186.0596654275	1940176.321841849
Com_2625_neg	Neobritannilactone A	_	N	C17H26O5	310.178	309.17	1.37752	[M-H]-	6.69	0.66	2	C18	Lipids and lipid-like molecules	脂质和类脂分子	Prenol lipids	异戊烯醇脂	Terpene lactones	萜内酯	_	_	_	_	_	_	_	_	_	_	_	_	_	CC1C2C=C(C(CC2OC1=O)(C)O)C(C)CCCOC(=O)C	URCJMQGGAZJGGL-MRJZCNKMSA-N	8159600.867206972	9163271.688298391	9662877.063094797	10999511.01341398	10083701.1312218	12321914.77627401	11473273.17251876	11451257.57496851	11274202.46958702	15466201.60398538	8993016.814818906	10590280.20760143
Com_1681_neg	(E)-3-(Methoxycarbonyl)pent-2-enedioate	_	N	C7H8O6	188.032	187.024	1.92473	[M-H]-	5.004	0.68	2	C18	Organic acids and derivatives	有机酸及其衍生物	Carboxylic acids and derivatives	羧酸及其衍生物	Tricarboxylic acids and derivatives	三羧酸及其衍生物	_	_	_	_	_	(E)-3-(Methoxycarbonyl)pent-2-enedioate	C11514	_	LMFA07010698	Fatty Acyls [FA]	Fatty esters [FA07]	Wax monoesters [FA0701]	_	COC(=O)C(=CC(=O)O)CC(=O)O	BRYKYSQCLNCYQW-DUXPYHPUSA-N	9381044.680106658	12578890.75133638	10795926.9976887	11096595.83462743	14586024.3511985	12673389.59514529	13031897.95844986	14077820.27850066	14268846.47798698	9604653.936742997	7688462.859999613	15205573.7250593
Com_1905_neg	O-Succinyl-L-homoserine	O-琥珀酰-L-高丝氨酸	N	C8H13NO6	219.074	218.066	4.05361	[M-H]-	1.619	0.54	2	C18	Organic acids and derivatives	有机酸及其衍生物	Carboxylic acids and derivatives	羧酸及其衍生物	Amino acids, peptides, and analogues	氨基酸、肽和类似物	_	HMDB0255868	Organic acids and derivatives	Carboxylic acids and derivatives	Amino acids, peptides, and analogues	O-Succinyl-L-homoserine; O4-Succinyl-L-homoserine; O-Succinylhomoserine	C01118	map01110;map01100;map00270;map01230;map00920	_	_	_	_	_	C(COC(=O)CCC(=O)O)C(C(=O)O)N	GNISQJGXJIDKDJ-YFKPBYRVSA-N	4400592.295391236	5165428.044469117	4280973.154035703	8075258.524204585	14495795.8719753	13431805.32238163	13365271.78272803	6278041.877764246	1522236.145299351	2133997.154432414	646541.3092917647	8056329.815493032
Com_1930_neg	Myristic Acid Alkyne	13-十四炔酸	N	C14H24O2	224.178	223.17	3.61627	[M-H]-	8.314	0.67	2	C18	Lipids and lipid-like molecules	脂质和类脂分子	Fatty Acyls	脂肪酰类	Fatty acids and conjugates	脂肪酸和结合物	82909-47-5""	_	_	_	_	_	_	_	LMFA01030594	Fatty Acyls [FA]	Fatty Acids and Conjugates [FA01]	Unsaturated fatty acids [FA0103]	_	C#CCCCCCCCCCCCC(=O)O	JNXXRQLAAJXERE-UHFFFAOYSA-N	2232098.536433422	6184110.433367566	4170295.713473824	3547529.803223532	3333359.30700892	4265327.403789472	4282916.162569296	2851377.214304108	1809705.381853708	3598748.030098121	2780195.299978591	1604680.958973221
Com_2257_neg	(+)-Quinolactacin A2	_	N	C16H18N2O2	270.137	269.13	0.59811	[M-H]-	6.119	0.54	2	C18	Organoheterocyclic compounds	有机杂环化合物	Quinolines and derivatives	喹啉及其衍生物	Pyrroloquinolines	吡咯并喹啉类	_	_	_	_	_	_	_	_	_	_	_	_	_	CCC(C)C1C2=C(C(=O)C3=CC=CC=C3N2C)C(=O)N1	FLHQAMWKNPOTDV-ZANVPECISA-N	344753.5172064496	614959.3146750844	181309.7566315097	450818.4741957766	499874.304629094	642072.529328778	672643.6605468239	368050.0467932713	301409.0096641784	293689.4495604907	253103.4077987253	226112.9944146333
Com_2653_neg	Gelsedilam	_	N	C17H18N2O4	314.127	313.119	0.82118	[M-H]-	5.985	0.5	2	C18	Organoheterocyclic compounds	有机杂环化合物	Indoles and derivatives	吲哚及其衍生物	_	_	_	_	_	_	_	_	_	_	_	_	_	_	_	CON1C2=CC=CC=C2C3(C1=O)CC4C5COC3CC5C(=O)N4	NYOUCYQUKYVTEY-WJUWAYTRSA-N	3130675.74419856	7874045.880135587	2333561.998319547	6615535.231109493	4880659.97520385	6390050.970335483	6409551.021611501	5300481.247895344	4002125.851513045	4066627.294777261	6872446.272091958	4123196.023418528
Com_1276_neg	Monomethyl phosphate	_	N	CH5O4P	111.993	110.985	3.24548	[M-H]-	1.359	0.76	2	C18	Organic acids and derivatives	有机酸及其衍生物	Organic phosphoric acids and derivatives	有机磷酸及其衍生物	Phosphate esters	磷酸酯类	_	HMDB0061711	Organic acids and derivatives	Organic phosphoric acids and derivatives	Phosphate esters	_	_	_	_	_	_	_	_	COP(=O)(O)O	CAAULPUQFIIOTL-UHFFFAOYSA-N	15712676.75001242	14908470.75444048	12591731.75064104	20078181.55575656	26091961.0018984	23584728.41320682	24561958.35076764	30641499.20211314	20309242.7052879	14295637.75424719	33121112.41242044	16122090.94154834
Com_1284_neg	Trifluoroacetic acid	5-疏基-1-丙基四唑	N	C2HF3O2	113.993	112.985	2.39028	[M-H]-	11.824	0.65	2	C18	Organic acids and derivatives	有机酸及其衍生物	Carboxylic acids and derivatives	羧酸及其衍生物	Alpha-halocarboxylic acids and derivatives	α-卤代羧酸及其衍生物	7624-31-9""	HMDB0014118	Organic acids and derivatives	Carboxylic acids and derivatives	Alpha-halocarboxylic acids and derivatives	_	_	_	_	_	_	_	_	C(=O)(C(F)(F)F)O	DTQVDTLACAAQTR-UHFFFAOYSA-N	136100734.0263488	133432453.6601481	126817453.0216551	127442360.6996881	156025447.276443	175261250.1208015	237506699.7680633	153489601.7951044	147177830.7132066	136511460.8459594	120234136.1648404	136022079.430396
Com_1445_neg	Hydroxyacetone phosphate	_	N	C3H7O5P	154.003	152.996	0.82047	[M-H]-	1.36	0.7	2	C18	Organic acids and derivatives	有机酸及其衍生物	Organic phosphoric acids and derivatives	有机磷酸及其衍生物	Phosphate esters	磷酸酯类	_	_	_	_	_	Hydroxyacetone phosphate; Acetol phosphate	C03505	_	_	_	_	_	_	CC(=O)COP(=O)(O)O	YUDNQQJOVFPCTF-UHFFFAOYSA-N	10643441.04233823	7495991.365594677	10516319.00762425	9332448.477449248	13912660.1810415	11162365.5456453	11412640.01340774	12806581.42990993	13402668.49504918	13188102.29585845	18401856.51092552	4789975.309107836
Com_1533_neg	Chrysanthemic acid	_	N	C10H16O2	168.115	167.108	0.62165	[M-H]-	6.057	0.74	2	C18	Lipids and lipid-like molecules	脂质和类脂分子	Prenol lipids	异戊烯醇脂	Monoterpenoids	单萜类	_	_	_	_	_	Chrysanthemic acid	C09842	_	LMPR0102060001	Prenol Lipids [PR]	Isoprenoids [PR01]	C10 isoprenoids (monoterpenes) [PR0102]	_	CC(=CC1C(C1(C)C)C(=O)O)C	XLOPRKKSAJMMEW-UHFFFAOYSA-N	2469920.725097283	3061166.633392957	3107544.772701981	3828569.717233858	2925796.65507779	2874174.20331897	2876645.785849834	3909179.441328961	2572543.515052756	2283535.56093427	1377924.909959542	3046295.295508434
Com_1715_neg	(3R)-3,9-dihydroxynonanoic acid	_	N	C9H18O4	190.121	189.113	1.70465	[M-H]-	5.946	0.61	2	C18	Organic acids and derivatives	有机酸及其衍生物	Hydroxy acids and derivatives	羟基酸及其衍生物	Medium-chain hydroxy acids and derivatives	中链羟基酸及其衍生物	_	_	_	_	_	_	_	_	_	_	_	_	86289845	C(CCCO)CCC(CC(=O)O)O	PVBPWTUAKKMEGB-MRVPVSSYSA-N	3862585.978193067	4992363.472107423	5797907.169268182	6399834.740885739	4581039.8754051	7593073.228272323	7946644.734913958	5002898.656074255	4786990.972606259	6338890.645639598	7656709.318371654	5470198.547015348
Com_1922_neg	Annuionone B	_	N	C13H18O3	222.126	221.118	3.35326	[M-H]-	6.763	0.58	2	C18	Organoheterocyclic compounds	有机杂环化合物	Oxepanes	氧杂环己烷类	_	_	_	HMDB0032121	Organoheterocyclic compounds	Oxepanes	_	_	_	_	_	_	_	_	_	CC(=O)C=CC1C2(CC(=O)CC1(OC2)C)C	LYMNQFZEIGCRGT-GDNMSKEOSA-N	1849212.685315463	2306244.929102161	2384111.199828119	5241545.067226265	1126150.06030758	1142110.747309982	1362506.546692107	5331313.483938658	2375733.418420977	2734558.181322618	192244.0736862604	3191856.865255472
Com_1969_neg	N-decanoylglycine	N-癸酰甘氨酸	N	C12H23NO3	229.168	228.16	2.81861	[M-H]-	6.17	0.78	2	C18	Organic acids and derivatives	有机酸及其衍生物	Carboxylic acids and derivatives	羧酸及其衍生物	Amino acids, peptides, and analogues	氨基酸、肽和类似物	_	HMDB0013267	Organic acids and derivatives	Carboxylic acids and derivatives	Amino acids, peptides, and analogues	_	_	_	_	_	_	_	_	CCCCCCCCCC(=O)NCC(=O)O	WRRYZYASRAUROW-UHFFFAOYSA-N	13747602.13995939	17128066.6443646	10701887.07888719	12499372.30421659	32831762.4790554	30674585.83464229	36796109.10559092	13554022.63648192	14780868.81951423	8289924.535313633	8638175.52546098	12917293.27568047
Com_2026_neg	Hanamyol	_	N	C15H26O2	238.193	237.185	3.23912	[M-H]-	8.439	0.52	2	C18	Organoheterocyclic compounds	有机杂环化合物	Oxepanes	氧杂环己烷类	_	_	_	_	_	_	_	_	_	_	_	_	_	_	_	CC1CCC2(C1CC3CCC2(OC3(C)C)C)O	OSXGCNJUBCSZET-UHFFFAOYSA-N	890910.3239028795	574727.874787228	1281395.133875614	2457804.03986528	1393396.03279688	1874862.630411968	1962044.027878416	1612066.608312002	1016635.25819149	1256741.350375172	1988264.043754977	1074204.231246235
Com_2270_neg	2-keto palmitic acid	_	N	C16H30O3	270.219	269.211	2.93004	[M-H]-	8.663	0.76	2	C18	Lipids and lipid-like molecules	脂质和类脂分子	Fatty Acyls	脂肪酰类	Fatty acids and conjugates	脂肪酸和结合物	_	_	_	_	_	_	_	_	LMFA01060050	Fatty Acyls [FA]	Fatty Acids and Conjugates [FA01]	Oxo fatty acids [FA0106]	_	CCCCCCCCCCCCCCC(=O)C(=O)O	ZVNHILZUTNYFGT-UHFFFAOYSA-N	75752445.07740092	87282982.32880348	143594375.0591944	146028243.029673	1.27455e+08	158487108.1487038	153990712.6114194	86855442.93441463	74959378.84878007	104766850.0946564	69482177.77691843	71621309.40395294
Com_2274_neg	Tridecanoylglycine	十三烷酰甘氨酸	N	C15H29NO3	271.215	270.207	2.67455	[M-H]-	6.875	0.91	2	C18	Organic acids and derivatives	有机酸及其衍生物	Carboxylic acids and derivatives	羧酸及其衍生物	Amino acids, peptides, and analogues	氨基酸、肽和类似物	_	HMDB0013317	Organic acids and derivatives	Carboxylic acids and derivatives	Amino acids, peptides, and analogues	_	_	_	_	_	_	_	_	CCCCCCCCCCCCC(=O)NCC(=O)O	BTHNNPTZHGZNAO-UHFFFAOYSA-N	3814091.080174828	3828957.270498296	2678069.665144448	2497864.40456204	5653573.33514296	5877306.284663676	6950877.247442459	3054131.615539672	3153435.461140842	3105060.24034276	2154591.146870025	2948010.151754736
Com_2349_neg	Liguloxidol acetate	_	N	C17H28O3	280.204	279.196	2.39399	[M-H]-	7.749	0.53	2	C18	Organoheterocyclic compounds	有机杂环化合物	Tetrahydrofurans	四氢呋喃	_	_	_	_	_	_	_	_	_	_	_	_	_	_	_	CC1CCC2C13CC(CC(C2C)OC(=O)C)C(O3)(C)C	KKRIHDXNMYBHAJ-UKGLLXJRSA-N	3285402.244155778	3470049.357794518	3752442.077552791	4071413.161886384	3204142.65126604	3298496.632596151	3452890.850475146	3689640.505366621	3268884.642150036	3869186.355101257	2159483.331890967	3890305.638639193
Com_2539_neg	Tetranor-PGF1alpha	_	N	C16H28O5	300.194	299.186	1.22827	[M-H]-	6.641	0.52	2	C18	Lipids and lipid-like molecules	脂质和类脂分子	Fatty Acyls	脂肪酰类	Eicosanoids	类二十烷酸	_	_	_	_	_	_	_	_	LMFA03010213	Fatty Acyls [FA]	Eicosanoids [FA03]	Prostaglandins [FA0301]	_	CCCCCC(C=CC1C(CC(C1CCC(=O)O)O)O)O	NPXVWXIFJJRRLX-BFBQWKKPSA-N	3731328.590321478	6129741.630073907	6851784.636465045	9526802.238328172	12408262.1202674	8318254.942926789	15451638.90682606	13845218.50503548	5949840.341840549	11069625.88550484	5238377.207002371	5516597.269615696
Com_2739_neg	(plusmn)11-HEDE	_	N	C20H36O3	324.266	323.259	1.5669	[M-H]-	8.501	0.78	2	C18	Lipids and lipid-like molecules	脂质和类脂分子	Fatty Acyls	脂肪酰类	Eicosanoids	类二十烷酸	5598-37-8""	_	_	_	_	_	_	_	_	_	_	_	_	CCCCCC=CC=CC(CCCCCCCCCC(=O)O)O	HDMIRVFIVOGVIC-YTLDOUCOSA-N	4714488.39082333	4914621.022499607	5507306.894685043	5035077.047459266	5832428.73867714	6039167.101607856	5861364.569325985	4256616.849716486	4466714.824047953	3966358.192512738	6676264.315915952	3822040.506510591
Com_2796_neg	(3R)-3,19-dihydroxynonadecanoic acid	_	N	C19H38O4	330.277	329.271	2.49687	[M-H]-	10.007	0.64	2	C18	Lipids and lipid-like molecules	脂质和类脂分子	Fatty Acyls	脂肪酰类	Fatty acids and conjugates	脂肪酸和结合物	_	_	_	_	_	_	_	_	_	_	_	_	86289870	C(CCCCCCCCO)CCCCCCCC(CC(=O)O)O	SMBMFDANVRZQJV-GOSISDBHSA-N	5688036.989345384	9566926.519378329	4660816.125861215	3409228.627112891	4853003.62356249	5297765.850344861	6344019.408890887	4558883.245098337	4366349.76606964	7701160.432611998	2902461.914108206	5936919.468902992
Com_2843_neg	Secosubamolide	_	N	C20H36O4	340.261	339.253	1.99934	[M-H]-	10.27	0.78	2	C18	Lipids and lipid-like molecules	脂质和类脂分子	Fatty Acyls	脂肪酰类	Fatty alcohols	脂肪醇	_	_	_	_	_	_	_	_	_	_	_	_	_	CCCCCCCCCCCCCC=C(C(C(=O)C)O)C(=O)OC	GRBBECUHXQCEBW-WNZNBFKUSA-N	9644034.912989656	13379058.9568973	9985967.203522624	8830333.639493586	10831299.9068821	8445932.661510924	9423325.597097524	6095252.70474795	8794944.714958709	11896878.70699151	10430429.15743743	7094628.414497149
Com_2911_neg	11,15,19-trimethyl-5Z-eicosenoic acid	_	N	C23H44O2	352.334	351.326	1.93949	[M-H]-	10.257	0.81	2	C18	Lipids and lipid-like molecules	脂质和类脂分子	Prenol lipids	异戊烯醇脂	Sesquiterpenoids	倍半萜类	_	_	_	_	_	_	_	_	LMPR0103010016	Prenol Lipids [PR]	Isoprenoids [PR01]	C15 isoprenoids (sesquiterpenes) [PR0103]	_	CC(C)CCCC(C)CCCC(C)CCCCC=CCCCC(=O)O	YFFYZNLBGSMHGN-ALCCZGGFSA-N	28239620.96671691	37480783.87848061	27175545.79021637	22848371.29028294	36097150.0794544	39300405.10410755	37203692.38993039	28256226.04705166	28698409.34462504	24960818.00145284	22296348.38447101	55363397.7139604
Com_2967_neg	N-octadecanoyl-L-Homoserine lactone	_	N	C22H41NO3	367.309	366.3	2.51966	[M-H]-	9.607	0.77	2	C18	Organic acids and derivatives	有机酸及其衍生物	Carboxylic acids and derivatives	羧酸及其衍生物	Amino acids, peptides, and analogues	氨基酸、肽和类似物	479050-96-9""	_	_	_	_	_	_	_	LMFA08030010	Fatty Acyls [FA]	Fatty amides [FA08]	Fatty acyl homoserine lactones [FA0803]	_	CCCCCCCCCCCCCCCCCC(=O)NC1CCOC1=O	HGMDJDYXARRSKB-FQEVSTJZSA-N	4077348.611122186	4659777.073124156	2353806.988148681	1845917.043987052	3545701.06809135	2440576.199834981	2766214.638085543	1607989.241520521	2895093.427823248	2836058.414898548	1274176.704592338	7828241.901275763
Com_2977_neg	Semiplenamide F	_	N	C22H43NO3	369.324	368.316	2.61015	[M-H]-	10.222	0.51	2	C18	Organoheterocyclic compounds	有机杂环化合物	Epoxides	环氧化物	Oxirane carboxylic acids and derivatives	环氧乙烷羧酸及其衍生物	_	_	_	_	_	_	_	_	LMFA08020281	Fatty Acyls [FA]	Fatty amides [FA08]	N-acyl amines [FA0802]	_	CCCCCCCCCCCCCCCC1C(O1)(C)C(=O)NC(C)CO	WTOKUHHGBBPESF-VRAFCGOGSA-N	2492314.439168237	1993678.311045898	1486030.536161152	1032457.151324931	1831490.21243708	1439304.172777459	1072905.026059984	872241.0921835165	1603538.214194136	2285803.722207557	1044007.765209094	2711853.416541901
Com_3076_neg	Australin A	_	N	C22H36O6	396.251	395.243	2.13214	[M-H]-	6.854	0.6	2	C18	Lipids and lipid-like molecules	脂质和类脂分子	Prenol lipids	异戊烯醇脂	Sesquiterpenoids	倍半萜类	_	_	_	_	_	_	_	_	_	_	_	_	_	CC(C)C1CCC(C2C1C3C(CCC(O3)C(CC2=O)(C)O)(C)O)(C)OC(=O)C	CKMZLJUYJFHCKF-MOERMCBMSA-N	4098298.278305047	4586296.918242675	3520500.472079447	5020548.847549432	3653280.97573865	5040824.28244575	5121533.640472557	4909055.175535627	3257563.109430719	6118396.575759016	5707931.123863385	8616877.166405944
Com_3155_neg	trans-Caffeic acid stearyl ester	反式咖啡酸硬脂酯	N	C27H44O4	432.324	431.316	2.08339	[M-H]-	9.534	0.55	2	C18	Phenylpropanoids and polyketides	苯丙素类和聚酮类	Cinnamic acids and derivatives	肉桂酸及其衍生物	Hydroxycinnamic acids and derivatives	羟基肉桂酸及其衍生物	_	_	_	_	_	_	_	_	_	_	_	_	_	CCCCCCCCCCCCCCCCCCOC(=O)C=CC1=CC(=C(C=C1)O)O	QYVZEPLDLPYECM-XUTLUUPISA-N	4614054.26284535	3155146.01814837	3365025.445634759	3946545.118143079	4035747.22588205	5892383.35188545	5435528.331261802	3037419.091272976	3270251.409931971	3374335.707318912	2203779.20127263	3293705.221015188
Com_2304_neg	5-(4-Acetoxybut-1-ynyl)-2,2'-bithiophene	5-(4-乙酰氧基丁-1-炔基)-2,2'-联噻吩	N	C14H12O2S2	276.028	275.02	2.64363	[M-H]-	5.467	0.63	2	C18	Organoheterocyclic compounds	有机杂环化合物	Bi- and oligothiophenes	双噻吩和低聚噻吩	_	_	_	HMDB0034454	Organoheterocyclic compounds	Bi- and oligothiophenes	_	5-(4-Acetoxybut-1-ynyl)-2,2'-bithiophene	C04485	_	LMFA12000355	Fatty Acyls [FA]	Oxygenated hydrocarbons [FA12]	_	_	CC(=O)OCCC#CC1=CC=C(S1)C2=CC=CS2	KHPAKGUGOFYJNA-UHFFFAOYSA-N	1893647.849690511	903326.8002977428	928236.4009062255	1006468.914823048	1997069.73461994	1136283.453955924	1110282.143777453	1022883.605929553	2100199.684359281	1840139.445216974	1264548.231961799	1640396.825277682
Com_1702_neg	8-Methylthiooctanaldoxime	8-甲硫基辛醛肟	N	C9H19NOS	189.119	188.112	2.01659	[M-H]-	5.248	0.6	2	C18	Organic nitrogen compounds	有机氮化合物	Organonitrogen compounds	有机氮化合物	Oximes	肟类	_	_	_	_	_	8-Methylthiooctanaldoxime; (E)-8-(methylthio)octanaldoxime	C17251	map01210;map00966	_	_	_	_	_	CSCCCCCCCC=NO	XKNUDVRSFJJTNT-CSKARUKUSA-N	2670842.303656015	3083613.417682024	4958026.346456971	4862436.752969568	4779647.92353516	4214177.77233285	4804508.883173781	5545354.61502576	4177593.840752864	4316242.51545941	6492417.267582997	3950257.985452021
Com_2076_neg	Ile Leu	_	N	C12H24N2O3	244.179	243.171	1.96348	[M-H]-	5.525	0.62	2	C18	Organic acids and derivatives	有机酸及其衍生物	Carboxylic acids and derivatives	羧酸及其衍生物	Amino acids, peptides, and analogues	氨基酸、肽和类似物	_	_	_	_	_	_	_	_	_	_	_	_	_	CCC(C)C(C(=O)NC(CC(C)C)C(=O)O)N	JWBXCSQZLLIOCI-GUBZILKMSA-N	2783599.789088714	2775908.695721417	3000105.671221989	4514073.686196743	5745681.49040529	3028885.434850213	3421186.445591986	4002955.000607402	5806592.208387814	4369471.384189127	9013806.02483557	2767278.09459739
Com_2400_neg	Muricatacin	_	N	C17H32O3	284.235	283.227	2.41702	[M-H]-	8.894	0.8	2	C18	Lipids and lipid-like molecules	脂质和类脂分子	Fatty Acyls	脂肪酰类	Fatty alcohols	脂肪醇	_	HMDB0038685	Lipids and lipid-like molecules	Fatty Acyls	Fatty alcohols	_	_	_	LMFA05000682	Fatty Acyls [FA]	Fatty alcohols [FA05]	_	_	CCCCCCCCCCCCC(C1CCC(=O)O1)O	VFLQJBVJJLGBKM-UHFFFAOYSA-N	5549873.074464608	5570305.145044915	8461811.76679055	10237093.90016673	8370267.83285855	9730214.786237704	9649666.99190132	5793015.757783568	5049509.724307464	6524582.934848718	4681648.918318037	6049109.860764459
Com_2902_neg	Flexibolide	_	N	C20H30O5	350.209	349.202	1.36744	[M-H]-	5.771	0.58	2	C18	Phenylpropanoids and polyketides	苯丙素类和聚酮类	Macrolides and analogues	大环内酯类及其类似物	_	_	_	_	_	_	_	_	_	_	_	_	_	_	_	CC1=CCC(C2(CCC(O2)C3(CCC(CC1O)C(=C)C(=O)O3)C)C)O	SCGKPOUJRGGFJA-VWOBITONSA-N	37222.552010492	15958.50393515984	1480898.346222506	74219.3526037745	2174663.44097175	2410136.517748512	2361205.497916836	35372.03266488402	68207.04371992829	17275.87210513945	18234025.87264996	864713.0552820212
Com_2935_neg	Glu-Ile-Val	谷氨酸一异亮氨酸一缬氨酸	N	C16H29N3O6	359.206	358.198	0.65967	[M-H]-	5.651	0.61	2	C18	Organic acids and derivatives	有机酸及其衍生物	Carboxylic acids and derivatives	羧酸及其衍生物	Amino acids, peptides, and analogues	氨基酸、肽和类似物	_	_	_	_	_	_	_	_	_	_	_	_	_	CCC(C)C(C(=O)NC(C(C)C)C(=O)O)NC(=O)C(CCC(=O)O)N	INGJLBQKTRJLFO-UKJIMTQDSA-N	5112318.916753979	4990435.910953424	6133076.345643613	6408142.53464962	6877661.5429324	4867274.280040434	5014086.932204482	6194025.102893869	6664106.531841942	6031056.729885185	8510723.392248668	6961525.876713297
Com_3068_neg	Lucidamine A	_	N	C23H23NO5	393.158	392.149	2.15029	[M-H]-	5.279	0.84	2	C18	Alkaloids and derivatives	生物碱及其衍生物	Benzophenanthridine alkaloids	苯并菲啶生物碱	Dihydrobenzophenanthridine alkaloids	二氢苯并菲啶生物碱	_	_	_	_	_	_	_	_	_	_	_	_	_	CC(=O)CC1C2=C(C=CC(=C2OC)OC)C3=C(N1C)C4=CC(=C(C=C4C=C3)O)O	OZFFCUIRRDOAHH-KRWDZBQOSA-N	1719782.7673453	13513862.34596322	2240758.853697202	1269968.459407656	3160552.34834096	2491056.577382352	2719929.817952342	2726988.06227716	6030007.905041366	2979223.749029065	2012808.262239524	677251.6560233944
Com_1829_neg	Phomolide A	_	N	C12H16O3	208.11	207.102	3.44376	[M-H]-	6.492	0.61	2	C18	Organic acids and derivatives	有机酸及其衍生物	Carboxylic acids and derivatives	羧酸及其衍生物	Carboxylic acid derivatives	羧酸衍生物	_	_	_	_	_	_	_	_	_	_	_	_	_	CCCC1CC2C(O2)C=CC=CC(=O)O1	PBTXLWGLUDWVOG-XYTDYBDDSA-N	18390691.9117101	24081954.32448584	23978268.84809035	25117451.74834551	19984736.0735134	25306206.23760582	25551104.71762495	29168488.98847044	22355121.1422012	18353818.12574296	13126238.09369053	27782184.59734875
Com_1870_neg	3-Oxododecanoic acid	3-氧代十二烷酸	N	C12H22O3	214.157	213.149	3.35732	[M-H]-	7.066	0.72	2	C18	Organic acids and derivatives	有机酸及其衍生物	Keto acids and derivatives	酮酸及其衍生物	Medium-chain keto acids and derivatives	中链酮酸及其衍生物	_	HMDB0010727	Organic acids and derivatives	Keto acids and derivatives	Medium-chain keto acids and derivatives	3-Oxododecanoic acid; 3-Oxododecanoate	C02367	_	LMFA01060091	Fatty Acyls [FA]	Fatty Acids and Conjugates [FA01]	Oxo fatty acids [FA0106]	_	CCCCCCCCCC(=O)CC(=O)O	DZHSPYMHDVROSM-UHFFFAOYSA-N	8925801.061334496	13764047.40557768	31786027.32759827	19810430.81229324	11758228.5810445	14251143.2364662	14949030.68006671	12289086.81792861	9105466.996921636	9677340.50702545	12737220.1805455	8781438.8109935
Com_2011_neg	2-Methoxy-6-heptyl-1,4-benzoquinone	_	N	C14H20O3	236.141	235.133	3.56446	[M-H]-	8.818	0.6	2	C18	Organic oxygen compounds	有机氧化合物	Organooxygen compounds	有机氧化合物	Carbonyl compounds	羰基化合物	_	_	_	_	_	_	_	_	_	_	_	_	_	CCCCCCCC1=CC(=O)C=C(C1=O)OC	FVLYRFSEEUSOAL-UHFFFAOYSA-N	55510.6159106412	189511.3793039502	39620.66970831343	59646.3933967714	3095991.0260547	2133788.812643405	2950812.42012981	66453.8007437905	119059.0406515268	64305.69563083106	7835813.833032074	67535.75037908301
Com_2882_neg	Acetyldictyolal	乙酰二醛	N	C22H34O3	346.251	345.243	1.37579	[M-H]-	8.469	0.51	2	C18	Organic acids and derivatives	有机酸及其衍生物	Carboxylic acids and derivatives	羧酸及其衍生物	Carboxylic acid derivatives	羧酸衍生物	_	_	_	_	_	_	_	_	_	_	_	_	_	[C@@H]1([C@H](/C(=C\C/C=C(/CC1)\C)/C=O)COC(=O)C)[C@H](C)CCC=C(C)C	VKIRISYSFIXHFV-IGFHSKINNA-N	3608226.297890779	7572497.331251611	4634678.856696877	5041538.16881259	4959935.74649586	5919366.891906687	6228147.927369926	4695993.655151378	12930770.14660343	5986565.897498037	4911891.18685693	6575616.677951549
Com_2714_neg	Phenolphthalin	酚酞啉	N	C20H16O4	320.105	319.097	2.24822	[M-H]-	5.248	0.81	2	C18	Benzenoids	苯类化合物	Triphenyl compounds	三苯基化合物	_	_	81-90-3""	_	_	_	_	Phenolphthalin	C14223	_	_	_	_	_	_	C1=CC=C(C(=C1)C(C2=CC=C(C=C2)O)C3=CC=C(C=C3)O)C(=O)O	FFFPYJTVNSSLBQ-UHFFFAOYSA-N	3316766.191678671	5399174.080716641	4308864.290153511	2070997.770399556	3715587.1562174	3039732.509598339	3216405.535058631	3053466.904464741	5637437.502261421	2882688.76771419	2772731.333689993	3322088.952130118
Com_1881_neg	Liguhodgsonal	_	N	C14H16O2	216.115	215.107	2.69343	[M-H]-	6.481	0.51	2	C18	Benzenoids	苯类化合物	Tetralins	四氢化萘	_	_	_	_	_	_	_	_	_	_	_	_	_	_	_	CC(=C)C1CCC2=C(C1)C(=CC(=C2)O)C=O	DOXGAJNACWJRHA-SNVBAGLBSA-N	425682.0369330241	498658.4680391248	505708.4514299703	433274.3598752267	250581.532516374	276799.8560464699	466328.9080764605	351049.9867325565	504803.8488884792	182519.5095414247	84916.44845978859	816489.7220409297
Com_1621_neg	3-tert-Butyl-5-methylcatechol	3-叔丁基-5-甲基儿茶酚	N	C11H16O2	180.115	179.108	1.04192	[M-H]-	6.49	0.58	2	C18	Benzenoids	苯类化合物	Benzene and substituted derivatives	苯及其取代衍生物	Phenylpropanes	苯丙烷类	_	_	_	_	_	3-tert-Butyl-5-methylcatechol	C03929	_	_	_	_	_	_	CC1=CC(=C(C(=C1)O)O)C(C)(C)C	YKYXORJDSTUCTN-UHFFFAOYSA-N	3112135.047591422	3751832.388664754	9960717.909836989	3953880.829494239	3275507.51022265	3613479.688937498	3763846.891645225	4809085.831462096	3658164.939838979	3264057.863771132	2013438.659262596	4333097.171933962
Com_2205_neg	Ancistroquinone F	_	N	C13H10O6	262.048	261.041	0.39742	[M-H]-	5.287	0.74	2	C18	Benzenoids	苯类化合物	Naphthalenes	萘类	Naphthoquinones	萘醌类	_	_	_	_	_	_	_	_	_	_	_	_	_	CC1=C(C2=CC3=C(C(=C2C(=O)C1=O)OC)OCO3)O	RMCDWHMZEQQDNB-UHFFFAOYSA-N	3193759.368666581	2151585.056969766	1729722.473364764	2465723.772927592	3390551.17988684	2507706.123653115	2794992.695257788	2830863.952287706	2529685.26025474	3136520.316999921	2236299.351716972	3852939.155520411
Com_2594_neg	1,2,4,5-Tetrahydrotestolactone	_	N	C19H28O3	304.204	303.196	1.34748	[M-H]-	7.383	0.63	2	C18	Organoheterocyclic compounds	有机杂环化合物	Naphthopyrans	萘并吡喃类	_	_	_	_	_	_	_	1,2,4,5-Tetrahydrotestolactone; D-Homo-17a-oxa-5alpha-androstane-3,17-dione	C14912	_	_	_	_	_	_	CC12CCC(=O)CC1CCC3C2CCC4(C3CCC(=O)O4)C	CXFWIKINSICEBC-ARKCUIHYSA-N	1620824.84120333	3129786.285333724	2660597.889269047	3649518.901976657	2665189.97887729	2488140.951244604	3627364.532992196	2491383.645863767	1749789.783127978	5536732.237169175	6696084.890414192	3335391.223341112
Com_2849_neg	(-)-7-Hydroxyspectaline	_	N	C20H39NO3	341.293	340.285	2.75162	[M-H]-	9.399	0.7	2	C18	Alkaloids and derivatives	生物碱及其衍生物	_	_	_	_	_	_	_	_	_	_	_	_	_	_	_	_	_	CC(=O)CCCCCCCCCCCCC1CCC(C(N1)CO)O	DIMNETMAIUHJFR-XUVXKRRUSA-N	1598661.767602386	1705728.094455393	1369450.366934357	739984.0467945233	1776607.72501746	1775108.190877658	1730912.200923598	764310.7679481654	1154819.161578584	1200433.994907356	1120143.621056728	2060018.807499631
Com_2927_neg	pantetheine 4'-phosphate	泛酰巯基乙胺4'-磷酸	N	C11H23N2O7PS	358.096	357.088	2.08143	[M-H]-	5.045	0.73	2	C18	Organic acids and derivatives	有机酸及其衍生物	Organic phosphoric acids and derivatives	有机磷酸及其衍生物	Phosphate esters	磷酸酯类	_	HMDB0001416	Organic acids and derivatives	Carboxylic acids and derivatives	Amino acids, peptides, and analogues	Pantetheine 4'-phosphate; 4'-Phosphopantetheine; Phosphopantetheine; D-Pantetheine 4'-phosphate	C01134	map00332;map00770;map01100;map01130	_	_	_	_	_	CC(C)(COP(=O)(O)O)C(C(=O)NCCC(=O)NCCS)O	JDMUPRLRUUMCTL-UHFFFAOYSA-N	324812497.9649686	338722098.0251247	249769917.4956261	351432028.2380562	366027642.704083	327105623.5755728	339184928.3905239	365180255.2848525	239308641.2573497	229490817.2963869	331685032.7721354	347912530.222227
Com_2975_neg	(Z)-myristoleoylcarnitine	_	N	C21H39NO4	369.288	368.28	2.27504	[M-H]-	9.36	0.8	2	C18	Lipids and lipid-like molecules	脂质和类脂分子	Fatty Acyls	脂肪酰类	Fatty acid esters	脂肪酸酯	_	HMDB0240588	Lipids and lipid-like molecules	Fatty Acyls	Fatty acid esters	_	_	_	_	_	_	_	_	CCCCC=CCCCCCCCC(=O)OC(CC(=O)[O-])C[N+](C)(C)C	ABVVZYXTZLEOHP-OLHLWXQYSA-N	10911113.42418036	12632121.98020961	10856585.264746	19630967.6701149	11513711.7296438	12505751.53939084	11731236.3864954	18504622.70334035	11222860.25584753	6814672.412944938	13147640.87343091	24543619.15893178
Com_3045_neg	(-)-Mycestericin E	_	N	C21H39NO5	385.283	384.275	2.08645	[M-H]-	9.027	0.87	2	C18	Lipids and lipid-like molecules	脂质和类脂分子	Fatty Acyls	脂肪酰类	Fatty acids and conjugates	脂肪酸和结合物	_	_	_	_	_	_	_	_	_	_	_	_	_	CCCCCCC(=O)CCCCCCC=CCCC(C(CO)(C(=O)O)N)O	CYGFHEVFZXDUGH-ANXGTHGUSA-N	2954747.956313128	2377455.752371659	3091782.339123833	1614753.523883431	4424527.73434962	5279783.849249421	5135386.266539638	1872477.263036671	3261018.739578305	3032917.049959412	1401158.310000397	4000891.952647385
Com_3111_neg	(9Z,12Z)-3-hydroxyhexadecadienoylcarnitine	_	N	C23H41NO5	411.298	410.291	1.51044	[M-H]-	9.244	0.66	2	C18	Lipids and lipid-like molecules	脂质和类脂分子	Fatty Acyls	脂肪酰类	Fatty acid esters	脂肪酸酯	_	HMDB0240762	Lipids and lipid-like molecules	Fatty Acyls	Fatty acid esters	_	_	_	LMFA07070026	Fatty Acyls [FA]	Fatty esters [FA07]	Fatty acyl carnitines [FA0707]	_	CCCC=CCC=CCCCCCC(CC(=O)OC(CC(=O)[O-])C[N+](C)(C)C)O	CPHHQDCIGLXPCO-NQLNTKRDSA-N	1587284.126024379	1518865.837372587	1712955.359523602	2202573.531727332	2857949.38199517	2232184.689328301	2558929.316004361	1611632.816094474	2067841.587201516	1928535.762461082	809317.9536455834	2901759.303936567
Com_3167_neg	1-Stearoyl-sn-glycero-3-phosphate	_	N	C21H43O7P	438.275	437.267	1.71868	[M-H]-	9.05	0.69	2	C18	Lipids and lipid-like molecules	脂质和类脂分子	Glycerophospholipids	甘油磷脂	Glycerophosphates	甘油磷酸酯类	_	_	_	_	_	_	_	_	LMGP10050005	Glycerophospholipids [GP]	Glycerophosphates [GP10]	Monoacylglycerophosphates [GP1005]	_	CCCCCCCCCCCCCCCCCC(=O)OCC(COP(=O)(O)O)O	LAYXSTYJRSVXIH-HXUWFJFHSA-N	2865990.878950785	5401118.082423735	2542238.594973064	1733988.295326563	26169180.9901923	24088341.62450392	23950214.96022883	653164.2688267726	1191975.270920954	2681851.970425174	1043484.208650301	2957498.413940725
Com_3120_neg	Feigrisolide D	_	N	C22H38O7	414.262	413.254	1.84525	[M-H]-	8.973	0.54	2	C18	Phenylpropanoids and polyketides	苯丙素类和聚酮类	Macrolides and analogues	大环内酯类及其类似物	_	_	_	_	_	_	_	_	_	_	_	_	_	_	_	CCC1CC2CCC(O2)C(C(=O)OC(CCC(C(C(=O)O1)C)O)CC(CC)O)C	LCVDIZRTXONOQH-PVVXXXPESA-N	3415224.042978923	3345727.496402494	2610091.619934824	3144776.530471333	5518996.89605694	3418349.081461199	4706395.763971631	4515662.980981826	2615074.915716471	5146186.747404173	2428223.671825968	5188809.144728419
Com_2575_neg	trans,trans-Farnesyl phosphate	_	N	C15H27O4P	302.165	301.157	2.09402	[M-H]-	7.572	0.85	2	C18	Lipids and lipid-like molecules	脂质和类脂分子	Prenol lipids	异戊烯醇脂	Sesquiterpenoids	倍半萜类	_	_	_	_	_	trans,trans-Farnesyl phosphate; Farnesyl phosphate; (2E,6E)-Farnesyl phosphate	C20121	map00900;map01130	_	_	_	_	_	CC(=CCCC(=CCCC(=CCOP(=O)(O)O)C)C)C	ALEWCKXBHSDCCT-YFVJMOTDSA-N	3213934.16829827	6033883.19956228	7796766.124768054	21022784.11219788	11270191.0945312	13160388.22595914	13829408.51686922	26766052.29031988	6909034.136209643	5715324.668324109	38754293.68247201	4518417.275087821
Com_2186_neg	Proacacipetalin	_	N	C11H17NO6	259.106	258.098	1.97784	[M-H]-	5.195	0.54	2	C18	Organic oxygen compounds	有机氧化合物	Organooxygen compounds	有机氧化合物	Carbohydrates and carbohydrate conjugates	碳水化合物和碳水化合物结合物	_	_	_	_	_	Proacacipetalin; 3-Butenenitrile, 2-(beta-D-glucopyranosyloxy)-3-methyl-, (S)-	C08338	_	_	_	_	_	_	CC(=C)C(C#N)OC1C(C(C(C(O1)CO)O)O)O	KVHIMSJVFJPBKJ-MPVQUNCYSA-N	2587104.341462843	6888289.29394882	6194814.977154807	208281.7556863737	2862896.12423823	2094462.983198498	2219568.857940898	230180.2004767922	2235629.69736411	3101694.040086847	202004.7224954311	184498.0097574344
Com_2248_neg	Musk ambrette	葵子麝香	N	C12H16N2O5	268.106	267.099	0.26905	[M-H]-	4.611	0.51	2	C18	Benzenoids	苯类化合物	Benzene and substituted derivatives	苯及其取代衍生物	Toluenes	甲苯	83-66-9""	HMDB0254956	Benzenoids	Benzene and substituted derivatives	Toluenes	Musk ambrette	C19461	_	_	_	_	_	_	CC1=C(C=C(C(=C1[N+](=O)[O-])OC)C(C)(C)C)[N+](=O)[O-]	SUAUILGSCPYJCS-UHFFFAOYSA-N	134766.1109784328	415327.1245274739	291272.728502074	545963.4034844682	454394	445087.8916258399	429058.6948299754	521327.6875767079	447761.581039117	458027.3679503608	1165334.050407639	155046.6360065434
Com_3345_neg	GDP-3,6-dideoxy-D-galactose	GDP-3,6-双脱氧-D-半乳糖	N	C16H25N5O14P2	573.087	572.079	1.34453	[M-H]-	1.918	0.75	2	C18	Nucleosides, nucleotides, and analogues	核苷、核苷酸和类似物	Purine nucleotides	嘌呤核苷酸	Purine nucleotide sugars	嘌呤核苷酸糖	_	_	_	_	_	GDP-3,6-dideoxy-D-galactose	C05136	_	_	_	_	_	_	CC1C(CC(C(O1)OP(=O)(O)OP(=O)(O)OCC2C(C(C(O2)N3C=NC4=C3N=C(NC4=O)N)O)O)O)O	GRUFZTGABLSDFG-PHMHICHTSA-N	1438097.52503988	460147.3981455488	404824.5414463476	2209599.706833814	1646777.00887207	1512762.79772365	1011348.805661402	717746.7840293009	1658514.384122179	1120318.305615717	664404.008939029	808230.4692331819
Com_2130_neg	Pyrenochaetic acid B	_	N	C13H16O5	252.1	251.092	2.73129	[M-H]-	6.49	0.63	2	C18	Organic oxygen compounds	有机氧化合物	Organooxygen compounds	有机氧化合物	Carbonyl compounds	羰基化合物	_	_	_	_	_	_	_	_	_	_	_	_	_	CC1=CC(=CC(=C1C(=O)CC(C)O)OC)C(=O)O	ISUCSLSQOIOUHP-UHFFFAOYSA-N	3777151.839130573	5259510.245747709	5175608.408167806	5504317.133305878	7956535.22704047	6112352.810962706	5658387.987189085	6231975.500047734	4708626.511270161	3878298.485595786	5036686.585523118	5828579.575164516
Com_2168_neg	Validamine 7-phosphate	_	N	C7H16NO7P	257.066	256.059	2.38079	[M-H]-	1.38	0.7	2	C18	Organic oxygen compounds	有机氧化合物	Organooxygen compounds	有机氧化合物	Alcohols and polyols	醇和多元醇	_	_	_	_	_	Validamine 7-phosphate	C21216	map00525;map01130	_	_	_	_	_	C1C(C(C(C(C1N)O)O)O)COP(=O)(O)O	WTRFKFAOQHUCRP-UOYQFSTFSA-N	34285177.76645712	28675044.80993404	26892887.00264729	14998608.77476142	25457998.5513613	22578692.38130445	22268248.54307737	16757221.80532701	29360285.25331604	27001236.75043473	18152370.95835983	45518697.2763133
Com_2893_neg	Dodecyl glucoside	十二烷基吡喃葡萄糖苷	N	C18H36O6	348.251	347.243	1.22143	[M-H]-	6.479	0.59	2	C18	Lipids and lipid-like molecules	脂质和类脂分子	Fatty Acyls	脂肪酰类	Fatty acyl glycosides	脂肪酰糖苷	59122-55-3""	_	_	_	_	_	_	_	_	_	_	_	_	CCCCCCCCCCCCOC1C(C(C(C(O1)CO)O)O)O	PYIDGJJWBIBVIA-UYTYNIKBSA-N	8759874.578774964	11967652.27430884	14186113.85192213	16180480.43573854	9881269.35252327	13741061.15715592	10992926.76114645	14691042.54108635	10016680.50809397	9706886.468346726	10752485.63196138	14334593.25484018
Com_1292_neg	Maleamate	_	N	C4H5NO3	115.027	114.019	3.07748	[M-H]-	1.947	0.69	2	C18	Lipids and lipid-like molecules	脂质和类脂分子	Fatty Acyls	脂肪酰类	Fatty acids and conjugates	脂肪酸和结合物	_	_	_	_	_	Maleamate; Maleamic acid	C01596	map01120;map00760	_	_	_	_	_	C(=CC(=O)O)C(=O)N	FSQQTNAZHBEJLS-UPHRSURJSA-N	684537127.711229	753999866.4923187	755006770.5027304	617177950.4223126	738987572.562458	667722088.747327	696659381.6907688	746260891.5610498	845884766.6765143	699872147.8928293	507234532.302821	669048351.0095612
Com_2314_neg	7-Hydroxy-10-ethoxydehydrodihydrobotrydial	7-羟基-10-乙氧基脱氢二氢葡萄二醛	N	C17H24O3	276.173	275.165	2.17443	[M-H]-	7.284	0.7	2	C18	Organoheterocyclic compounds	有机杂环化合物	Benzopyrans	苯并吡喃类	2-benzopyrans	2-苯并吡喃类	_	_	_	_	_	_	_	_	_	_	_	_	_	CCOC1C2=C(C=CC3=C2C(CO1)(C(C3(C)C)O)C)C	WVMUFKGZUAMWJW-ZMSDIMECSA-N	4029448.563021573	4560857.876826021	4262364.59958706	4827988.513281748	4101861.7863719	4577851.53876696	4659726.219910983	4953059.079450551	3481009.530281133	5269572.371942401	4669158.015330017	4816262.10256693
Com_2342_neg	H-PHE-ASP-OH	_	N	C13H16N2O5	280.106	279.098	1.9556	[M-H]-	4.901	0.67	2	C18	Organic acids and derivatives	有机酸及其衍生物	Carboxylic acids and derivatives	羧酸及其衍生物	Amino acids, peptides, and analogues	氨基酸、肽和类似物	_	_	_	_	_	_	_	_	_	_	_	_	_	C1=CC=C(C=C1)CC(C(=O)NC(CC(=O)O)C(=O)O)N	HWMGTNOVUDIKRE-UWVGGRQHSA-N	6081122.306501611	10804126.02879967	10729488.19366078	8600066.525752429	12055034.945727	8749353.702161387	9751717.95474854	9211342.81166018	8080561.192562491	8282039.089110399	6544077.927078994	7837667.934027515
Com_3048_neg	Ala-Leu-Val-Ser	丙氨酸一亮氨酸一缬氨酸一丝氨酸	N	C17H32N4O6	388.232	387.225	0.93397	[M-H]-	5.742	0.56	2	C18	Organic acids and derivatives	有机酸及其衍生物	Carboxylic acids and derivatives	羧酸及其衍生物	Amino acids, peptides, and analogues	氨基酸、肽和类似物	_	_	_	_	_	_	_	_	_	_	_	_	_	CC(C)CC(C(=O)NC(C(C)C)C(=O)NC(CO)C(=O)O)NC(=O)C(C)N	OMFMCIVBKCEMAK-CYDGBPFRSA-N	912151.853938185	1096890.411202912	1117517.981234964	1411872.371852505	1881648.61192662	1498898.560801381	1534192.83421061	1171322.282876319	975027.9439172264	985614.5774576186	5470493.695300447	1848258.63521058
Com_2215_neg	Hamabiwalactone B	_	N	C17H26O2	262.193	261.185	2.46668	[M-H]-	7.367	0.53	2	C18	Organoheterocyclic compounds	有机杂环化合物	Dihydrofurans	二氢呋喃类	Furanones	呋喃酮类	_	_	_	_	_	_	_	_	_	_	_	_	_	CC1C=C(C(=O)O1)C=CCCCCCCCCC=C	OOSLHKAKZTXLFK-LHNRBYRGSA-N	3683609.962655722	5315366.889984084	4203635.609044649	2390103.673250979	3184842.91984163	4233035.153264896	4524680.448917336	2687730.817303554	3143341.202176616	3842472.424796177	2065034.363892372	7295949.360634107
Com_3233_neg	Homoplatensimide A Methyl Ester	_	N	C26H36N2O6	472.257	471.251	1.34852	[M-H]-	8.487	0.5	2	C18	Organic acids and derivatives	有机酸及其衍生物	Carboxylic acids and derivatives	羧酸及其衍生物	Amino acids, peptides, and analogues	氨基酸、肽和类似物	_	_	_	_	_	_	_	_	_	_	_	_	_	CC(=CCCC1(C2C3CC4CC2(CC4(O3)C)C=CC1=O)C)C(=O)NC(CCC(=O)N)C(=O)OC	BVPNOTWJHHTSBH-XGSQICLUSA-N	698301.8318911564	1274046.860309745	303517.8530501161	141007.9723452651	1077881.72174317	969171.434132412	865832.5944600443	137435.5645758528	335219.5064433658	243210.5778808314	2950356.326360041	393665.4582707803
Com_3285_neg	Kadlongilactone E	_	N	C31H40O6	508.282	507.276	1.88693	[M-H]-	9.583	0.53	2	C18	Organoheterocyclic compounds	有机杂环化合物	Naphthopyrans	萘并吡喃类	_	_	_	_	_	_	_	_	_	_	_	_	_	_	_	CC1C2C(CC3=C1C(CC4(C3CC5(C4CCC6C(=C5)C=CC(=O)OC6(C)C)O)C)OC)C=C(C(=O)O2)C	CFDFOUVGATVVRB-ZOLPLMAJSA-N	1887307.390122144	1662488.389609341	2636682.990847167	2615158.801741934	3302871.15933663	4073726.383402807	2731650.390864071	3354113.212377406	2209692.903965561	2949655.189008432	3309257.487107226	3324129.057545647
Com_3279_neg	LysoPE(0:0/20:2(11Z,14Z))	溶血磷脂酰乙醇胺(0:0/20:2(11Z,14Z))	N	C25H48NO7P	505.317	504.309	1.59952	[M-H]-	9.513	0.75	2	C18	Lipids and lipid-like molecules	脂质和类脂分子	Glycerophospholipids	甘油磷脂	Glycerophosphoethanolamines	甘油磷酸乙醇胺类	_	HMDB0011483	Lipids and lipid-like molecules	Glycerophospholipids	Glycerophosphoethanolamines	_	_	_	LMGP02050047	Glycerophospholipids [GP]	Glycerophosphoethanolamines [GP02]	Monoacylglycerophosphoethanolamines [GP0205]	_	CCCCCC=CCC=CCCCCCCCCCC(=O)OC(CO)COP(=O)(O)OCCN	NHBRVTKHMMOYTG-XBJNFHHOSA-N	13949566.03342232	14921950.01029467	7395527.988437693	15936714.4290452	12608544.3943948	11669117.90646338	12687593.3529989	13251474.94785058	7938857.849604778	10555872.64482787	17142630.1326651	16401464.54752793
Com_1854_neg	TETRADECANAL	十四烷醛	N	C14H28O	212.214	211.206	3.00629	[M-H]-	8.953	0.56	2	C18	Lipids and lipid-like molecules	脂质和类脂分子	Fatty Acyls	脂肪酰类	Fatty aldehydes	脂肪醛	124-25-4""	HMDB0034283	Lipids and lipid-like molecules	Fatty Acyls	Fatty aldehydes	_	_	_	LMFA06000078	Fatty Acyls [FA]	Fatty aldehydes [FA06]	_	_	CCCCCCCCCCCCCC=O	UHUFTBALEZWWIH-UHFFFAOYSA-N	303423.6073782827	280197.1113602606	567736.1982844413	470164.2085441294	503236.505302302	364951.4545556732	436386.0557518929	300807.6896255942	282685.1626727303	516586.5954164508	440960.6379819514	291287.7886787545
Com_1940_neg	Porphobilinogen	胆色素原	N	C10H14N2O4	226.095	225.087	3.17387	[M-H]-	4.96	0.52	2	C18	Organic nitrogen compounds	有机氮化合物	Organonitrogen compounds	有机氮化合物	Amines	胺类	487-90-1""	HMDB0000245	Organic nitrogen compounds	Organonitrogen compounds	Amines	Porphobilinogen	C00931	map01120;map01110;map01100;map00860	_	_	_	_	_	C1=C(C(=C(N1)CN)CC(=O)O)CCC(=O)O	QSHWIQZFGQKFMA-UHFFFAOYSA-N	4712028.383425947	6231066.683555181	6343476.297890062	4569087.790179598	3567413.41290897	3573091.622395672	3465494.003356014	5594739.922759666	7569689.962321152	4733228.819329118	3212814.301132016	6686517.879480707
Com_2139_neg	Hydnocarpic acid	_	N	C16H28O2	252.209	251.201	3.07021	[M-H]-	9.279	0.98	2	C18	Lipids and lipid-like molecules	脂质和类脂分子	Fatty Acyls	脂肪酰类	Fatty acids and conjugates	脂肪酸和结合物	_	_	_	_	_	Hydnocarpic acid	C16795	_	LMFA01140023	Fatty Acyls [FA]	Fatty Acids and Conjugates [FA01]	Carbocyclic fatty acids [FA0114]	_	C1CC(C=C1)CCCCCCCCCCC(=O)O	SRELFLQJDOTNLJ-UHFFFAOYSA-N	24388409.81940234	50961702.55818821	29823100.84238145	7563160.142425168	30283069.0914232	25965315.97083475	24850693.72662764	8327412.991373857	13767661.11404585	32031445.97622587	6605199.968723878	13557077.25115047
Com_3052_neg	Glu-Glu-Ile	谷氨酸一谷氨酸一异亮氨酸	N	C16H27N3O8	389.18	388.172	0.97725	[M-H]-	5.23	0.61	2	C18	Organic acids and derivatives	有机酸及其衍生物	Carboxylic acids and derivatives	羧酸及其衍生物	Amino acids, peptides, and analogues	氨基酸、肽和类似物	_	_	_	_	_	_	_	_	_	_	_	_	_	CCC(C)C(C(=O)O)NC(=O)C(CCC(=O)O)NC(=O)C(CCC(=O)O)N	AUTNXSQEVVHSJK-YVNDNENWSA-N	6236952.471717364	8924477.747496326	8779347.22694733	5220931.737417138	7803528.27196593	6510083.837408859	6698974.125375637	6058720.399653598	9164730.593402602	7429689.663643345	5560896.483226866	8011145.688525311
Com_3273_neg	LysoPE(0:0/20:3(5Z,8Z,11Z))	溶血磷脂酰乙醇胺(0:0/20:3(5Z,8Z,11Z))	N	C25H46NO7P	503.301	502.293	1.25983	[M-H]-	9.195	0.58	2	C18	Lipids and lipid-like molecules	脂质和类脂分子	Glycerophospholipids	甘油磷脂	Glycerophosphoethanolamines	甘油磷酸乙醇胺类	_	HMDB0011485	Lipids and lipid-like molecules	Glycerophospholipids	Glycerophosphoethanolamines	_	_	_	LMGP02050049	Glycerophospholipids [GP]	Glycerophosphoethanolamines [GP02]	Monoacylglycerophosphoethanolamines [GP0205]	_	CCCCCCCCC=CCC=CCC=CCCCC(=O)OC(CO)COP(=O)(O)OCCN	FJDVENKXPUIXRG-WMTBOZPISA-N	52547784.25707597	48635978.81069883	32053334.25964101	25359712.06901163	26356629.3867592	32304327.82265964	31326125.94087273	38567836.51477818	30253349.26579385	44292484.07025703	23049847.81912886	65711215.82646451
Com_3081_neg	S-Acetylphosphopantetheine	S-乙酰磷酸泛酰巯基乙胺	N	C13H25N2O8PS	400.107	399.099	1.04871	[M-H]-	5.298	0.63	2	C18	Organic acids and derivatives	有机酸及其衍生物	Carboxylic acids and derivatives	羧酸及其衍生物	Amino acids, peptides, and analogues	氨基酸、肽和类似物	_	_	_	_	_	S-Acetylphosphopantetheine	C03725	_	_	_	_	_	_	CC(=O)SCCNC(=O)CCNC(=O)C(C(C)(C)COP(=O)(O)O)O	AJFWMDFTVVFMHY-NSHDSACASA-N	439211.186523939	6688837.177652085	2222130.68281828	16370276.42023284	4584396.30423484	3569717.988835563	3455148.006139953	22608528.44440709	374480.4590571313	272627.2733667823	545142.4783698348	4881623.971799196
Com_1381_neg	1,2,3,6-tetradehydro-propylproline	_	N	C7H9NO2	139.063	138.056	0.59347	[M-H]-	5.368	0.7	2	C18	Organic acids and derivatives	有机酸及其衍生物	Carboxylic acids and derivatives	羧酸及其衍生物	Amino acids, peptides, and analogues	氨基酸、肽和类似物	_	_	_	_	_	_	_	_	_	_	_	_	_	C=CC1=CC([NH2+]C1)C(=O)[O-]	NWTNTOJHVFLUPZ-UHFFFAOYSA-N	4318912.999811535	3745484.754432752	2512464.976381656	3936724.859600266	4530657.81353589	3809149.658970896	3649508.745750668	4274507.169535041	4730317.242116076	4835749.165715353	5628704.616166526	4334797.248492476
Com_2135_neg	12-Noralliacolide	_	N	C14H20O4	252.136	251.128	2.9326	[M-H]-	6.47	0.66	2	C18	Organoheterocyclic compounds	有机杂环化合物	Oxanes	环氧乙烷类	_	_	_	_	_	_	_	_	_	_	_	_	_	_	_	CC1CCC2(CC(=O)OC23C14C(O4)C(C3)(C)C)O	DTNFWWBECYJQMT-YWIKUWRNSA-N	6070019.850995296	10258671.28477478	9944016.515457878	10731129.27208948	10112659.3349964	12373012.43745909	11718162.19936754	10628910.52092859	9401246.538702996	3712184.700472004	11551487.0855039	15073785.2322179
Com_1389_neg	1-Naphthylamine	_	N	C10H9N	143.073	142.066	0.67184	[M-H]-	5.28	0.69	2	C18	Benzenoids	苯类化合物	Naphthalenes	萘类	_	_	_	HMDB0243964	Benzenoids	Naphthalenes	_	1-Naphthylamine	C14790	map00980	_	_	_	_	_	C1=CC=C2C(=C1)C=CC=C2N	RUFPHBVGCFYCNW-UHFFFAOYSA-N	1146296.005323348	1136602.860836556	961909.623479907	1067063.786937607	1382242.47973209	1094596.946782221	1101250.366779064	1196425.458154085	1132877.056222296	1006579.255570741	1083038.573296952	2046203.447652085
Com_3042_neg	2-Hydroxytetracosanoic acid	_	N	C24H48O3	384.36	383.352	2.34634	[M-H]-	10.645	0.64	2	C18	Lipids and lipid-like molecules	脂质和类脂分子	Fatty Acyls	脂肪酰类	Fatty acids and conjugates	脂肪酸和结合物	_	_	_	_	_	2-Hydroxytetracosanoic acid	C17873	_	LMFA01050080	Fatty Acyls [FA]	Fatty Acids and Conjugates [FA01]	Hydroxy fatty acids [FA0105]	_	CCCCCCCCCCCCCCCCCCCCCCC(C(=O)O)O	MSUOLNSQHLHDAS-UHFFFAOYSA-N	2558843.388087149	4834910.130066152	2852334.950686252	2126134.3631883	2735828.37171895	4947679.397030518	5294993.24779057	4382548.171260824	2522923.778380164	4185806.068750614	3828827.1138893	3980541.427922445
Com_2338_neg	Phe-Asn	苯丙氨酸-天冬酰胺	N	C13H17N3O4	279.122	278.114	1.36725	[M-H]-	5.287	0.72	2	C18	Organic acids and derivatives	有机酸及其衍生物	Carboxylic acids and derivatives	羧酸及其衍生物	Amino acids, peptides, and analogues	氨基酸、肽和类似物	_	HMDB0028990	Organic acids and derivatives	Carboxylic acids and derivatives	Amino acids, peptides, and analogues	_	_	_	_	_	_	_	_	C1=CC=C(C=C1)CC(C(=O)NC(CC(=O)N)C(=O)O)N	BXNGIHFNNNSEOS-UWVGGRQHSA-N	1942458.553597918	1511797.214513559	2577530.443135396	2127745.713581278	2417532.91582031	1845638.506249375	2041723.600924901	2242694.34434851	2690362.77727559	2939153.726920318	2616417.93206035	1828853.312562363
Com_1546_neg	2-Undecanone	_	N	C11H22O	170.167	169.159	1.83544	[M-H]-	7.68	0.67	2	C18	Organic oxygen compounds	有机氧化合物	Organooxygen compounds	有机氧化合物	Carbonyl compounds	羰基化合物	_	HMDB0033713	Organic oxygen compounds	Organooxygen compounds	Carbonyl compounds	2-Undecanone; Undecan-2-one; Methyl nonyl ketone; 2-Hendecanone	C01875	_	LMFA12000002	Fatty Acyls [FA]	Oxygenated hydrocarbons [FA12]	_	_	CCCCCCCCCC(=O)C	KYWIYKKSMDLRDC-UHFFFAOYSA-N	287030.9639180883	501206.827325618	764213.6880210222	930201.4278988324	478896.392176452	533087.5083324398	534313.5746680179	456299.0198491235	255841.282144256	458171.0277795619	393832.8868840793	350386.6510184636
Com_2853_neg	(13S,14S)-epoxymaresin	_	N	C22H30O3	342.219	341.212	2.03609	[M-H]-	7.925	0.6	2	C18	Lipids and lipid-like molecules	脂质和类脂分子	Fatty Acyls	脂肪酰类	Fatty acids and conjugates	脂肪酸和结合物	_	_	_	_	_	_	_	_	LMFA04050002	Fatty Acyls [FA]	Docosanoids [FA04]	Maresins [FA0405]	_	CCC=CCC=CCC1C(O1)C=CC=CC=CCC=CCCC(=O)O	FFAHMRSFNLJTHE-WGHUZSCTSA-N	20034684.22439732	38364198.62736653	26518193.26167377	56345176.6092174	16451644.1333867	19005455.11692382	20079408.1144979	55009815.95487863	24367778.00915866	31283709.00617499	12744141.97809956	30476576.80838685
Com_1624_neg	Nortricycloekasantalic acid	_	N	C11H16O2	180.115	179.107	1.45852	[M-H]-	7.36	0.68	2	C18	Lipids and lipid-like molecules	脂质和类脂分子	Prenol lipids	异戊烯醇脂	Monoterpenoids	单萜类	_	HMDB0036817	Lipids and lipid-like molecules	Prenol lipids	Monoterpenoids	_	_	_	_	_	_	_	_	CC1(C2CC3C1(C3C2)C)CC(=O)O	LDSSHHGVKDZTIX-UHFFFAOYSA-N	1672647.181936946	2207708.580321661	1783099.484872359	1071327.368200617	1262330.55837677	1821606.836153916	1857898.620042498	1496490.820251809	1155677.331203584	1661958.496754958	864809.1365904601	2887839.831911866
Com_2998_neg	Glu Ile Leu	谷氨酸亮氨酸	N	C17H31N3O6	373.221	372.214	0.94603	[M-H]-	5.738	0.62	2	C18	Organic acids and derivatives	有机酸及其衍生物	Carboxylic acids and derivatives	羧酸及其衍生物	Amino acids, peptides, and analogues	氨基酸、肽和类似物	_	_	_	_	_	_	_	_	_	_	_	_	_	CCC(C)C(C(=O)NC(CC(C)C)C(=O)O)NC(=O)C(CCC(=O)O)N	QXDXIXFSFHUYAX-MNXVOIDGSA-N	2540410.062258764	4224078.015323325	3958663.238194571	4195130.867899233	3300372.50350078	3509583.038526864	3592973.992120249	4740526.30934189	3844068.50178179	2639485.021181425	4035201.662801725	3696345.596578374
Com_2824_neg	1-(5-Phosphoribosyl)imidazole-4-acetate	_	N	C10H15N2O9P	338.052	337.044	1.15398	[M-H]-	2.725	0.52	2	C18	Organic oxygen compounds	有机氧化合物	Organooxygen compounds	有机氧化合物	Carbohydrates and carbohydrate conjugates	碳水化合物和碳水化合物结合物	_	HMDB0006032	Nucleosides, nucleotides, and analogues	Purine nucleosides	_	1-(5-Phosphoribosyl)imidazole-4-acetate	C04437	map00340	_	_	_	_	_	C1=C(N=CN1C2C(C(C(O2)COP(=O)(O)O)O)O)CC(=O)O	RDQUQBHPMYFYMX-PEBGCTIMSA-N	11827907.05079349	9897791.877223551	4244547.076769562	4576274.459115217	8552233.99863186	5819620.084934007	6144431.794970979	2954301.13274417	8944022.95226983	14132549.74624907	6045084.043547917	4948566.397827151
Com_1396_neg	(3R,4S)-3-[(1R)-1-hydroxyethyl]-4-methyldihydrofuran-2(3H)-one	_	N	C7H12O3	144.079	143.071	0.89108	[M-H]-	1.128	0.51	2	C18	Organoheterocyclic compounds	有机杂环化合物	Lactones	内酯类	Gamma butyrolactones	γ-丁内酯	_	_	_	_	_	_	_	_	_	_	_	_	_	CC1COC(=O)C1C(C)O	POKADFGKQLIDGO-HSUXUTPPSA-N	1381641.567422289	1220252.367659191	1219820.156413706	1223131.978571332	1485378.02839258	1296035.178644718	1380698.885507465	1552607.605325668	1559618.0563967	1203623.326136994	395085.1437262343	1300059.661928474
Com_2701_neg	Leu-Ala-Asp	亮氨酸-丙氨酸-天冬氨酸	N	C13H23N3O6	317.159	316.151	0.77484	[M-H]-	5.204	0.56	2	C18	Organic acids and derivatives	有机酸及其衍生物	Carboxylic acids and derivatives	羧酸及其衍生物	Amino acids, peptides, and analogues	氨基酸、肽和类似物	_	_	_	_	_	_	_	_	_	_	_	_	_	CC(C)CC(C(=O)NC(C)C(=O)NC(CC(=O)O)C(=O)O)N	ZRLUISBDKUWAIZ-CIUDSAMLSA-N	6307855.928102963	6785904.939781241	6232419.433022551	6620867.328357099	8341858.56141107	7015515.088380429	7358538.207610636	7502924.431141319	7750987.134082072	5721551.985289982	8256972.107926334	12492211.22156669
Com_2717_neg	8(R)-HETE	_	N	C20H32O3	320.235	319.227	1.54868	[M-H]-	8.811	0.79	2	C18	Lipids and lipid-like molecules	脂质和类脂分子	Fatty Acyls	脂肪酰类	Eicosanoids	类二十烷酸	105500-09-2""	_	_	_	_	8(R)-HETE; (5Z,9E,11Z,14Z)-(8R)-8-Hydroxyeicosa-5,9,11,14-tetraenoate; (5Z,9E,11Z,14Z)-(8R)-8-Hydroxyicosa-5,9,11,14-tetraenoate; (5Z,9E,11Z,14Z)-(8R)-8-Hydroxyeicosa-5,9,11,14-tetraenoic acid; (5Z,9E,11Z,14Z)-(8R)-8-Hydroxyicosa-5,9,11,14-tetraenoic acid	C14824	map00590	LMFA03060021	Fatty Acyls [FA]	Eicosanoids [FA03]	Hydroxy/hydroperoxyeicosatetraenoic acids [FA0306]	_	CCCCCC=CCC=CC=CC(CC=CCCCC(=O)O)O	NLUNAYAEIJYXRB-GTYUHVKWSA-N	17564774.2196472	21909622.15610485	21061484.42427431	23069788.7822985	24369392.393227	24954316.65015611	28043573.58490496	26576877.31307071	19204268.07082418	28423083.90258782	22953336.87468244	21469796.69438286
Com_2025_neg	Geranyl acetoacetate	乙酰乙酸香叶酯	N	C14H22O3	238.157	237.149	1.75012	[M-H]-	6.207	0.55	2	C18	Lipids and lipid-like molecules	脂质和类脂分子	Fatty Acyls	脂肪酰类	Fatty alcohol esters	脂肪醇酯	_	HMDB0038256	Lipids and lipid-like molecules	Fatty Acyls	Fatty alcohol esters	_	_	_	LMFA07010896	Fatty Acyls [FA]	Fatty esters [FA07]	Short fatty esters [FA0710]	_	CC(=CCCC(=CCOC(=O)CC(=O)C)C)C	RYILZWKGLGVPOC-XYOKQWHBSA-N	477743.9805740395	780061.7824179875	992073.8127183926	755264.131091366	1312856.85298212	2001869.368111201	2281111.552842925	1359719.180071787	580117.6294421311	470453.891938751	1043450.494053158	662970.2910830568
Com_1289_neg	Methylsuccinic anhydride	_	N	C5H6O3	114.032	113.024	3.37393	[M-H]-	1.694	0.6	2	C18	Organic acids and derivatives	有机酸及其衍生物	Carboxylic acids and derivatives	羧酸及其衍生物	Dicarboxylic acids and derivatives	二元酸及其衍生物	_	_	_	_	_	_	_	_	_	_	_	_	_	CC1CC(=O)OC1=O	DFATXMYLKPCSCX-UHFFFAOYSA-N	12567580.07287591	13482241.69758881	14326224.92530039	8784706.449169913	13753912.2227465	12150559.67196964	12856579.54896819	14797954.70544037	12081687.73946034	9026024.60531471	5198686.171018958	11314833.36191058
Com_1301_neg	3H-Indole	3H-吲哚	N	C8H7N	117.058	116.05	2.02786	[M-H]-	5.286	0.85	2	C18	Organoheterocyclic compounds	有机杂环化合物	Indoles and derivatives	吲哚及其衍生物	Indoles	吲哚	_	_	_	_	_	_	_	_	_	_	_	_	_	C1C=NC2=CC=CC=C21	RKJUIXBNRJVNHR-UHFFFAOYSA-N	4004382.756155885	4238748.759703459	3500151.817006324	3788886.124476933	5075279.87071873	3752604.810576722	3757517.017951441	4189782.409922184	4419782.616852006	3502807.871450911	4195240.526140024	6961172.346849225
Com_3205_neg	3beta,23-Dihydroxy-30-nor-olean-12,20-dien-28-oic acid	_	N	C29H44O4	456.324	455.316	1.14755	[M-H]-	7.97	0.64	2	C18	Lipids and lipid-like molecules	脂质和类脂分子	Steroids and steroid derivatives	类固醇和类固醇衍生物	_	_	_	_	_	_	_	_	_	_	_	_	_	_	70698142	CC1=CCC2(CCC3(C(=CCC4C3(CCC5C4(CCC(C5(C)CO)O)C)C)C2C1)C)C(=O)O	PJWNQESEBNSLIQ-VZBPFLCRSA-N	71080.6453422606	174332.0218807698	622301.0017474439	516989.330919438	1023880.60521594	1686395.779592904	1428270.281180714	1939119.937176492	931628.406974086	763314.9114517721	1687526.656741738	1263553.353604034
Com_3020_neg	18-Acetoxygrindelic acid	_	N	C22H34O5	378.241	377.233	1.9351	[M-H]-	6.774	0.61	2	C18	Lipids and lipid-like molecules	脂质和类脂分子	Prenol lipids	异戊烯醇脂	Diterpenoids	二萜类	_	_	_	_	_	_	_	_	_	_	_	_	_	CC1=CCC2C(CCCC2(C13CCC(O3)(C)CC(=O)O)C)(C)COC(=O)C	DQSQTZUSTDQHIN-JFZIVLOISA-N	8118512.730113519	18917404.15997235	9391925.44097592	19940237.45199973	11123645.1641235	15610986.28960482	15274662.64013725	21235076.10702546	10019000.27901851	12220853.51377411	16063164.52817543	21402988.09699178
[truncated: 512 more rows]

## Sheet: meta_intensity_pos.anno
Compound_ID	Name	物质	Class_I	物质一级分类	Class_II	物质二级分类	Formula	Q1(Da)	Molecular_weight(Da)	RT(min)	Adduct	Mass_error	Level	score	LC_mode	CAS	PubChem_CID	HMDB_ID	Metlin	KEGG_ID	KEGG_pathway	Con_1	Con_2	Con_3	Con_4	Con_5	Con_6	CRS_1	CRS_2	CRS_3	CRS_4	CRS_5	CRS_6	ZZCD_1	ZZCD_2	ZZCD_3	ZZCD_4	ZZCD_5	ZZCD_6	QC01	QC02	QC03
[truncated: 1,866 more rows]
