# Supplementary material for: Zhi-Zi-Chi Decoction Alleviates Depressive-like Behaviors by Regulating Gut Microbiota and Targeting the AMPK/PI3K-TOR Pathway via Its Metabolite Protocatechuic Acid
Source: Pharmaceuticals (Basel). 2026 May 23;19(6):819. doi: 10.3390/ph19060819 (PMC13304515; doi:10.3390/ph19060819)
Supplement: Supplementary file 1 [file pharmaceuticals-19-00819-s001.zip › Supplementary Table S4.xlsx]

## Sheet: meta_intensity_neg.anno
Compound_ID	Name	ChineseName	IonMode	Formula	MolecularWeight	m/z	MassError	Adduct	RT (min)	Score	Level	Column	ClassI	ClassI_(Chinese)	ClassII	ClassII_(Chinese)	ClassIII	ClassIII_(Chinese)	CAS	HMDB_ID	SuperClass(HMDB)	Class(HMDB)	SubClass(HMDB)	Other_name(KEGG_name)	KEGG_ID	KEGG_MapID	Lipidmaps_ID	CATEGORY(Lipidmaps)	MAIN_CLASS(Lipidmaps)	SUB_CLASS(Lipidmaps)	PubChemID	SMILES	InChIKey	QC1	QC2	QC3	serum-Control10	serum-Control12	serum-Control2	serum-Control4	serum-Control6	serum-Control8	serum-ZZCD12	serum-ZZCD3	serum-ZZCD4	serum-ZZCD7	serum-ZZCD8	serum-ZZCD9
Com_880_neg	Fumagillol	延胡索醇	N	C16H26O4	282.183	327.182	2.3275	[M+HCOOH-H]-	6.218	0.75	1	C18	Organic oxygen compounds	有机氧化合物	Organooxygen compounds	有机氧化合物	Alcohols and polyols	醇和多元醇	108102-51-8""	HMDB0252515	Organic oxygen compounds	Organooxygen compounds	Alcohols and polyols	_	_	_	_	_	_	_	219089	COC1C(O)CCC2(CO2)C1C1(C)OC1CC=C(C)C	CEVCTNCUIVEQOY-UHFFFAOYSA-N	6503631.05790646	10400511.60503742	8010927.845040881	7394965.89270869	7841223.343111356	8780097.193539739	7886540.904275957	6515114.867065009	7514588.508338788	13243840.29076404	4054093.598588807	18787873.36837344	6850824.482811158	9973990.099224994	5290789.201957406
Com_886_neg	Questin	大黄素-8-甲醚	N	C16H12O5	284.068	329.067	2.2499	[M+HCOOH-H]-	6.22	0.58	1	C18	Benzenoids	苯类化合物	Anthracenes	蒽类	Anthraquinones	蒽醌类	3774-64-9""	_	_	_	_	Questin	C01448	_	_	_	_	_	_	CC1=CC2=C(C(=C1)O)C(=O)C3=C(C2=O)C=C(C=C3OC)O	UUNPIWCQMVNINR-UHFFFAOYSA-N	610980.520095491	525169.7766697373	618337.5537905714	965801	597012.7899421835	496936.5578034954	434390.4331655004	695551.3411983906	661858.1018756832	605218.7539720209	715063.1649747154	943523.2188381882	466011.7130975244	727812.3762474653	1623380.800145352
Com_592_neg	Isolinderalactone	异乌药内酯	N	C15H16O3	244.11	243.102	1.05566	[M-H]-	6.383	0.92	1	C18	Organoheterocyclic compounds	有机杂环化合物	Benzofurans	苯并呋喃类	_	_	957-66-4""	_	_	_	_	_	_	_	_	_	_	_	5318587	CC1=COC2=C1[C@H]3[C@H](C(=C)C(=O)O3)[C@@](C2)(C)C=C	VXZIFOKTSURLNL-YDHLFZDLSA-N	435924.526570311	531434.8649506887	424808.8511650392	570446.2566297355	343412.6966875514	248613.1607541483	341974.5852133438	450825.4471415597	305497.234920892	808845.5392528165	401930.8544482757	538895.9359020338	481229.9204480855	418091.7288337664	540593.24816121
Com_1030_neg	Bayogenin	贝萼皂苷元	N	C30H48O5	488.35	487.344	1.50499	[M-H]-	7.152	0.68	1	C18	Lipids and lipid-like molecules	脂质和类脂分子	Prenol lipids	异戊烯醇脂	Triterpenoids	三萜类	6989-24-8""	_	_	_	_	_	_	_	LMPR0106150007	Prenol Lipids [PR]	Isoprenoids [PR01]	C30 isoprenoids (triterpenes) [PR0106]	_	CC1(CCC2(CCC3(C(=CCC4C3(CCC5C4(CC(C(C5(C)CO)O)O)C)C)C2C1)C)C(=O)O)C	RWNHLTKFBKYDOJ-JEERONPWSA-N	2220065.60606011	2142843.655214747	2376770.5376937	1665627.197357903	2212197.989325766	1200774.533294012	1156660.302265399	1626954.067859996	1870005.499493795	4316508.697751885	4974697.059464542	1372664.063378935	1306483.119170731	703228.0243273798	3231174.584720981
Com_772_neg	Artemotil	蒿乙醚	N	C17H28O5	312.194	293.176	1.19142	[M-H-H2O]-	6.825	0.65	1	C18	Lipids and lipid-like molecules	脂质和类脂分子	Prenol lipids	异戊烯醇脂	Sesquiterpenoids	倍半萜类	75887-54-6""	_	_	_	_	_	_	_	_	_	_	_	3000469	CCOC1C(C2CCC(C3C24C(O1)OC(CC3)(OO4)C)C)C	NLYNIRQVMRLPIQ-XQLAAWPRSA-N	33245020.9751966	28666112.88939558	27426190.9211315	25773659.67306772	25194562.7598223	27460514.46722921	37541228.09246649	31493385.39648412	24625443.18946932	37534688.17908436	32425014.68687396	26971278.55693503	25445704.70936082	36615993.30798267	28439270.72507282
Com_671_neg	Zerumbone	花姜酮	N	C15H22O	218.167	263.166	1.24297	[M+HCOOH-H]-	6.949	0.66	1	C18	Lipids and lipid-like molecules	脂质和类脂分子	Prenol lipids	异戊烯醇脂	Sesquiterpenoids	倍半萜类	471-05-6""	HMDB0036667	Lipids and lipid-like molecules	Prenol lipids	Sesquiterpenoids	Zerumbone	C20262	_	_	_	_	_	5372142	C\C1=C\CC(C)(C)\C=C\C(=O)\C(C)=C/CC1	GIHNTRQPEMKFKO-RTTFEGKLSA-N	6870031.07115268	6743759.107735262	6902783.794395218	9407518.897072148	7355780.234097714	6281516.731420565	7773458.030673793	9810949.059369924	9744700.320775338	6643379.405109808	8857393.625769518	7470537.502376354	6985624.378215913	6205494.295138409	9750971.738789678
Com_655_neg	Maculosin	环(脯氨酸一酪氨酸)	N	C14H16N2O3	260.116	259.109	2.65138	[M-H]-	5.732	0.73	1	C18	Organic acids and derivatives	有机酸及其衍生物	Carboxylic acids and derivatives	羧酸及其衍生物	Amino acids, peptides, and analogues	氨基酸、肽和类似物	4549-02-4""	_	_	_	_	Maculosin; Cyclo(L-Pro-L-Tyr)	C10605	_	_	_	_	_	_	C1CC2C(=O)NC(C(=O)N2C1)CC3=CC=C(C=C3)O	LSGOTAXPWMCUCK-RYUDHWBXSA-N	275895.63543865	265888.7146587709	221386.0945411684	269741.6129847805	461481.2338311202	196983.92153665	233914.1694452172	256521.846912244	287128.0244398906	306324.7755367058	220661.3208440395	6728211.575556855	238794.7993817837	213998.1570527757	254628.0012631888
Com_375_neg	Kakuol	卡枯醇	N	C10H10O4	194.058	193.051	1.87974	[M-H]-	6.108	0.67	1	C18	Organoheterocyclic compounds	有机杂环化合物	Benzodioxoles	苯并二氧杂环戊烯	_	_	18607-90-4""	_	_	_	_	Kakuol; Kakoul	C16982	_	_	_	_	_	_	CCC(=O)C1=CC2=C(C=C1O)OCO2	SLLMHZXMVHNZOR-UHFFFAOYSA-N	2569094.66076615	2993852.62760199	3178881.468395335	4549939.955769833	2780824.44033492	2649320.132085505	3717679.428484153	3821151.133196022	3997730.325256479	2853175.853701402	3042645.035992795	2586798.103429171	2929263.374460879	3139171.276894454	3167254.088354133
Com_632_neg	3,4,5-Trimethoxybenzaldehyde	3,4,5-三甲氧基苯甲醛	N	C10H12O4	196.074	255.088	3.15816	[M+CH3COOH-H]-	5.476	0.51	1	C18	Benzenoids	苯类化合物	Benzene and substituted derivatives	苯及其取代衍生物	Benzoyl derivatives	苯甲酰衍生物	86-81-7""	_	_	_	_	_	_	_	_	_	_	_	_	COC1=CC(=CC(=C1OC)OC)C=O	OPHQOIGEOHXOGX-UHFFFAOYSA-N	3075020.95452539	3668454.189125094	2970134.439519272	35605420.28024143	22423409.05295927	3395482.759844071	22806412.90709769	28716853.64633835	35770459.34249184	6361421.3621026	4747059.686881842	19023124.44314877	4031913.010040074	5234772.778145364	4405379.949582022
Com_1028_neg	Ilexgenin A	冬青素 A	N	C30H46O6	502.329	483.312	1.48709	[M-H-H2O]-	7.125	0.52	1	C18	Lipids and lipid-like molecules	脂质和类脂分子	Prenol lipids	异戊烯醇脂	Triterpenoids	三萜类	108524-94-3""	HMDB0253399	Lipids and lipid-like molecules	Prenol lipids	Triterpenoids	_	_	_	_	_	_	_	13857524	CC1CCC2(CCC3(C)C(=CCC4C5(C)CCC(O)C(C)(C5CCC34C)C(O)=O)C2C1(C)O)C(O)=O	UIEGOKVPCRANSU-UHFFFAOYSA-N	653268.144561198	844381.1356186984	660172.509671631	1762534.626582015	961093.2487049972	1187282.394215853	1161810.379758739	909162.2310364684	648571.942508765	649971.2979884698	417288.9411458839	551807.9271394773	89887.25226679526	20611.4228841703	357194.070716097
Com_568_neg	Senkyunolide A	洋川芎内酯A	N	C12H16O2	192.115	237.114	1.96789	[M+HCOOH-H]-	6.039	0.65	1	C18	Organoheterocyclic compounds	有机杂环化合物	Isobenzofurans	异苯并呋喃类	_	_	63038-10-8""	HMDB0258235	Organoheterocyclic compounds	Isobenzofurans	_	Senkyunolide	C17853	_	_	_	_	_	_	CCCCC1OC(=O)C2=C1CCC=C2	ZPIKVDODKLJKIN-UHFFFAOYSA-N	9989785.71557534	10865842.58147328	7288174.786855712	78313553.89093219	50908565.45590976	12363550.98821017	42835726.57110187	76505824.05008325	80761884.43696697	21651233.07080284	7846633.05134781	29604135.64570882	10516897.87772305	14961477.12415852	6557722.36165543
Com_947_neg	Phorbol	佛波醇	N	C20H28O6	364.189	363.182	1.76459	[M-H]-	6.344	0.6	1	C18	Lipids and lipid-like molecules	脂质和类脂分子	Prenol lipids	异戊烯醇脂	Diterpenoids	二萜类	17673-25-5""	HMDB0246701	Lipids and lipid-like molecules	Prenol lipids	Diterpenoids	Phorbol	C09155	map04750	LMPR0104330001	Prenol Lipids [PR]	Isoprenoids [PR01]	C20 isoprenoids (diterpenes) [PR0104]	290670	CC1C(O)C2(O)C(C3C=C(CO)CC4(O)C(C=C(C)C4=O)C13O)C2(C)C	QGVLYPPODPLXMB-UHFFFAOYSA-N	23469431.5288757	24185710.63696734	14477510.15002508	33845450.38191244	33348143.8271883	15685950.49055516	18385018.08643056	43858626.0081693	29952943.15976655	50304003.80833828	11499434.28068926	43358288.36955988	9.90753e+06	22058445.12881655	15890185.24817454
Com_533_neg	Dibutyl maleate	马来酸二丁酯	N	C12H20O4	228.136	227.129	0.86231	[M-H]-	6.784	0.88	1	C18	Organic acids and derivatives	有机酸及其衍生物	Hydroxy acids and derivatives	羟基酸及其衍生物	Beta hydroxy acids and derivatives	β-羟基酸及其衍生物	105-76-0""	_	_	_	_	_	_	_	_	_	_	_	_	CCCCOC(=O)C=CC(=O)OCCCC	PDSCSYLDRHAHOX-UHFFFAOYSA-N	7140734.32993509	6838026.224010904	6627119.62392121	9849859.327432685	9641283.583546722	7391665.378897442	11148572.74831459	12238293.65752566	10812419.90968978	8839476.581550308	6320555.498892865	11697642.36534358	5465476.506208558	6601570.438160483	6228612.419695399
Com_813_neg	(+)-(3R,8S)-Falcarindiol	镰叶芹二醇	N	C17H24O2	260.178	305.176	1.90603	[M+HCOOH-H]-	6.299	0.67	1	C18	Lipids and lipid-like molecules	脂质和类脂分子	Fatty Acyls	脂肪酰类	Fatty alcohols	脂肪醇	225110-25-8""	_	_	_	_	Falcarindiol	C08449	_	LMFA05000658	Fatty Acyls [FA]	Fatty alcohols [FA05]	_	_	CCCCCCCC=CC(C#CC#CC(C=C)O)O	QWCNQXNAFCBLLV-YWALDVPYSA-N	9972831.0509583	9901106.872583484	10259125.06810746	25352179.19941809	21977738.51307981	9028291.95239771	21803547.75183317	49428045.20696218	30125374.10622024	16532416.97182446	9891101.174386287	40357970.02103372	8271141.045500586	8845880.980975077	8770678.003425255
Com_556_neg	Artemisic acid	青蒿酸	N	C15H22O2	234.162	233.155	0.73908	[M-H]-	7.402	0.82	1	C18	Lipids and lipid-like molecules	脂质和类脂分子	Prenol lipids	异戊烯醇脂	Sesquiterpenoids	倍半萜类	80286-58-4""	_	_	_	_	Artemisinate; Artemisinic acid	C20309	_	LMPR0103190015	Prenol Lipids [PR]	Isoprenoids [PR01]	C15 isoprenoids (sesquiterpenes) [PR0103]	_	CC1CCC(C2C1CCC(=C2)C)C(=C)C(=O)O	PLQMEXSCSAIXGB-SAXRGWBVSA-N	35329954.4089249	35324221.01042055	32166088.69115155	32116244.32736446	23871259.2252701	37905053.3443576	31121378.17014452	27632670.32904833	33310868.81298656	31865807.25446414	33731125.04034362	24348320.67267664	31243289.48868359	48016078.99529217	64634595.75401563
Com_931_neg	[6]-Gingerol	6-姜酚	N	C17H26O4	294.183	353.198	2.81315	[M+CH3COOH-H]-	6.075	0.65	1	C18	Benzenoids	苯类化合物	Phenols	酚类	Methoxyphenols	甲氧基酚类	23513-14-6""	HMDB0005783	Benzenoids	Phenols	Methoxyphenols	[6]-Gingerol; (S)-(+)-[6]Gingerol; 6-Gingerol	C10462	map00945;map01110	LMPK15020007	Polyketides [PK]	Phenolic lipids [PK15]	Alkyl catechols and derivatives [PK1502]	3473	CCCCCC(O)CC(=O)CCC1=CC=C(O)C(OC)=C1	NLDDIKRKFXEWBK-UHFFFAOYSA-N	15450226.0697212	15260353.13342093	15093820.87667428	12941361.08037078	15091120.31509408	12258823.42797631	17894951.34658459	14337608.74623427	7376564.011012598	27429107.41345596	9688783.668759154	24257105.0155419	13976499.90735696	13684392.60383275	10193794.82666705
Com_609_neg	Butylphthalide	丁苯酞	N	C12H14O2	190.099	249.113	0.0667	[M+CH3COOH-H]-	7.184	0.89	1	C18	Organoheterocyclic compounds	有机杂环化合物	Benzofurans	苯并呋喃类	Benzofuranones	苯并呋喃酮类	6066-49-5""	HMDB0032064	Organoheterocyclic compounds	Benzofurans	Benzofuranones	Butylphthalide	C17854	_	_	_	_	_	61361	CCCCC1C2=CC=CC=C2C(=O)O1	HJXMNVQARNZTEE-UHFFFAOYSA-N	1084953.53871377	1219999.968147954	1094867.957591852	2459884.63917874	1583518.331126433	1257343.450805769	1573049.986122596	6905476.099790584	4467607.710418477	1288724.319111329	1878612.419260776	1375383.848986411	1159548.363754812	1132830.907417264	1142770.387212541
Com_534_neg	ascaroside C6	（R） -5-（（（2R，3R，5R，6S）-3,5-二羟基-6-甲基四氢-2H-吡喃-2-基）氧基）己烷-2-酮	N	C12H22O5	246.147	227.129	1.21248	[M-H-H2O]-	5.878	0.86	1	C18	Organic oxygen compounds	有机氧化合物	Organooxygen compounds	有机氧化合物	Carbohydrates and carbohydrate conjugates	碳水化合物和碳水化合物结合物	946524-24-9""	_	_	_	_	_	_	_	LMFA13040003	Fatty Acyls [FA]	Fatty acyl glycosides [FA13]	Ascarosides [FA1304]	_	CC1C(CC(C(O1)OC(C)CCC(=O)C)O)O	KDIFLHQRDPSWHT-IYKVGLELSA-N	18204233.8692414	18885096.76664357	18085231.00373899	32152779.27379322	25576550.61670531	13741661.85724592	27619083.28838525	32885139.38069512	26723689.17878356	32968318.95518598	23991856.27064784	41731077.93345448	25192724.97910344	22775671.42749405	23325742.9337918
Com_88_neg	3-Hydroxyacetophenone	3-羟基苯乙酮	N	C8H8O2	136.052	135.045	1.27132	[M-H]-	5.286	0.84	1	C18	Organic oxygen compounds	有机氧化合物	Organooxygen compounds	有机氧化合物	Carbonyl compounds	羰基化合物	121-71-1""	_	_	_	_	_	_	_	_	_	_	_	_	CC(=O)C1=CC(=CC=C1)O	LUJMEECXHPYQOF-UHFFFAOYSA-N	7645275.62346093	7677174.773789439	7527205.078746733	14045560.46189303	11633966.15050033	6396475.824210573	11637040.60986681	13580759.92009687	11510896.15408874	10294525.65478512	10103984.76514564	10298447.923985	7624067.837012435	6945753.855462177	8229257.18557574
Com_607_neg	Citrinin	橘霉素	N	C13H14O5	250.084	249.077	1.59561	[M-H]-	6.66	0.66	1	C18	Organoheterocyclic compounds	有机杂环化合物	Benzopyrans	苯并吡喃类	_	_	518-75-2""	HMDB0041857	Organoheterocyclic compounds	Benzopyrans	_	Citrinin	C16765	_	_	_	_	_	_	[H][C@]1(C)OC=C2C(O)=C(C(O)=O)C(=O)C(C)=C2[C@]1([H])C	CQIUKKVOEOPUDV-IYSWYEEDSA-N	358100.298331587	297978.6654039843	292095.541164564	439329.4254329275	234127.1492576645	210590.5383197702	335368.0574379232	386115.8386776914	257121.6308302138	338829.8837259182	478830.5906137511	334847.8951268466	363357.4824031132	313513.0089057046	293694.0541595318
Com_328_neg	Royal Jelly acid	10-羟基-2-癸烯酸	N	C10H18O3	186.126	185.118	0.57324	[M-H]-	7.152	0.74	1	C18	Organic acids and derivatives	有机酸及其衍生物	Hydroxy acids and derivatives	羟基酸及其衍生物	Medium-chain hydroxy acids and derivatives	中链羟基酸及其衍生物	14113-05-4""	_	_	_	_	_	_	_	LMFA01050157	Fatty Acyls [FA]	Fatty Acids and Conjugates [FA01]	Hydroxy fatty acids [FA0105]	_	C(CCCC=CC(=O)O)CCCO	QHBZHVUGQROELI-SOFGYWHQSA-N	7650285.24304859	9008102.86176473	7733782.783172682	10593948.55659912	13735551.14183078	6728638.604364777	13648876.62412029	16653259.28406547	15640819.63803419	11684790.68775039	8004737.118874179	18315399.77872567	7184932.371912029	7029640.337220239	7244963.669689761
Com_612_neg	2-Desoxy-4-epi-pulchellin	2-去氧-4-表-天人菊灵	N	C15H22O3	250.157	249.15	1.28348	[M-H]-	6.756	0.94	1	C18	Lipids and lipid-like molecules	脂质和类脂分子	Prenol lipids	异戊烯醇脂	Terpene lactones	萜内酯	122872-03-1""	_	_	_	_	_	_	_	_	_	_	_	_	CC1CC2C(CC3(C1CCC3O)C)C(=C)C(=O)O2	BOPADYWRUULRBD-MBICNOSFSA-N	3552656.68461085	4077459.734387468	3120446.135226694	36328777.65853677	10947626.04395934	4274958.398430287	10830271.08382899	15380034.06393317	18657934.23561732	4437507.256861732	4507118.212962178	8332420.862115084	3646644.182687124	3519243.199218139	3472441.381694952
Com_744_neg	1alphaH,5alphaH-Guaia-6-ene-4beta,10beta-diol	1αH,5αH-愈创木酚-6-烯-4beta,10beta-二醇	N	C15H26O2	238.193	283.192	0.83461	[M+HCOOH-H]-	7.497	0.64	1	C18	Lipids and lipid-like molecules	脂质和类脂分子	Prenol lipids	异戊烯醇脂	Sesquiterpenoids	倍半萜类	2013537-81-8""	_	_	_	_	_	_	_	_	_	_	_	_	CC(C)C1=CC2C(CCC2(C)O)C(CC1)(C)O	IWQURBSTAIRNAE-KBXIAJHMSA-N	5041422.65748828	5364801.817344517	4940835.275618938	4421350.03854326	5144512.065060015	4663143.173100742	5803179.907511025	5762425.06043743	5041308.384029515	5708647.235927139	7167472.206130597	7384735.170061112	5100031.123846116	4748705.390544212	6663732.510274157
Com_589_neg	L-Uridine	L-尿苷	N	C9H12N2O6	244.07	243.063	1.69542	[M-H]-	1.426	0.93	1	C18	Nucleosides, nucleotides, and analogues	核苷、核苷酸和类似物	Pyrimidine nucleosides	嘧啶核苷	_	_	26287-69-4""	_	_	_	_	_	_	_	_	_	_	_	_	C1=CN(C(=O)NC1=O)C2C(C(C(O2)CO)O)O	DRTQHJPVMGBUCF-PSQAKQOGSA-N	17150912.2116598	18532907.72548938	18149702.10508144	21720814.90743091	11761385.76133781	28589796.25851182	16343602.79596077	15111193.44127514	19635240.55792424	24015388.43775162	18832819.0582498	12946064.27667021	14336621.52308193	10031346.64419751	17250542.8081141
Com_779_neg	Curcumol	莪术醇	N	C15H24O2	236.178	295.192	0.66283	[M+CH3COOH-H]-	7.027	0.73	1	C18	Lipids and lipid-like molecules	脂质和类脂分子	Prenol lipids	异戊烯醇脂	Sesquiterpenoids	倍半萜类	4871-97-0""	HMDB0038122	Organic oxygen compounds	Organooxygen compounds	Carbonyl compounds	_	_	_	_	_	_	_	228604	CC(C)C1CC23OC1(O)CC(=C)C2CCC3C	QRMPRVXWPCLVNI-UHFFFAOYSA-N	31951161.1730741	32750604.99692934	33027272.88755112	39569945.62432043	31692625.33864715	32604104.22872203	44627804.20304905	31410221.49385991	23363632.69301301	47623418.02013492	27333359.97791912	36326340.49935878	34043693.83115652	29169231.08832251	23323452.09010212
Com_685_neg	Patchouli alcohol	百秋李醇	N	C15H26O	222.198	267.197	0.8561	[M+HCOOH-H]-	8.124	0.65	1	C18	Organic oxygen compounds	有机氧化合物	Organooxygen compounds	有机氧化合物	Alcohols and polyols	醇和多元醇	5986-55-0""	HMDB0303114	Organic oxygen compounds	Organooxygen compounds	Alcohols and polyols	Patchouli alcohol	C09705	_	_	_	_	_	442384	C[C@H]1CCC2(O)C(C)(C)C3CC[C@@]2(C)C1C3	GGHMUJBZYLPWFD-DUNKBJDJSA-N	5506264.52766712	5207689.096300962	5073370.501776271	5564251.4910176	11111266.54337727	9334732.387111755	9729426.532633832	7677058.280920159	4999280.313879201	2246252.707947094	3029781.534809722	2773539.666681556	2741457.297040829	2152897.160855063	2552369.827451536
Com_982_neg	Lobetyolin	党参炔苷	N	C20H28O8	396.178	395.171	0.91096	[M-H]-	5.777	0.76	1	C18	Lipids and lipid-like molecules	脂质和类脂分子	Fatty Acyls	脂肪酰类	Fatty acyl glycosides	脂肪酰糖苷	129277-38-9""	HMDB0254141	Lipids and lipid-like molecules	Fatty Acyls	Fatty acyl glycosides	_	_	_	_	_	_	_	372976	CC=CC#CC#CC(O)C(OC1OC(CO)C(O)C(O)C1O)C=CCCCO	MMMUDYVKKPDZHS-UHFFFAOYSA-N	6189071.30368997	4298502.305327891	5392787.627815678	11942329.57279696	9922260.16845222	5214332.946080424	11231017.73646099	14084794.03744786	10086149.28666885	13121803.5891648	3438346.288922602	11926893.27603084	3248349.926909155	5908210.110571183	1229962.062316021
Com_952_neg	Rhodojaponin III	闹羊花毒素III	N	C20H32O6	368.22	367.213	1.77299	[M-H]-	6.435	0.64	1	C18	Lipids and lipid-like molecules	脂质和类脂分子	Prenol lipids	异戊烯醇脂	Diterpenoids	二萜类	26342-66-5""	_	_	_	_	_	_	_	LMPR0104180003	Prenol Lipids [PR]	Isoprenoids [PR01]	C20 isoprenoids (diterpenes) [PR0104]	_	CC1(C2C(O2)C3C1(C(CC45CC(C(C4O)CCC5C3(C)O)(C)O)O)O)C	VUMZHZYKXUYIHM-GLHQSWFFSA-N	329854039.048633	317223948.2456037	326046803.2430608	349475251.5841373	351287698.4820908	282241728.157097	349492255.9049469	302863207.8236262	195826594.8125784	656801830.0188352	190477719.5535133	580669388.337191	304239205.7262643	304150246.3261012	233117317.3016239
Com_1004_neg	Isoastilbin	异落新妇苷	N	C21H22O11	450.116	431.099	1.52352	[M-H-H2O]-	5.57	0.66	1	C18	Phenylpropanoids and polyketides	苯丙素类和聚酮类	Flavonoids	黄酮类化合物	Flavonoid glycosides	黄酮糖苷	54081-48-0""	HMDB0242667	Phenylpropanoids and polyketides	Flavonoids	Flavonoid glycosides	_	_	_	_	_	_	_	316844	CC1OC(OC2C(OC3=CC(O)=CC(O)=C3C2=O)C2=CC=C(O)C(O)=C2)C(O)C(O)C1O	ZROGCCBNZBKLEL-UHFFFAOYSA-N	813053.337946023	1275688.585838408	1157215.872858047	644930.3096954334	544866.1939924739	75317.06729938638	411529.1149834967	19389.24440062785	516479.4328276912	746619.084946863	2825517.475323908	2938737.427981761	853778.8303213044	3808205.941083246	167062.8394891415
Com_1029_neg	Quillaic acid	皂皮酸	N	C30H46O5	486.335	485.328	1.82558	[M-H]-	7.201	0.51	1	C18	Lipids and lipid-like molecules	脂质和类脂分子	Prenol lipids	异戊烯醇脂	Triterpenoids	三萜类	631-01-6""	_	_	_	_	Quillaic acid	C08972	_	LMPR0106150037	Prenol Lipids [PR]	Isoprenoids [PR01]	C30 isoprenoids (triterpenes) [PR0106]	_	CC1(CCC2(C(C1)C3=CCC4C5(CCC(C(C5CCC4(C3(CC2O)C)C)(C)C=O)O)C)C(=O)O)C	MQUFAARYGOUYEV-UAWZMHPWSA-N	1535017.87149293	1254142.110313254	1256381.290571077	1249677.461413738	1688070.444610406	528837.7334425158	376497.6265020112	1049120.933552929	701481.771146066	3108793.401186194	2213858.865805945	969804.0734451666	729842.4459672937	252804.2651062962	2578951.916526643
Com_785_neg	Phenethyl ferulate	阿魏酸苯乙醇酯	N	C18H18O4	298.121	297.114	1.14319	[M-H]-	6.036	0.53	1	C18	Phenylpropanoids and polyketides	苯丙素类和聚酮类	Cinnamic acids and derivatives	肉桂酸及其衍生物	Hydroxycinnamic acids and derivatives	羟基肉桂酸及其衍生物	71835-85-3""	_	_	_	_	_	_	_	_	_	_	_	_	COC1=C(C=CC(=C1)C=CC(=O)OCCC2=CC=CC=C2)O	CZQNYPBIOHVQQN-CSKARUKUSA-N	986469.61994824	1042434.119898999	833526.7267032333	61133.00353827722	27652.19221214876	49883.37583697084	63786.62325512763	112780.9257709195	111209.0717979525	260806.2926465228	805372.5675669512	160541.9704197122	298887.2944430774	427505.2017826379	522405.0295825128
Com_1002_neg	Chrysin-7-O-glucuronide	白杨素-7-O-beta-葡萄糖醛酸苷	N	C21H18O10	430.09	429.084	1.86216	[M-H]-	5.468	0.86	1	C18	Phenylpropanoids and polyketides	苯丙素类和聚酮类	Flavonoids	黄酮类化合物	Flavonoid glycosides	黄酮糖苷	35775-49-6""	_	_	_	_	_	_	_	LMPK12110149	Polyketides [PK]	Flavonoids [PK12]	Flavones and Flavonols [PK1211]	_	C1=CC=C(C=C1)C2=CC(=O)C3=C(C=C(C=C3O2)OC4C(C(C(C(O4)C(=O)O)O)O)O)O	IDRSJGHHZXBATQ-ZFORQUDYSA-N	2325807.9756193	2086437.59832498	2090544.463851803	1886619.213466632	997350.2704917832	631758.0634912774	811535.1414992606	664554.7456117929	1122128.204170074	3683887.4802022	3860334.670414293	2557763.342779019	2786382.778076372	2527618.805764972	3993839.887928257
Com_1013_neg	Taxifolin 7-O-beta-D-glucoside	花旗松素7-O-葡萄糖苷	N	C21H22O12	466.111	447.094	1.79621	[M-H-H2O]-	5.694	0.74	1	C18	Phenylpropanoids and polyketides	苯丙素类和聚酮类	Flavonoids	黄酮类化合物	Flavonoid glycosides	黄酮糖苷	14292-40-1""	_	_	_	_	_	_	_	_	_	_	_	14282775	C1=CC(=C(C=C1C2C(C(=O)C3=C(C=C(C=C3O2)OC4C(C(C(C(O4)CO)O)O)O)O)O)O)O	BJAHHJOBSKZTFE-JUIPTLLLSA-N	747532.712924999	619938.8627672275	595049.7449636132	1604711.925742134	240573.6463871721	190978.9497956588	294508.3144476822	398124.580558206	653372.990489171	723519.321428702	955316.1259363288	494159.0291605326	390781.1684701722	515484.3346005915	1773880.630631965
Com_771_neg	Crenulatin	大花红天素	N	C11H20O6	248.126	293.125	2.15376	[M+HCOOH-H]-	5.54	0.57	1	C18	Organic oxygen compounds	有机氧化合物	Organooxygen compounds	有机氧化合物	Carbohydrates and carbohydrate conjugates	碳水化合物和碳水化合物结合物	63026-02-8""	_	_	_	_	_	_	_	_	_	_	_	5316128	CC(C)(C=C)OC1C(C(C(C(O1)CO)O)O)O	ZEGGZNOPAPRAIG-SPFKKGSWSA-N	5875309.5805935	5935228.317631631	5757522.056371903	2419464.549173126	4590183.367944271	2645218.665379419	1994264.901859146	3855936.55483814	3535972.989651881	9624946.55783607	11903662.57980971	8977490.362344261	7620992.252423535	6537631.889988328	12193281.70629656
Com_276_neg	(E)-Osmundacetone	紫萁酮	N	C10H10O3	178.063	177.056	1.66125	[M-H]-	5.751	0.76	1	C18	Phenylpropanoids and polyketides	苯丙素类和聚酮类	Cinnamic acids and derivatives	肉桂酸及其衍生物	Hydroxycinnamic acids and derivatives	羟基肉桂酸及其衍生物	123694-03-1""	_	_	_	_	_	_	_	_	_	_	_	_	CC(=O)C=CC1=CC(=C(C=C1)O)O	YIFZKRGUGKLILR-UHFFFAOYSA-N	3768826.14917927	4079048.332527532	3855429.888837738	9243367.23469717	7127710.128880983	3710618.040652751	8268622.33963321	9399210.53584017	10722780.30091789	4010774.839331171	3789885.352743282	5259240.492086013	3681018.957530491	3598071.397983699	3587083.757697537
Com_173_neg	1,4-D-Gulonolactone	D-(-)-古洛糖酸-gamma-内酯	N	C6H10O6	178.048	159.03	0.43437	[M-H-H2O]-	1.489	0.88	1	C18	Organoheterocyclic compounds	有机杂环化合物	Lactones	内酯类	Gamma butyrolactones	γ-丁内酯	6322-07-2""	_	_	_	_	Gulono-1,4-lactone; Gulonolactone	C05410	_	_	_	_	_	_	C(C(C1C(C(C(=O)O1)O)O)O)O	SXZYCXMUPBBULW-LECHCGJUSA-N	21068258.302807	22717175.70258089	20601162.68383802	12445127.13675379	12503800.79358376	11011513.22929866	9388840.405771948	13248051.34374244	21089498.43546155	36036815.63235103	45901929.96238454	51704089.75123686	17813475.69842634	27047262.51910372	79485551.26202135
Com_565_neg	N-Lactoyl-Phenylalanine	N-乳糖基苯丙氨酸	N	C12H15NO4	237.1	236.093	1.71847	[M-H]-	5.842	0.84	1	C18	Organic acids and derivatives	有机酸及其衍生物	Carboxylic acids and derivatives	羧酸及其衍生物	Amino acids, peptides, and analogues	氨基酸、肽和类似物	183241-73-8""	HMDB0062175	Organic acids and derivatives	Carboxylic acids and derivatives	Amino acids, peptides, and analogues	_	_	_	_	_	_	_	11075454	C[C@H](O)C(=O)N[C@@H](CC1=CC=CC=C1)C(O)=O	IIRJJZHHNGABMQ-WPRPVWTQSA-N	13399904.2960825	13178604.00010631	12543098.67518922	6301733.833001518	10447685.3877175	8648088.455223598	8523757.047660114	8397846.638115576	10905385.95436507	27993919.18784318	21346748.83538319	11178923.75973735	12306174.6974977	11564502.04438386	23926885.9944481
Com_86_neg	4-Hydroxyacetophenone	对羟基苯乙酮	N	C8H8O2	136.052	135.045	1.94191	[M-H]-	5.682	0.9	1	C18	Organic oxygen compounds	有机氧化合物	Organooxygen compounds	有机氧化合物	Carbonyl compounds	羰基化合物	99-93-4""	_	_	_	_	4'-Hydroxyacetophenone; (4-Hydroxyphenyl)ethan-1-one	C10700	map00363;map01100;map01120	_	_	_	_	_	CC(=O)C1=CC=C(C=C1)O	TXFPEBPIARQUIG-UHFFFAOYSA-N	13618262.9994519	13297112.35498318	11913081.49697835	20028506.7800834	19942529.57951885	11608170.75710281	16861045.66637228	31663767.49265481	20274139.22807029	12218099.07480038	14605714.62848115	25892479.30670694	13577005.61494648	13673640.9940753	14474314.27507876
Com_43_neg	Isethionic acid	羟乙基磺酸	N	C2H6O4S	125.999	124.991	0.71767	[M-H]-	1.474	0.82	1	C18	Organic acids and derivatives	有机酸及其衍生物	Organic sulfonic acids and derivatives	有机磺酸及其衍生物	Organosulfonic acids and derivatives	有机磺酸及其衍生物	1562-00-1""	HMDB0003903	Organic acids and derivatives	Organic sulfonic acids and derivatives	Organosulfonic acids and derivatives	2-Hydroxyethanesulfonate; 2-Hydroxyethanesulfonic acid; 2-Hydroxyethane-1-sulfonic acid; Isethionic acid; Isethionate	C05123	map00430;map01100	_	_	_	_	7866	OCCS(O)(=O)=O	SUMDYPCJJOFFON-UHFFFAOYSA-N	28254496.4365046	28467872.17287068	27892536.75636647	28116724.47034135	19294574.84803213	24653554.55787399	32484257.90632584	30804480.25176229	20594353.8631634	31320489.56353494	29835716.51905265	21267873.23557068	19011876.87454741	20766920.60067095	20831825.84240545
Com_1_neg	DL-Serine	DL-丝氨酸	N	C3H7NO3	105.043	104.036	2.31416	[M-H]-	1.341	0.89	1	C18	Organic acids and derivatives	有机酸及其衍生物	Carboxylic acids and derivatives	羧酸及其衍生物	Amino acids, peptides, and analogues	氨基酸、肽和类似物	302-84-1""	HMDB0003406	Organic acids and derivatives	Carboxylic acids and derivatives	Amino acids, peptides, and analogues	Serine; 2-Amino-3-hydroxypropionic acid; 3-Hydroxyalanine	C00716	map02030	LMFA01100045	Fatty Acyls [FA]	Fatty Acids and Conjugates [FA01]	Amino fatty acids [FA0110]	617	C(C(C(=O)O)N)O	MTCFGRXMJLQNBG-UHFFFAOYSA-N	12446794.0644585	12236017.88819789	12389259.06481545	14998600.1699318	10627127.29935042	11350193.85476846	11882316.98161068	12320617.51857683	11795948.9270109	13475735.65317022	17326077.93488372	11411359.03408844	12791706.67523074	13007979.35055463	11637527.27065131
Com_571_neg	3-(3,4,5-Trimethoxyphenyl)propanoic acid	3-(3,4,5-三甲氧基苯基)丙酸	N	C12H16O5	240.1	239.093	1.57637	[M-H]-	5.561	0.55	1	C18	Phenylpropanoids and polyketides	苯丙素类和聚酮类	Phenylpropanoic acids	苯丙酸类	_	_	25173-72-2""	HMDB0030254	Phenylpropanoids and polyketides	Phenylpropanoic acids	_	_	_	_	_	_	_	_	64860	COC1=CC(CCC(O)=O)=CC(OC)=C1OC	ZCYXGVJUZBKJAI-UHFFFAOYSA-N	7263382.81571875	7543229.122852508	6382988.027986338	71258254.64946692	52221022.42835064	5678663.078478165	44410674.90906172	67429753.05320771	72096070.52901073	9254534.855952634	6947075.811650998	31595558.82450859	4309896.337374602	5600147.219465533	4185949.441929301
Com_593_neg	Tridecanedioic acid	十三烷二酸	N	C13H24O4	244.167	243.16	0.8452	[M-H]-	6.903	0.84	1	C18	Lipids and lipid-like molecules	脂质和类脂分子	Fatty Acyls	脂肪酰类	Fatty acids and conjugates	脂肪酸和结合物	505-52-2""	HMDB0002327	Lipids and lipid-like molecules	Fatty Acyls	Fatty acids and conjugates	_	_	_	LMFA01170014	Fatty Acyls [FA]	Fatty Acids and Conjugates [FA01]	Dicarboxylic acids [FA0117]	10458	OC(=O)CCCCCCCCCCCC(O)=O	DXNCZXXFRKPEPY-UHFFFAOYSA-N	5531642.32356889	5535443.128830288	5993257.897088829	4950971.430392852	5141208.576693859	5077674.921527775	5952060.324398632	5270074.57127336	3881701.882230656	4376292.093626878	8515194.312282333	4997223.714795599	4974341.967304965	5007730.246093008	6423066.960740001
Com_527_neg	Thiolutin	硫藤黄素	N	C8H8N2O2S2	228.003	226.995	1.17534	[M-H]-	5.649	0.89	1	C18	Organic nitrogen compounds	有机氮化合物	Organonitrogen compounds	有机氮化合物	N-arylamides	N-芳基酰胺	87-11-6""	HMDB0034228	Organic nitrogen compounds	Organonitrogen compounds	N-arylamides	_	_	_	_	_	_	_	6870	CN1C(=O)C(NC(C)=O)=C2SSC=C12	MHMRAFONCSQAIA-UHFFFAOYSA-N	17344030.7074957	10428281.69362741	19331845.39954604	18479676.65895478	18217809.43756811	19136245.31700286	18202394.65726453	17671768.86358495	18833950.17623488	20054667.79270866	20848133.8560924	15681385.56528417	19083512.45953095	18487894.40198961	18069683.15292199
Com_791_neg	Pristanic acid	降脂(植)烷酸	N	C19H38O2	298.287	297.28	0.77173	[M-H]-	11.44	0.64	1	C18	Lipids and lipid-like molecules	脂质和类脂分子	Prenol lipids	异戊烯醇脂	Diterpenoids	二萜类	1189-37-3""	HMDB0000795	Lipids and lipid-like molecules	Prenol lipids	Diterpenoids	_	_	_	LMPR0104010022	Prenol Lipids [PR]	Isoprenoids [PR01]	C20 isoprenoids (diterpenes) [PR0104]	123929	CC(C)CCCC(C)CCCC(C)CCCC(C)C(O)=O	PAHGJZDQXIOYTH-UHFFFAOYSA-N	1694907.18805365	1371906.336403682	1991391.254709894	1961182.680369361	946278.3915881844	1999676.548659466	1723632.808778235	1257119.753096103	1309695.546322233	892678.8925945841	3092448.737924176	1137381.708492904	1599518.551328433	2130284.871356963	1800320.361542116
Com_147_neg	2,6-Dihydroxybenzoic acid	2,6-二羟基苯甲酸	N	C7H6O4	154.027	153.02	1.76707	[M-H]-	5.577	0.94	1	C18	Benzenoids	苯类化合物	Benzene and substituted derivatives	苯及其取代衍生物	Benzoic acids and derivatives	苯甲酸及其衍生物	303-07-1""	HMDB0013676	Benzenoids	Benzene and substituted derivatives	Benzoic acids and derivatives	2,6-Dihydroxybenzoate; gamma-Resorcylate	C21298	map00362;map01120	_	_	_	_	9338	OC(=O)C1=C(O)C=CC=C1O	AKEUNCKRJATALU-UHFFFAOYSA-N	58934142.9754665	60598871.08269741	56857187.33686052	35623209.19816431	34279325.63250931	43358168.3042903	23512731.94368986	32825966.7532093	46699402.24802918	61164224.84726325	98943679.9649174	89823244.23526458	61288599.11520276	76203893.25924358	148142018.2274725
Com_333_neg	p-Cresyl sulfate	对甲酚硫酸盐	N	C7H8O4S	188.014	187.007	1.73027	[M-H]-	5.613	0.93	1	C18	Organic acids and derivatives	有机酸及其衍生物	Organic sulfuric acids and derivatives	有机硫酸及其衍生物	Arylsulfates	芳基硫酸盐	3233-58-7""	HMDB0011635	Organic acids and derivatives	Organic sulfuric acids and derivatives	Arylsulfates	_	_	_	_	_	_	_	4615423	CC1=CC=C(OS(O)(=O)=O)C=C1	WGNAKZGUSRVWRH-UHFFFAOYSA-N	94699524.9345063	96766471.15512978	91024791.03122948	310537360.7011431	122082484.0828641	382189620.1701655	182953258.107892	93921421.39396957	11799158.85372844	7461703.77915857	7139053.525420395	5938456.767405991	10695741.40552318	5858022.047206259	60626509.19450548
Com_285_neg	3-(3-Methoxyphenyl)propionic acid	3-(3-甲氧基苯基)丙酸	N	C10H12O3	180.079	179.072	1.31838	[M-H]-	6.4	0.7	1	C18	Phenylpropanoids and polyketides	苯丙素类和聚酮类	Phenylpropanoic acids	苯丙酸类	_	_	10516-71-9""	HMDB0011751	Phenylpropanoids and polyketides	Phenylpropanoic acids	_	_	_	_	_	_	_	_	66336	COC1=CC=CC(CCC(O)=O)=C1	BJJQJLOZWBZEGA-UHFFFAOYSA-N	8341968.97911806	8510194.426809967	8031841.098180163	10556983.70908167	9101592.991505727	8186886.873584173	10037564.18128927	9717379.359537328	9188636.680077218	18384388.75415092	7734058.648912404	10758362.20082283	7438973.907308245	7364380.280531391	6520749.93054342
Com_110_neg	4-Quinolinol	4-羟基喹啉	N	C9H7NO	145.053	144.046	1.6591	[M-H]-	5.835	1	1	C18	Organoheterocyclic compounds	有机杂环化合物	Quinolines and derivatives	喹啉及其衍生物	Quinolones and derivatives	喹诺酮类及其衍生物	611-36-9""	HMDB0246466	Organoheterocyclic compounds	Quinolines and derivatives	Quinolones and derivatives	4-Hydroxyquinoline; Quinolin-4-ol	C06343	_	_	_	_	_	_	O=C1C=CNC2=CC=CC=C12	PMZDQRJGMBOQBF-UHFFFAOYSA-N	168779791.417038	167014959.5123024	162533359.0858713	191269681.2540557	138894547.85806	166146531.3112172	160097960.1241543	169176005.9403527	170058566.3682204	208283366.0661193	205305335.5757431	206634699.7296085	210472334.5519318	163124205.3836309	188234188.4308017
Com_141_neg	Tryptamine	色胺	N	C10H12N2	160.1	150.056	0.94707	[M-H-H2O]-	5.221	0.79	1	C18	Organoheterocyclic compounds	有机杂环化合物	Indoles and derivatives	吲哚及其衍生物	Tryptamines and derivatives	色胺及其衍生物	61-54-1""	HMDB0000303	Organoheterocyclic compounds	Indoles and derivatives	Tryptamines and derivatives	Tryptamine; 3-(2-Aminoethyl)indole	C00398	map00380;map00901;map01060;map01063;map01100;map01110;map04080	_	_	_	_	1150	NCCC1=CNC2=C1C=CC=C2	APJYDQYYACXCRM-UHFFFAOYSA-N	13457551.0972548	10064716.33261144	9196751.429675438	18962942.32077237	14662481.83962198	13848309.48712784	19870155.89610185	17351664.8444965	18825962.09552648	11725093.07443922	11475554.44082994	13386711.04501132	13092939.1489879	10176047.33495848	9812031.338424414
Com_960_neg	Allolithocholic acid	别石胆酸	N	C24H40O3	376.298	375.291	0.8546	[M-H]-	8.881	0.75	1	C18	Lipids and lipid-like molecules	脂质和类脂分子	Steroids and steroid derivatives	类固醇和类固醇衍生物	Bile acids, alcohols and derivatives	胆汁酸、醇及其衍生物	2276-94-0""	HMDB0000381	Lipids and lipid-like molecules	Steroids and steroid derivatives	Bile acids, alcohols and derivatives	_	_	_	LMST04010005	Sterol Lipids [ST]	Bile acids and derivatives [ST04]	C24 bile acids, alcohols, and derivatives [ST0401]	53477689	C[C@@H](CCC(O)=O)C1CCC2C3CCC4C[C@H](O)CC[C@]4(C)C3CC[C@]12C	SMEROWZSTRWXGI-IBUNROKMSA-N	1756946.48487498	1979769.222384164	2305721.954133328	452974.7931405223	175396.295755515	35985.54147398929	218704.5010295373	199699.7210687131	203520.1802862081	121463.7469628986	294451.9574709743	162627.1540557498	309574.2513183114	141605.5971957664	130638.840835542
Com_107_neg	4-Hydroxycyclohexanecarboxylic acid	4-羟基环己羧酸	N	C7H12O3	144.079	143.072	1.43862	[M-H]-	6.03	0.82	1	C18	Organic oxygen compounds	有机氧化合物	Organooxygen compounds	有机氧化合物	Alcohols and polyols	醇和多元醇	17419-81-7""	HMDB0001988	Organic oxygen compounds	Organooxygen compounds	Alcohols and polyols	trans-4-Hydroxycyclohexanecarboxylate	C04404	_	_	_	_	_	151138	OC1CCC(CC1)C(O)=O	HCFRWBBJISAZNK-UHFFFAOYSA-N	41238534.1880395	44345423.96171713	45179188.17038978	120018952.5993028	109290913.3258417	36154192.34319674	120237491.6450269	107705697.1451861	117473107.5598348	66891829.76974652	33603660.87331583	150856327.1516953	39293640.7606893	42272838.92338062	29439862.5106832
Com_27_neg	Disodium succinate	丁二酸钠	N	C4H6O4	118.027	117.019	1.06738	[M-H]-	2.556	0.95	1	C18	Organic acids and derivatives	有机酸及其衍生物	Carboxylic acids and derivatives	羧酸及其衍生物	Dicarboxylic acids and derivatives	二元酸及其衍生物	150-90-3""	HMDB0000254	Organic acids and derivatives	Carboxylic acids and derivatives	Dicarboxylic acids and derivatives	_	_	_	_	_	_	_	1738118	OC(=O)CCC(O)=O	KDYFGRWQOYBRFD-UHFFFAOYSA-N	565291921.409577	611563563.4367756	578350526.5877551	271851656.8964511	684350016.0194948	505122998.2350781	592582200.7527236	523609847.10444	634385200.3287338	1270845420.209695	1018221320.524108	451365810.1692421	353664148.4896278	643800176.7009313	1080846809.997546
Com_599_neg	Ac-DL-Trp-OH	N-乙酰-DL-色氨酸	N	C13H14N2O3	246.1	245.094	1.93277	[M-H]-	5.726	0.96	1	C18	Organic acids and derivatives	有机酸及其衍生物	Carboxylic acids and derivatives	羧酸及其衍生物	Amino acids, peptides, and analogues	氨基酸、肽和类似物	87-32-1""	HMDB0255052	Organic acids and derivatives	Carboxylic acids and derivatives	Amino acids, peptides, and analogues	_	_	_	_	_	_	_	2002	CC(O)=NC(CC1=CNC2=CC=CC=C12)C(O)=O	DZTHIGRZJZPRDV-UHFFFAOYSA-N	38675269.7967189	40726936.8291261	39352685.35930399	16496630.87540177	19592415.83755876	24559091.29741852	12727246.21082511	14458377.58129382	25012445.53578255	68213557.8581293	68152226.13869622	39514332.00248129	55880996.29350372	44075393.71428027	67265127.86341557
Com_13_neg	5-Aminolevulinic acid	5-氨基酮戊酸	N	C5H9NO3	131.058	112.04	0.42301	[M-H-H2O]-	1.44	0.77	1	C18	Organic acids and derivatives	有机酸及其衍生物	Carboxylic acids and derivatives	羧酸及其衍生物	Amino acids, peptides, and analogues	氨基酸、肽和类似物	106-60-5""	HMDB0001149	Organic acids and derivatives	Carboxylic acids and derivatives	Amino acids, peptides, and analogues	5-Aminolevulinate; 5-Amino-4-oxopentanoate; 5-Amino-4-oxovaleric acid	C00430	map00260;map00860;map01060;map01100;map01110;map01120;map02010	LMFA01100055	Fatty Acyls [FA]	Fatty Acids and Conjugates [FA01]	Amino fatty acids [FA0110]	137	NCC(=O)CCC(O)=O	ZGXJTSGNIOSYLO-UHFFFAOYSA-N	12220618.6243804	12891356.91191183	11556060.98725196	19734843.37394173	6401479.345400835	19479374.39609079	11874944.46487896	14605374.81407398	14861877.89384664	8622776.445674432	22161676.78520465	4781970.527408234	18814589.18891917	8263822.961000988	14432668.63297784
Com_529_neg	5,6-Dihydrouridine	5,6-二氢尿苷	N	C9H14N2O6	246.085	227.068	1.02323	[M-H-H2O]-	2.92	0.77	1	C18	Nucleosides, nucleotides, and analogues	核苷、核苷酸和类似物	Pyrimidine nucleosides	嘧啶核苷	_	_	5627-05-4""	HMDB0000497	Organic oxygen compounds	Organooxygen compounds	Carbohydrates and carbohydrate conjugates	_	_	_	_	_	_	_	94312	OC[C@H]1O[C@H]([C@H](O)[C@@H]1O)N1CCC(=O)NC1=O	ZPTBLXKRQACLCR-XVFCMESISA-N	8687001.73152686	10249250.09438938	9085933.540913869	22974079.97805162	10276498.73211524	26194489.71949806	10309509.82464036	11287710.63703661	13954091.9896921	11887929.03529058	10869728.38530096	7086287.193350619	7628519.559406307	5126388.036852933	6974287.562880743
Com_238_neg	1,2-Cyclohexanedione	1,2-环己二酮	N	C6H8O2	112.052	171.067	2.31117	[M+CH3COOH-H]-	5.894	0.69	1	C18	Organic oxygen compounds	有机氧化合物	Organooxygen compounds	有机氧化合物	Carbonyl compounds	羰基化合物	765-87-7""	HMDB0031344	Organic oxygen compounds	Organooxygen compounds	Carbonyl compounds	Cyclohexane-1,2-dione	C06105	map00930;map01120	_	_	_	_	13006	O=C1CCCCC1=O	OILAIQUEIWYQPH-UHFFFAOYSA-N	20532030.0944956	18174710.63226027	17879087.10970108	18993730.17016646	49300882.31799944	18856182.29703382	52865566.19942604	28559426.1151065	18922997.37757096	17300575.50248988	19636312.97085298	23181830.33990314	23148270.96735305	19493314.22183684	15328223.64994183
Com_40_neg	4-Methylcatechol	4-甲基邻苯二酚	N	C7H8O2	124.052	123.045	2.23159	[M-H]-	5.512	0.6	1	C18	Benzenoids	苯类化合物	Phenols	酚类	Benzenediols	苯二醇类	452-86-8""	HMDB0000873	Benzenoids	Phenols	Benzenediols	4-Methylcatechol; 3,4-Dihydroxytoluene; 1,2-Dihydroxy-4-methylbenzene; 4-Methyl-1,2-benzenediol	C06730	map00622;map00623;map00626;map01100;map01120;map01220	_	_	_	_	9958	CC1=CC=C(O)C(O)=C1	ZBCATMYQYDCTIZ-UHFFFAOYSA-N	9074955.5011427	9842033.613251612	8959487.77327054	38496022.42396498	16531764.76289046	7774591.169253263	12164591.55128596	38185651.90442788	41670123.94143868	12662222.98778579	10410630.5520948	23017704.23543538	2542183.255422015	8842994.965125386	4758128.698928586
Com_373_neg	2-(2-Methylbenzamido)acetic acid	2-甲基马尿酸	N	C10H11NO3	193.074	192.067	1.47512	[M-H]-	6.445	0.62	1	C18	Benzenoids	苯类化合物	Benzene and substituted derivatives	苯及其取代衍生物	Benzoic acids and derivatives	苯甲酸及其衍生物	42013-20-7""	HMDB0011723	Benzenoids	Benzene and substituted derivatives	Benzoic acids and derivatives	Hippurate; Hippuric acid; N-Benzoylglycine; Benzoylaminoacetic acid	C01586	map00360	_	_	_	_	91637	CC1=C(C=CC=C1)C(=O)NCC(O)=O	YOEBAVRJHRCKRE-UHFFFAOYSA-N	4765591.00365502	5132858.386774955	4767401.691566013	6666783.800782093	4695824.300881497	5751134.444852568	6744956.646396696	5877445.332529561	6396532.391951931	4330064.106235924	6123891.390763055	5018069.436434857	6072346.725011923	5564053.861382456	5208718.276181149
Com_591_neg	Biotin	D-生物素	N	C10H16N2O3S	244.088	243.081	0.47266	[M-H]-	5.497	0.87	1	C18	Organoheterocyclic compounds	有机杂环化合物	Biotin and derivatives	生物素及其衍生物	_	_	58-85-5""	HMDB0000030	Organoheterocyclic compounds	Biotin and derivatives	_	Biotin; D-Biotin; Vitamin H; Coenzyme R	C00120	map00780;map01100;map02010;map04977	_	_	_	_	171548	[H][C@]12CS[C@@H](CCCCC(O)=O)[C@@]1([H])NC(=O)N2	YBJHBAHKTGYVGT-ZKWXMUAHSA-N	309139.031447752	319043.6765565223	351950.0000895718	492442.925053364	228623.816073907	500586.5530302171	238544.7482318795	238849.9755756994	418038.2376524155	238565.1442509034	295404.1645137523	129697.6859204415	276104.3514989741	273760.0802180603	343012.6665943983
Com_957_neg	Protocatechuic acid	原儿茶酸	N	C7H6O4	154.027	169.015	2.39653	[M-H]-	5.04	0.8	1	C18	Phenolic acids	酚酸类	Phenolic acids	酚酸类	Benzoic acids and derivatives	苯甲酸及其衍生物	99-50-3	HMDB0034942	Lipids and lipid-like molecules	Prenol lipids	Terpene glycosides	Geniposidic acid	C11673	map00902;map01110	LMPR0102070043	Prenol Lipids [PR]	Isoprenoids [PR01]	C10 isoprenoids (monoterpenes) [PR0102]	323273	OCC1OC(OC2OC=C(C3CC=C(CO)C23)C(O)=O)C(O)C(O)C1O	ZJDOESGVOWAULF-UHFFFAOYSA-N	1708616.67555807	1814015.874445605	1528461.33815212	1929057.155102887	1300890.918649535	631764.6739112822	1356329.937051502	1611723.430536387	1752852.32252734	2680616.057786185	8946814.1319169	2407297.049869828	1608800.856514813	4324126.115695649	3663762.585130557
Com_45_neg	Pyrogallol	邻苯三酚	N	C6H6O3	126.032	125.025	1.70194	[M-H]-	5.339	0.87	1	C18	Benzenoids	苯类化合物	Phenols	酚类	Benzenetriols and derivatives	苯三醇及其衍生物	87-66-1""	HMDB0013674	Benzenoids	Phenols	Benzenetriols and derivatives	1,2,3-Trihydroxybenzene; Pyrogallol; Pyrogallic acid; 1,2,3-Benzenetriol	C01108	map00627;map01120;map07216	_	_	_	_	1057	[H]OC1=CC=CC(O[H])=C1O[H]	WQGWDDDVZFFDIG-UHFFFAOYSA-N	13517333.0292724	7049293.193180618	12969599.05324685	36171899.31012387	35713231.00613238	12015199.65109145	44669425.57644618	48077175.23936352	47211872.29661936	14434989.86204619	18369907.18678823	17168927.41221492	6805879.673512998	13078683.41904739	7201721.372256107
Com_761_neg	Estriol	雌三醇	N	C18H24O3	288.173	287.165	0.52328	[M-H]-	6.35	0.69	1	C18	Lipids and lipid-like molecules	脂质和类脂分子	Steroids and steroid derivatives	类固醇和类固醇衍生物	Estrane steroids	雌激素类固醇	50-27-1""	HMDB0000153	Lipids and lipid-like molecules	Steroids and steroid derivatives	Estrane steroids	Estriol; 1,3,5(10)-Estratriene-3,16-alpha,17beta-triol	C05141	map00140;map01100;map07226	LMST02010003	Sterol Lipids [ST]	Steroids [ST02]	C18 steroids (estrogens) and derivatives [ST0201]	5756	[H][C@@]12C[C@@H](O)[C@H](O)[C@@]1(C)CC[C@]1([H])C3=C(CC[C@@]21[H])C=C(O)C=C3	PROQIPRRNZUXQM-ZXXIGWHRSA-N	428810.392991469	345250.0479029631	297862.3106705142	4859343.430775075	4603313.807670578	380463.9933371704	2891966.452814776	11010147.01308025	7164178.019619366	1053420.076298108	384404.0723197902	5120720.093146801	229635.7033062319	320192.0123650698	271417.8482301572
Com_220_neg	Phosphoenolpyruvic acid	磷烯醇丙酮酸	N	C3H5O6P	167.982	166.975	0.21408	[M-H]-	1.575	0.83	1	C18	Organic acids and derivatives	有机酸及其衍生物	Organic phosphoric acids and derivatives	有机磷酸及其衍生物	Phosphate esters	磷酸酯类	138-08-9""	HMDB0000263	Organic acids and derivatives	Organic phosphoric acids and derivatives	Phosphate esters	Phosphoenolpyruvate; Phosphoenolpyruvic acid; PEP	C00074	map00010;map00020;map00400;map00440;map00620;map00680;map00710;map00720;map01060;map01061;map01062;map01063;map01070;map01100;map01110;map01120;map01130;map01200;map01230;map02060	_	_	_	_	1005	OC(=O)C(=C)OP(O)(O)=O	DTBNBXWJWCWCIK-UHFFFAOYSA-N	52442919.1375674	53973438.81079781	39584231.69268744	48823956.21245684	75572177.11774465	54869361.0366632	40539401.60549276	40172948.06434995	76343329.7450152	36272433.96857595	56482201.63494471	65733412.39867721	36961293.80455798	36277113.34912331	32036689.71102227
Com_574_neg	Hexylresorcinol	4-己基间苯二酚	N	C12H18O2	194.131	239.129	1.30346	[M+HCOOH-H]-	6.823	0.9	1	C18	Benzenoids	苯类化合物	Phenols	酚类	Benzenediols	苯二醇类	136-77-6""	HMDB0032567	Benzenoids	Phenols	Benzenediols	_	D04441	_	_	_	_	_	3610	CCCCCCC1=C(O)C=C(O)C=C1	WFJIVOKAWHGMBH-UHFFFAOYSA-N	11890633.9807031	12487353.82066637	20510415.35905614	22020834.02529008	20909959.66267224	11088614.9667693	23173227.6987268	21860277.19748773	20665272.48984667	8666735.89556278	9319957.144474756	8480036.768259395	8620158.986120235	17276885.08318752	25777603.55389939
Com_580_neg	Galactose 1-phosphate	D-半乳糖-1-磷酸	N	C6H13O9P	260.03	241.012	2.1298	[M-H-H2O]-	1.441	0.53	1	C18	Organic oxygen compounds	有机氧化合物	Organooxygen compounds	有机氧化合物	Carbohydrates and carbohydrate conjugates	碳水化合物和碳水化合物结合物	19046-60-7""	HMDB0000645	Organic oxygen compounds	Organooxygen compounds	Carbohydrates and carbohydrate conjugates	alpha-D-Galactose 1-phosphate; alpha-D-Galactopyranose 1-phosphate	C00446	map00052;map00520;map01100	_	_	_	_	123912	OC[C@H]1O[C@H](OP(O)(O)=O)[C@H](O)[C@@H](O)[C@H]1O	HXXFSFRBOHSIMQ-FPRJBGLDSA-N	26572164.263777	30803077.84669365	29554028.66675164	17930073.5144383	20531084.49168665	23550919.07744578	24795827.22569944	19861458.85520023	19730198.11541931	33079822.62233997	34685056.65941361	20521901.49080826	17372500.00635844	22419906.1635768	26746801.56547546
Com_505_neg	Ethyl glucuronide	乙基 beta-D-葡萄糖醛酸	N	C8H14O7	222.074	221.066	0.7634	[M-H]-	1.49	0.97	1	C18	Organic oxygen compounds	有机氧化合物	Organooxygen compounds	有机氧化合物	Carbohydrates and carbohydrate conjugates	碳水化合物和碳水化合物结合物	17685-04-0""	HMDB0010325	Organic oxygen compounds	Organooxygen compounds	Carbohydrates and carbohydrate conjugates	_	_	_	_	_	_	_	18392195	CCO[C@@H]1O[C@@H]([C@@H](O)[C@H](O)[C@H]1O)C(O)=O	IWJBVMJWSPZNJH-UQGZVRACSA-N	11701630.6520641	12904947.44641301	11370090.63201347	28105243.41388342	19725611.19864511	9069062.65648903	16598583.4891127	12358626.65036273	18506586.77317208	11959486.78746492	18277721.13788424	9551295.834175006	10279690.24685264	10903439.33410296	21403825.8604054
Com_240_neg	L-Prolylglycine	L-脯氨酰甘氨酸	N	C7H12N2O3	172.085	171.077	0.09793	[M-H]-	1.653	0.74	1	C18	Organic acids and derivatives	有机酸及其衍生物	Carboxylic acids and derivatives	羧酸及其衍生物	Amino acids, peptides, and analogues	氨基酸、肽和类似物	2578-57-6""	HMDB0011178	Organic acids and derivatives	Carboxylic acids and derivatives	Amino acids, peptides, and analogues	_	_	_	_	_	_	_	6426709	OC(=O)CNC(=O)[C@@H]1CCCN1	RNKSNIBMTUYWSH-YFKPBYRVSA-N	102804628.430979	104018820.4444047	103091359.0528067	73602660.08875552	124040205.4644366	86922320.89462528	100380978.2581759	99711282.10289054	108515614.7138096	22709527.63894699	40379935.11921066	95005136.61900158	104282392.6405892	132926321.181436	73405332.94430912
Com_921_neg	Inosinic acid	肌苷5'-单磷酸	N	C10H13N4O8P	348.047	347.04	0.67962	[M-H]-	1.431	1	1	C18	Nucleosides, nucleotides, and analogues	核苷、核苷酸和类似物	Purine nucleotides	嘌呤核苷酸	Purine ribonucleotides	嘌呤核糖核苷酸	131-99-7""	HMDB0000175	Nucleosides, nucleotides, and analogues	Purine nucleotides	Purine ribonucleotides	IMP; Inosinic acid; Inosine monophosphate; Inosine 5'-monophosphate; Inosine 5'-phosphate; 5'-Inosinate; 5'-Inosinic acid; 5'-Inosine monophosphate; 5'-IMP	C00130	map00230;map01060;map01065;map01070;map01100;map01110;map01130;map01523;map04742	_	_	_	_	8582	O[C@@H]1[C@@H](COP(O)(O)=O)O[C@H]([C@@H]1O)N1C=NC2=C1N=CNC2=O	GRSZFWQUAKGDAV-KQYNXXCUSA-N	173530014.838219	166028440.2493764	177026336.2489974	199002813.8680718	94420700.82326452	276479521.4353651	96853071.93263777	231753816.5274774	198951079.522133	381269906.6386521	229440626.347104	261122574.5159921	218167071.8347636	199312541.9476816	202052056.656784
Com_298_neg	D-Erythrose 4-phosphate	D-赤藓糖-4-磷酸	N	C4H9O7P	200.009	180.99	4.70802	[M-H-H2O]-	2.557	0.84	1	C18	Organic oxygen compounds	有机氧化合物	Organooxygen compounds	有机氧化合物	Carbohydrates and carbohydrate conjugates	碳水化合物和碳水化合物结合物	103302-15-4""	HMDB0001321	Organic oxygen compounds	Organooxygen compounds	Carbohydrates and carbohydrate conjugates	D-Erythrose 4-phosphate	C00279	map00030;map00400;map00710;map00750;map01060;map01061;map01063;map01070;map01100;map01110;map01120;map01130;map01200;map01230	_	_	_	_	122357	O[C@H](COP(O)(O)=O)[C@@H](O)C=O	NGHMDNPXVRFFGS-IUYQGCFVSA-N	30951263.3670051	32171881.91618197	30560981.91891029	19541254.99267665	23110203.31266534	27692066.89450528	20513219.25736167	27647393.37699899	26057712.58590255	69777127.54068469	57896813.93934367	17973135.26581678	17443312.69004459	24360031.72686203	46014800.72573197
Com_284_neg	Scyllo-Inositol	青蟹肌醇	N	C6H12O6	180.063	179.056	0.8524	[M-H]-	1.979	0.78	1	C18	Organic oxygen compounds	有机氧化合物	Organooxygen compounds	有机氧化合物	Alcohols and polyols	醇和多元醇	488-59-5""	HMDB0006088	Organic oxygen compounds	Organooxygen compounds	Alcohols and polyols	scyllo-Inositol; Scyllitol	C06153	map00562;map01120	_	_	_	_	_	O[C@H]1[C@H](O)[C@@H](O)[C@H](O)[C@@H](O)[C@@H]1O	CDAISMWEOUEBRE-CDRYSYESSA-N	35036439.2553336	45578158.00751426	41682115.99464393	42103933.09319316	35624413.99088389	63822636.00737661	39950337.39523341	63249790.52744803	41225678.59358107	65685626.77314977	72178389.37718415	35188205.42213983	40766578.46789238	42743414.32117922	63685015.15276705
Com_126_neg	D-alpha-Hydroxyglutaric acid	2-羟基-D-谷氨酸	N	C5H8O5	148.037	147.03	0.69855	[M-H]-	2.017	0.85	1	C18	Organic acids and derivatives	有机酸及其衍生物	Hydroxy acids and derivatives	羟基酸及其衍生物	Short-chain hydroxy acids and derivatives	短链羟基酸及其衍生物	103404-90-6""	HMDB0000606	Organic acids and derivatives	Hydroxy acids and derivatives	Short-chain hydroxy acids and derivatives	(R)-2-Hydroxyglutarate; (R)-Hydroxyglutarate	C01087	_	_	_	_	_	439391	O[C@H](CCC(O)=O)C(O)=O	HWXBTNAVRSUOJR-GSVOUGTGSA-N	45121967.3260417	34860269.98561991	32048301.60467643	46813097.5178215	39771272.08108608	36001084.63939043	39000504.56241372	35118590.30957271	48621958.70897395	56873868.47576421	59286204.49641852	34544186.77513116	41499916.99515727	35037880.99310063	41601995.9929848
Com_41_neg	Taurine	牛磺酸	N	C2H7NO3S	125.015	124.007	0.92827	[M-H]-	1.385	0.81	1	C18	Organic acids and derivatives	有机酸及其衍生物	Organic sulfonic acids and derivatives	有机磺酸及其衍生物	Organosulfonic acids and derivatives	有机磺酸及其衍生物	107-35-7""	HMDB0000251	Organic acids and derivatives	Organic sulfonic acids and derivatives	Organosulfonic acids and derivatives	Taurine; 2-Aminoethanesulfonic acid; Aminoethylsulfonic acid	C00245	map00120;map00430;map00920;map01100;map02010;map04080	_	_	_	_	1123	NCCS(O)(=O)=O	XOAAWQZATWQOTB-UHFFFAOYSA-N	950068988.545342	1007267212.975892	939051045.470272	928189466.2230216	847813864.685543	1072629625.482385	960030218.59357	921548272.1750776	884123811.6787652	1025038043.822569	1007780241.515802	769651985.7357416	759703052.4121976	836493412.3189083	829171744.058327
Com_581_neg	Lumichrome	7,8-二甲基咯嗪	N	C12H10N4O2	242.08	241.074	2.19731	[M-H]-	5.987	0.58	1	C18	Organoheterocyclic compounds	有机杂环化合物	Pteridines and derivatives	蝶啶及其衍生物	Alloxazines and isoalloxazines	咯嗪类和异咯嗪类	1086-80-2""	HMDB0254199	Organoheterocyclic compounds	Pteridines and derivatives	Alloxazines and isoalloxazines	Lumichrome; 7,8-Dimethylalloxazine	C01727	map00740	_	_	_	_	506	CC1=CC2=NC3=C(N=C2C=C1C)C(=O)NC(=O)N3	ZJTJUVIJVLLGSP-UHFFFAOYSA-N	238282.968479828	292701.9406021037	349696.0621775471	494483.3115161507	449572.0421548289	339571.5505314799	333101.2726601759	402446.3697334633	529606.3070099151	332913.4846550099	532973.3098794234	466226.4740477086	543802.0272962007	603112.8848440159	303214.8787313487
Com_304_neg	1-Phenyl-1-propanol	1-苯基-1-丙醇	N	C9H12O	136.089	181.087	1.70303	[M+HCOOH-H]-	6.303	0.88	1	C18	Benzenoids	苯类化合物	Benzene and substituted derivatives	苯及其取代衍生物	Phenylpropanes	苯丙烷类	93-54-9""	HMDB0031627	Benzenoids	Benzene and substituted derivatives	Phenylpropanes	_	D01470	_	_	_	_	_	7147	CCC(O)C1=CC=CC=C1	DYUQAZSOFZSPHD-UHFFFAOYSA-N	3651406.80695793	5491127.77745341	4966316.37677878	26926286.26437235	17713242.30361674	4541077.581701731	17290667.63710167	18820971.49035883	28755510.43626672	7513037.583478928	4280302.652190729	12230009.66509077	4705585.99093978	5152501.920552391	4183490.636943149
Com_889_neg	Enalaprilat	依那普利拉	N	C18H24N2O5	348.169	329.152	2.61838	[M-H-H2O]-	6.561	0.51	1	C18	Organic acids and derivatives	有机酸及其衍生物	Carboxylic acids and derivatives	羧酸及其衍生物	Amino acids, peptides, and analogues	氨基酸、肽和类似物	84680-54-6""	HMDB0041886	Organic acids and derivatives	Carboxylic acids and derivatives	Amino acids, peptides, and analogues	Enalaprilat; Enalaprilate	C11720	_	_	_	_	_	6917719	[H][C@@](C)(N[C@@]([H])(CCC1=CC=CC=C1)C(O)=O)C(=O)N1CCC[C@@]1([H])C(O)=O	LZFZMUMEGBBDTC-QEJZJMRPSA-N	654134.256146264	742461.2302416465	539239.0118707492	1165522.311347914	1815866.20058615	828312.8715148891	4373707.84734746	1151270.48925957	1091847.560558364	435066.7988772051	731860.887186824	2166925.212825165	758688.5620390396	998541.4865557064	628414.4786047603
Com_334_neg	Plumbagin	兰雪醌	N	C11H8O3	188.047	187.04	1.40289	[M-H]-	6.374	0.62	1	C18	Benzenoids	苯类化合物	Naphthalenes	萘类	Naphthoquinones	萘醌类	481-42-5""	HMDB0256646	Benzenoids	Naphthalenes	Naphthoquinones	Plumbagin	C10387	_	_	_	_	_	10205	CC1=CC(=O)C2=C(C=CC=C2O)C1=O	VCMMXZQDRFWYSE-UHFFFAOYSA-N	787724.754051058	904133.8342427618	718440.8842133142	686065.1021978857	560476.5749195213	621410.4588629832	745358.9916664597	844075.9688295724	727456.8311355738	781961.9008714064	1350486.392011592	640542.1327049426	943081.024904596	827889.240067713	963077.5305472852
Com_388_neg	N-acetyldopamine	N-乙酰多巴胺	N	C10H13NO3	195.09	194.082	1.02159	[M-H]-	7.093	0.64	1	C18	Benzenoids	苯类化合物	Phenols	酚类	Benzenediols	苯二醇类	2494-12-4""	HMDB0041943	Benzenoids	Phenols	Benzenediols	_	_	_	_	_	_	_	100526	CC(O)=NCCC1=CC(O)=C(O)C=C1	OFSAJYZMIPNPHE-UHFFFAOYSA-N	31087178.5400518	32851664.55018659	30565764.74977053	29357173.84408051	26113623.1433178	30599119.2922636	28064057.83340817	29172631.46788803	28843456.00597005	31699393.1064926	34031626.9581591	25406752.09050871	29024749.73930583	28298867.75812328	26465181.82152218
Com_535_neg	Traumatic Acid	反式-2-十二碳烯二酸	N	C12H20O4	228.136	227.129	1.35644	[M-H]-	6.272	0.86	1	C18	Lipids and lipid-like molecules	脂质和类脂分子	Fatty Acyls	脂肪酰类	Fatty acids and conjugates	脂肪酸和结合物	6402-36-4""	HMDB0000933	Lipids and lipid-like molecules	Fatty Acyls	Fatty acids and conjugates	Traumatic acid; (2E)-Dodecenedioic acid; Dodec-2-enedioic acid	C16308	map00592;map01110	LMFA01170002	Fatty Acyls [FA]	Fatty Acids and Conjugates [FA01]	Dicarboxylic acids [FA0117]	5283028	OC(=O)CCCCCCCC\C=C\C(O)=O	MAZWDMBCPDUFDJ-VQHVLOKHSA-N	78398147.8551992	85475818.00173843	80879511.51796657	147064644.1960467	154038484.2684429	64520731.00262492	150921700.3120527	153190762.6544275	139553344.2901327	46089298.3238364	56851398.39395609	167015543.1212883	77249123.05621874	32912153.46401945	73450315.30509321
Com_336_neg	Furaneol	2,5-二甲基-4-羟基-3(2H)-呋喃酮	N	C6H8O3	128.047	187.061	1.53062	[M+CH3COOH-H]-	5.261	0.57	1	C18	Organoheterocyclic compounds	有机杂环化合物	Dihydrofurans	二氢呋喃类	Furanones	呋喃酮类	3658-77-3""	HMDB0040594	Organoheterocyclic compounds	Dihydrofurans	Furanones	4-Hydroxy-2,5-dimethylfuran-3(2H)-one; Dimethylhydroxy furanone	C20717	_	_	_	_	_	19309	CC1OC(C)=C(O)C1=O	INAXVXBDKKUCGI-UHFFFAOYSA-N	13683138.4361528	13790633.26562666	12697024.88829179	24732904.2733255	13954815.06933923	9795099.649087025	14828566.20897129	23656689.67156001	18162432.28864142	24158239.11246754	9684711.096159136	27042755.86991723	12265722.52125859	12315839.13981647	9208311.445162376
Com_26_neg	MeAIB	N,2-二甲基-丙氨酸	N	C5H11NO2	117.079	116.072	0.46399	[M-H]-	1.624	0.98	1	C18	Organic acids and derivatives	有机酸及其衍生物	Carboxylic acids and derivatives	羧酸及其衍生物	Amino acids, peptides, and analogues	氨基酸、肽和类似物	2566-34-9""	HMDB0002141	Organic acids and derivatives	Carboxylic acids and derivatives	Amino acids, peptides, and analogues	_	_	_	_	_	_	_	6951124	CNC(C)(C)C(O)=O	DLAMVQGYEVKIRE-UHFFFAOYSA-N	40186109.3333905	37490558.79995149	22285293.8186654	43268647.07733526	26004284.76552201	38837103.70991368	34072461.36636903	33330211.94693732	42365664.45719558	43330452.88487026	59210946.28402387	39083757.09447575	48465294.34429248	42115346.21626677	49592878.29795052
Com_516_neg	Terbutaline	特布他林	N	C12H19NO3	225.136	224.129	1.32455	[M-H]-	6.491	0.52	1	C18	Benzenoids	苯类化合物	Phenols	酚类	Benzenediols	苯二醇类	23031-25-6""	HMDB0015009	Benzenoids	Phenols	Benzenediols	Terbutaline	C07129	_	_	_	_	_	5403	CC(C)(C)NCC(O)C1=CC(O)=CC(O)=C1	XWTYSIMOBUGWOL-UHFFFAOYSA-N	2410229.30965527	2645336.009607421	2401969.325244114	5310578.381419733	2878697.415944614	4336547.996777279	3824833.387042515	2960124.554564712	4461619.264300093	1416544.844507177	1924429.163740145	1870845.738652446	2406305.478024964	1248201.384428136	1673894.336738255
Com_777_neg	Arborine	山小橘碱	N	C16H14N2O	250.111	295.109	0.98245	[M+HCOOH-H]-	6.728	0.81	1	C18	Organoheterocyclic compounds	有机杂环化合物	Diazanaphthalenes	二氮杂萘类	Benzodiazines	苯并二嗪类	6873-15-0""	HMDB0030351	Organoheterocyclic compounds	Diazanaphthalenes	Benzodiazines	Arborine; Glycosine	C10642	_	_	_	_	_	63123	CN1C(CC2=CC=CC=C2)=NC(=O)C2=CC=CC=C12	XVPZRKIQCKKYNE-UHFFFAOYSA-N	3660196.88963282	3673314.287482215	3603367.935794094	4544653.119100779	5023962.978537587	3943272.115982777	5658934.789762904	4688099.740831933	5481156.936586277	2565340.337451261	3863322.986404784	4289055.390830903	3607568.983157232	3692210.812762135	3663150.833019144
Com_506_neg	Monobutyl phthalate	邻苯二甲酸单丁酯	N	C12H14O4	222.089	221.082	1.01872	[M-H]-	6.423	0.76	1	C18	Benzenoids	苯类化合物	Benzene and substituted derivatives	苯及其取代衍生物	Benzoic acids and derivatives	苯甲酸及其衍生物	131-70-4""	HMDB0013247	Benzenoids	Benzene and substituted derivatives	Benzoic acids and derivatives	_	_	_	_	_	_	_	8575	CCCCOC(=O)C1=CC=CC=C1C(O)=O	YZBOVSFWWNVKRJ-UHFFFAOYSA-N	13350003.3969723	12446787.65213849	13092475.38573973	15072517.51819031	10081826.12006718	11182094.70156186	12234317.90706675	12715528.22628463	14537541.06200772	9949055.841043163	12359806.1115652	10177108.5501251	10593261.39623896	10555364.88684406	10396164.50321906
Com_585_neg	Dihydroconiferyl alcohol	3-(4-羟基-3-甲氧基苯)-1-丙醇	N	C10H14O3	182.094	241.109	2.09317	[M+CH3COOH-H]-	6.07	0.53	1	C18	Benzenoids	苯类化合物	Phenols	酚类	Methoxyphenols	甲氧基酚类	2305-13-7""	HMDB0303757	Benzenoids	Phenols	Methoxyphenols	Dihydroconiferyl alcohol; 4-Hydroxy-3-methoxy-benzenepropanol	C10448	_	_	_	_	_	_	COC1=CC(CCCO)=CC=C1O	MWOMNLDJNQWJMK-UHFFFAOYSA-N	10098964.8652847	9555344.251832863	10461370.23606326	45765001.82936835	34042890.12610757	7604757.716078599	34107566.63537874	44874305.8380321	47877042.3610335	15814012.73105984	7906441.287160744	39047476.56274946	7712056.754514962	7455313.353370626	6544173.481451034
Com_605_neg	Coumestrol	拟雌内酯	N	C15H8O5	268.037	249.02	0.72679	[M-H-H2O]-	5.711	0.73	1	C18	Phenylpropanoids and polyketides	苯丙素类和聚酮类	Isoflavonoids	异黄酮类	Coumestans	Coumestan类	479-13-0""	HMDB0002326	Phenylpropanoids and polyketides	Isoflavonoids	Coumestans	Coumestrol	C10205	map00943;map01061;map01110	LMPK12090018	Polyketides [PK]	Flavonoids [PK12]	Coumestan flavonoids [PK1209]	5281707	OC1=CC2=C(C=C1)C1=C(O2)C2=C(OC1=O)C=C(O)C=C2	ZZIALNLLNHEQPJ-UHFFFAOYSA-N	10884193.589853	10272320.17819956	6138876.175301969	10073497.8949939	5753629.178556917	10427145.73162624	9745351.773288203	9301536.161215454	9687259.54412067	8141983.43824451	5162822.517689185	3810140.58134388	6029873.864327071	5690961.233460993	4680857.965724305
Com_181_neg	1,5-Isoquinolinediol	1,5-二羟基异喹啉	N	C9H7NO2	161.048	160.041	1.75462	[M-H]-	5.377	0.7	1	C18	Organoheterocyclic compounds	有机杂环化合物	Isoquinolines and derivatives	异喹啉及其衍生物	_	_	5154-02-9""	HMDB0244237	Organoheterocyclic compounds	Isoquinolines and derivatives	_	_	_	_	_	_	_	_	1340	OC1=CC=CC2=C1C=CNC2=O	LFUJIPVWTMGYDG-UHFFFAOYSA-N	4085696.26218069	4154139.419900257	3199502.271569718	5791026.115554909	4221298.318697037	4425666.185486844	6527370.262411402	3640411.012176272	5837661.614793381	2410000.288129025	5910118.836851773	4464461.065507977	4124216.157596167	3532847.61977942	4350929.436624724
Com_233_neg	(Z)-2-Decenoic acid	顺-2-癸烯酸	N	C10H18O2	170.131	169.124	1.04876	[M-H]-	6.289	0.69	1	C18	Lipids and lipid-like molecules	脂质和类脂分子	Fatty Acyls	脂肪酰类	Fatty acids and conjugates	脂肪酸和结合物	15790-91-7""	HMDB0242157	Lipids and lipid-like molecules	Fatty Acyls	Fatty acids and conjugates	_	_	_	LMFA01030780	Fatty Acyls [FA]	Fatty Acids and Conjugates [FA01]	Unsaturated fatty acids [FA0103]	5356596	[H]\C(CCCCCCC)=C(/[H])C(O)=O	WXBXVVIUZANZAU-HJWRWDBZSA-N	5516040.87492067	5344632.260315171	5438806.938092514	7571746.441143616	7023201.541114714	4413558.848857824	9210390.399305504	6852883.183813656	10632493.75506428	4735820.022382651	6478458.735003277	7245620.986326088	4343433.041594622	5005651.320673091	3612147.848395142
Com_708_neg	Angelicain	当归碱	N	C15H16O6	292.095	273.077	0.60731	[M-H-H2O]-	5.976	0.67	1	C18	Organoheterocyclic compounds	有机杂环化合物	Benzopyrans	苯并吡喃类	1-benzopyrans	1-苯并吡喃	49624-66-0""	HMDB0030120	Organoheterocyclic compounds	Benzopyrans	1-benzopyrans	_	_	_	_	_	_	_	11022681	CC(C)(O)C1CC2=C(O)C3=C(OC(CO)=CC3=O)C=C2O1	FHCHSXPHLRBEBR-UHFFFAOYSA-N	851871.681115511	532410.8120683379	931500.6956089864	415593.1043644347	121581.7963990948	181353.9302353438	332093.4677414871	359838.1628436969	645765.1986634036	656570.3135674999	1341205.320909605	867747.0250351643	891090.6329951057	1630524.760281722	1353752.981692477
Com_520_neg	Paeonol	丹皮酚	N	C9H10O3	166.063	225.077	0.89809	[M+CH3COOH-H]-	5.416	0.77	1	C18	Organic oxygen compounds	有机氧化合物	Organooxygen compounds	有机氧化合物	Carbonyl compounds	羰基化合物	552-41-0""	HMDB0256081	Organic oxygen compounds	Organooxygen compounds	Carbonyl compounds	Paeonol	C10712	_	_	_	_	_	11092	COC1=CC=C(C(C)=O)C(O)=C1	UILPJVPSNHJFIK-UHFFFAOYSA-N	4.02882e+06	4656542.179002536	4513639.771475404	14185069.84213674	17520153.62240323	2588438.356445804	20364961.33884631	25364816.79004934	15631411.68229424	7071169.367436988	8622432.238127703	9069107.855680907	6322647.351852638	5251606.10755937	5209503.347213952
Com_553_neg	gamma-Glutamylserine	gamma-谷氨酰丙氨酸	N	C8H14N2O6	234.085	233.078	0.43333	[M-H]-	1.422	0.64	1	C18	Organic acids and derivatives	有机酸及其衍生物	Carboxylic acids and derivatives	羧酸及其衍生物	Amino acids, peptides, and analogues	氨基酸、肽和类似物	5875-35-4""	HMDB0029158	Organic acids and derivatives	Carboxylic acids and derivatives	Amino acids, peptides, and analogues	_	_	_	_	_	_	_	22844748	N[C@@H](CCC(=O)N[C@@H](CO)C(O)=O)C(O)=O	SQBNIUOYNOKDTI-WHFBIAKZSA-N	437398420.348649	429797618.4967821	502861100.8567266	374322017.3332635	602626027.5672224	351131038.5197579	501530493.476356	455985985.976628	466143360.5780989	315450501.1970803	370511157.9707875	491221994.3036506	459246225.9663369	506431949.7441677	387103142.2951103
Com_561_neg	Phenylalanylalanine	苯并氨酰丙氨酸	N	C12H16N2O3	236.116	235.109	1.34658	[M-H]-	5.101	0.64	1	C18	Organic acids and derivatives	有机酸及其衍生物	Carboxylic acids and derivatives	羧酸及其衍生物	Amino acids, peptides, and analogues	氨基酸、肽和类似物	3918-87-4""	HMDB0028988	Organic acids and derivatives	Carboxylic acids and derivatives	Amino acids, peptides, and analogues	_	_	_	_	_	_	_	5488196	C[C@H](NC(=O)[C@@H](N)CC1=CC=CC=C1)C(O)=O	MIDZLCFIAINOQN-WPRPVWTQSA-N	254883.804913953	240940.0407265666	215160.054671809	242883.3808322654	835144.5265659008	295377.6606822612	569889.8681585231	375380.405736075	488620.1687810724	259415.8335275226	351035.2767928162	501957.7669171604	193465.9575031913	180943.2749149226	256095.1165188979
Com_59_neg	Dimethadione	二甲双酮	N	C5H7NO3	129.043	128.036	2.22484	[M-H]-	5.475	0.57	1	C18	Organoheterocyclic compounds	有机杂环化合物	Azolidines	唑烷类	Oxazolidines	恶唑烷类	695-53-4""	HMDB0061093	Organoheterocyclic compounds	Azolidines	Oxazolidines	_	D03838	_	_	_	_	_	3081	CC1(C)OC(=O)N=C1O	JYJFNDQBESEHJQ-UHFFFAOYSA-N	10752627.8646741	10496514.23218309	8856472.247486679	10236080.97623651	1716294.044635332	10586829.69382472	9342368.110572709	1761381.579843515	11416106.95629715	9896156.692439215	12591568.44750992	9678751.9041133	10441328.08943844	10870780.23414164	10886635.77860476
Com_755_neg	Pentadecanolide	环十五内酯	N	C15H28O2	240.209	285.207	0.90379	[M+HCOOH-H]-	7.806	0.63	1	C18	Phenylpropanoids and polyketides	苯丙素类和聚酮类	Macrolides and analogues	大环内酯类及其类似物	_	_	106-02-5""	HMDB0034455	Phenylpropanoids and polyketides	Macrolides and analogues	_	_	_	_	_	_	_	_	235414	O=C1CCCCCCCCCCCCCCO1	FKUPPRZPSYCDRS-UHFFFAOYSA-N	10802379.4385859	7738671.804826211	6980423.072331199	5287546.952507481	6312091.326289635	6531644.194545209	7842202.699958659	7520121.700780346	6804602.677196427	7456776.021131976	9347652.588296266	6570829.941518135	6807633.993343143	6434304.015172089	10855311.01005074
Com_637_neg	Methyl pentadecanoate	十五酸甲酯	N	C16H32O2	256.24	255.233	1.28011	[M-H]-	10.265	0.69	1	C18	Lipids and lipid-like molecules	脂质和类脂分子	Fatty Acyls	脂肪酰类	Fatty acid esters	脂肪酸酯	7132-64-1""	HMDB0254606	Lipids and lipid-like molecules	Fatty Acyls	Fatty acid esters	_	_	_	_	_	_	_	_	CCCCCCCCCCCCCCC(=O)OC	XIUXKAZJZFLLDQ-UHFFFAOYSA-N	359408401.874883	322651393.9397262	354803913.0763801	245840415.1031151	241676028.2048214	400713496.3279654	246489090.5068905	344065583.2620983	193410346.571509	154205242.4028234	656414146.7699752	255456585.17434	335643415.9060868	331512294.3449974	569764197.4564328
Com_310_neg	Methyl gallate	没食子酸甲酯	N	C8H8O5	184.037	183.03	2.25216	[M-H]-	5.389	0.62	1	C18	Benzenoids	苯类化合物	Benzene and substituted derivatives	苯及其取代衍生物	Benzoic acids and derivatives	苯甲酸及其衍生物	99-24-1""	HMDB0254590	Benzenoids	Benzene and substituted derivatives	Benzoic acids and derivatives	_	_	_	_	_	_	_	7428	COC(=O)C1=CC(O)=C(O)C(O)=C1	FBSFWRHWHYMIOG-UHFFFAOYSA-N	607972.908419269	543287.1903164441	471620.3743573046	2165197.332691618	1957092.217557291	538226.6621775974	1712346.972320131	2221937.850309866	3223429.698910724	646542.382423108	586466.0063583873	1209319.786572034	653580.2540510417	508703.9159410374	591180.6600714072
Com_1025_neg	18:0 LYSO-PE	1-硬脂酰基-2-羟基-SN-甘油-3-磷酸乙醇胺	N	C23H48NO7P	481.317	480.31	1.86936	[M-H]-	10.079	0.95	1	C18	Lipids and lipid-like molecules	脂质和类脂分子	Glycerophospholipids	甘油磷脂	Glycerophosphoethanolamines	甘油磷酸乙醇胺类	69747-55-3""	HMDB0011130	Lipids and lipid-like molecules	Glycerophospholipids	Glycerophosphoethanolamines	1-Octadecanoyl-sn-glycero-3-phosphoethanolamine	C21484	map04216	LMGP02050001	Glycerophospholipids [GP]	Glycerophosphoethanolamines [GP02]	Monoacylglycerophosphoethanolamines [GP0205]	9547068	[H][C@@](O)(COC(=O)CCCCCCCCCCCCCCCCC)COP(O)(=O)OCCN	BBYWOYAFBUOUFP-JOCHJYFZSA-N	226963911.742941	202825825.7076568	231389661.559849	170224236.7606664	149652038.3507017	340536433.5414575	144838957.5470136	129782708.6128888	157267174.5590071	318326512.5435119	190026585.27953	241211233.8410241	202676920.5127586	266386740.5027762	137098421.8941298
Com_530_neg	1,2,3-Trimethoxybenzene	1,2,3-三甲氧基苯	N	C9H12O3	168.079	227.093	2.0119	[M+CH3COOH-H]-	5.787	0.84	1	C18	Benzenoids	苯类化合物	Phenol ethers	苯酚醚	Anisoles	苯甲醚类	634-36-6""	HMDB0303354	Benzenoids	Phenol ethers	Anisoles	_	_	_	_	_	_	_	_	COC1=CC=CC(OC)=C1OC	CRUILBNAQILVHZ-UHFFFAOYSA-N	11581090.1135089	11971885.59661477	11397026.4487876	16373956.12796888	15513171.46147259	9372740.718763882	15529760.37914924	22079819.08717687	13086915.42414762	26411129.58282328	9627776.280570028	25349110.89999976	11092652.1099645	11602288.34890546	8488595.910856796
Com_604_neg	1beta-Hydroxyalantolactone	1beta-羟基土木香内酯	N	C15H20O3	248.141	247.134	1.30519	[M-H]-	6.284	0.68	1	C18	Lipids and lipid-like molecules	脂质和类脂分子	Prenol lipids	异戊烯醇脂	Terpene lactones	萜内酯	68776-47-6""	HMDB0031970	Lipids and lipid-like molecules	Prenol lipids	Terpene lactones	_	_	_	_	_	_	_	78117269	CC1CCC(O)C2(C)CC3OC(=O)C(=C)C3C=C12	FRNIMDDQCZHAFA-UHFFFAOYSA-N	6226256.00531156	6949447.104795697	6416386.817831496	37431539.32589769	25555958.4276948	5451260.201085004	32964609.16299983	37146437.05909972	43098947.82219796	10624997.00619001	7743296.409002528	16745460.5137402	5548000.793550822	5415708.358407741	4005648.932613519
Com_953_neg	Carboprost	卡前列素	N	C21H36O5	368.256	367.249	1.26479	[M-H]-	7.153	0.56	1	C18	Lipids and lipid-like molecules	脂质和类脂分子	Fatty Acyls	脂肪酰类	Eicosanoids	类二十烷酸	58551-69-2""	HMDB0014573	Lipids and lipid-like molecules	Fatty Acyls	Eicosanoids	_	D00682	_	_	_	_	_	35023177	CCCCC[C@](C)(O)\C=C\[C@H]1[C@@H](O)C[C@H](O)[C@@H]1C\C=C/CCCC(O)=O	DLJKPYFALUEJCK-WJDSMEDOSA-N	21582294.1009899	18469379.4113143	21911320.48916606	34312390.901582	22899489.54875133	27324371.68361889	27907416.5004536	32193549.88435775	21448830.67398808	33340284.95708415	13083899.22155076	21749828.9243422	22870322.00708462	18276481.69071845	17930090.34586534
Com_488_neg	H-Val-Val-OH	缬氨酰-缬氨酸	N	C10H20N2O3	216.147	215.14	1.0215	[M-H]-	5.456	0.71	1	C18	Organic acids and derivatives	有机酸及其衍生物	Carboxylic acids and derivatives	羧酸及其衍生物	Amino acids, peptides, and analogues	氨基酸、肽和类似物	3918-94-3""	HMDB0029140	Organic acids and derivatives	Carboxylic acids and derivatives	Amino acids, peptides, and analogues	_	_	_	_	_	_	_	107475	CC(C)[C@H](N)C(=O)N[C@@H](C(C)C)C(O)=O	KRNYOVHEKOBTEF-YUMQZZPRSA-N	553716.861459963	636703.5132890643	539068.7167701613	525554.970620259	360711.2965795973	593155.5936733068	401620.493562437	356834.1017013678	753940.1806458443	691240.249765821	1226033.375421754	584630.902007791	649499.7545548854	603193.8171315171	614966.021161457
Com_354_neg	(-)-Hydroxycitric acid	(-)-羟基柠檬酸	N	C6H8O8	208.022	189.005	4.55051	[M-H-H2O]-	1.324	0.57	1	C18	Organic acids and derivatives	有机酸及其衍生物	Carboxylic acids and derivatives	羧酸及其衍生物	Tricarboxylic acids and derivatives	三羧酸及其衍生物	27750-10-3""	HMDB0031159	Organic acids and derivatives	Carboxylic acids and derivatives	Tricarboxylic acids and derivatives	_	_	_	LMFA01050511	Fatty Acyls [FA]	Fatty Acids and Conjugates [FA01]	Hydroxy fatty acids [FA0105]	_	OC(C(O)=O)C(O)(CC(O)=O)C(O)=O	ZMJBYMUCKBYSCP-UHFFFAOYSA-N	2369580.42692417	2309845.137448521	1905808.99178367	2808242.301126422	1378761.476173098	1971990.270126324	1647178.388124159	1678134.877763468	1620763.937612856	2554125.409349183	2615994.822032849	2021504.187016874	1999162.276298737	1423107.036012893	2483650.842822102
Com_338_neg	N-Acetylglutamine	乙酰谷酰胺	N	C7H12N2O4	188.08	187.072	0.30541	[M-H]-	1.671	0.71	1	C18	Organic acids and derivatives	有机酸及其衍生物	Carboxylic acids and derivatives	羧酸及其衍生物	Amino acids, peptides, and analogues	氨基酸、肽和类似物	2490-97-3""	HMDB0006029	Organic acids and derivatives	Carboxylic acids and derivatives	Amino acids, peptides, and analogues	_	D07063	_	_	_	_	_	182230	CC(=O)N[C@@H](CCC(N)=O)C(O)=O	KSMRODHGGIIXDV-YFKPBYRVSA-N	221574398.654315	229973707.4627862	233248508.1391428	203620307.3442926	330837305.1603018	200128256.610098	321061749.0123153	209275626.3598791	300747174.8477284	116420296.1807907	157160391.5430283	207523628.3405171	237041622.3100032	327197097.306355	177663620.6119792
Com_1009_neg	Hyodeoxycholic acid	猪脱氧胆酸	N	C24H40O4	392.293	437.291	1.58432	[M+HCOOH-H]-	8.093	0.58	1	C18	Lipids and lipid-like molecules	脂质和类脂分子	Steroids and steroid derivatives	类固醇和类固醇衍生物	Bile acids, alcohols and derivatives	胆汁酸、醇及其衍生物	83-49-8""	HMDB0000733	Lipids and lipid-like molecules	Steroids and steroid derivatives	Bile acids, alcohols and derivatives	Hyodeoxycholate; Hyodesoxycholic acid; 6alpha-Hydroxylithocholate; Iodeoxycholic acid; 3alpha,6alpha-Dihydroxy-5beta-cholanic acid	C15517	map00121	LMST04010024	Sterol Lipids [ST]	Bile acids and derivatives [ST04]	C24 bile acids, alcohols, and derivatives [ST0401]	9963687	[H][C@@]12CC[C@H]([C@H](C)CCC(O)=O)[C@@]1(C)CC[C@@]1([H])[C@@]2([H])C[C@H](O)C2C[C@H](O)CC[C@]12C	DGABKXLVXPYZII-CDONHWFASA-N	4888887.09581535	4745493.390520783	4673960.575891858	7072465.670098261	3006052.613322934	1587448.204909235	2131563.390804183	2000521.003273046	2710680.298122228	529526.4785671574	1430141.226154291	1001279.749394403	2381208.382767882	1199159.905806387	1443840.656041801
Com_989_neg	Omega-muricholic acid	ω-鼠胆酸	N	C24H40O5	408.288	407.281	1.77893	[M-H]-	6.872	0.94	1	C18	Lipids and lipid-like molecules	脂质和类脂分子	Steroids and steroid derivatives	类固醇和类固醇衍生物	Bile acids, alcohols and derivatives	胆汁酸、醇及其衍生物	6830-03-1""	HMDB0000364	Lipids and lipid-like molecules	Steroids and steroid derivatives	Bile acids, alcohols and derivatives	omega-Muricholate; omega-Muricholic acid	C17727	map00121	LMST04010065	Sterol Lipids [ST]	Bile acids and derivatives [ST04]	C24 bile acids, alcohols, and derivatives [ST0401]	5283851	[H][C@@]12CC[C@H]([C@H](C)CCC(O)=O)[C@@]1(C)CC[C@@]1([H])[C@@]2([H])[C@@H](O)[C@H](O)[C@]2([H])C[C@H](O)CC[C@]12C	DKPMWHFRUGMUKF-NTPBNISXSA-N	21744292.1725789	21229000.10095087	22036842.31709208	59309122.50990076	35840352.41188042	22776906.43425576	14325627.56390766	14945827.07006328	40325057.63907077	4324487.712158434	8515664.000931075	4906273.336673595	17785650.25360743	4321781.683789223	6605136.860819092
Com_552_neg	Hendecanoic acid	十一烷酸	N	C11H22O2	186.162	231.16	1.19752	[M+HCOOH-H]-	6.346	0.61	1	C18	Lipids and lipid-like molecules	脂质和类脂分子	Fatty Acyls	脂肪酰类	Fatty acids and conjugates	脂肪酸和结合物	112-37-8""	HMDB0000947	Lipids and lipid-like molecules	Fatty Acyls	Fatty acids and conjugates	Undecanoic acid; Hendecanoic acid	C17715	_	LMFA01010011	Fatty Acyls [FA]	Fatty Acids and Conjugates [FA01]	Straight chain fatty acids [FA0101]	8180	CCCCCCCCCCC(O)=O	ZDPHROOEEOARMN-UHFFFAOYSA-N	3293893.77282761	3213396.016477762	2657629.701515823	2492576.203783572	2410911.828237718	2916238.082025071	2934057.117542936	2161378.467710603	2486867.258607555	2065802.845519733	2612140.29089774	1763241.593030477	3437072.222465732	2184571.137338876	3285643.358779476
Com_538_neg	Tetradecanoic acid	十四烷酸/肉豆蔻酸	N	C14H28O2	228.209	227.202	0.46894	[M-H]-	9.455	0.86	1	C18	Lipids and lipid-like molecules	脂质和类脂分子	Fatty Acyls	脂肪酰类	Fatty acids and conjugates	脂肪酸和结合物	544-63-8""	HMDB0000806	Lipids and lipid-like molecules	Fatty Acyls	Fatty acids and conjugates	Tetradecanoic acid; Tetradecanoate; Myristic acid	C06424	map00061;map01100	LMFA01010014	Fatty Acyls [FA]	Fatty Acids and Conjugates [FA01]	Straight chain fatty acids [FA0101]	11005	CCCCCCCCCCCCCC(O)=O	TUNFSRHWOTWDNC-UHFFFAOYSA-N	4339920.93066356	4382907.948936551	4314252.318352934	3518806.776867999	4099338.132976158	4263650.923099129	4197735.952123681	5056976.90594842	2669293.789818827	1840107.503834936	5720047.036800938	3000171.959679796	4232229.727062097	3454200.439068171	6025998.301927073
Com_524_neg	Myristelaidic acid	十四碳烯酸(反-9)/反式肉豆蔻烯酸	N	C14H26O2	226.193	225.186	0.75072	[M-H]-	7.39	0.7	1	C18	Lipids and lipid-like molecules	脂质和类脂分子	Fatty Acyls	脂肪酰类	Fatty acids and conjugates	脂肪酸和结合物	50286-30-1""	HMDB0062248	Lipids and lipid-like molecules	Fatty Acyls	Fatty acids and conjugates	_	_	_	LMFA01030250	Fatty Acyls [FA]	Fatty Acids and Conjugates [FA01]	Unsaturated fatty acids [FA0103]	5312402	CCCC\C=C\CCCCCCCC(O)=O	YWWVWXASSLXJHU-AATRIKPKSA-N	557029.947922266	461753.1507059574	570022.8297769761	762283.5587122857	627485.0450841549	993043.198834784	1050738.678256616	518149.1605919908	624231.0711696643	462339.3339171792	364641.5922354101	218413.1980618456	622514.2974933032	363837.2297468202	327892.6744701942
Com_686_neg	cis-10-Heptadecenoic acid	十七碳烯酸(顺-10)	N	C17H32O2	268.24	267.233	0.93917	[M-H]-	10.067	0.66	1	C18	Lipids and lipid-like molecules	脂质和类脂分子	Fatty Acyls	脂肪酰类	Fatty acids and conjugates	脂肪酸和结合物	29743-97-3""	HMDB0060038	Lipids and lipid-like molecules	Fatty Acyls	Fatty acids and conjugates	_	_	_	LMFA01030283	Fatty Acyls [FA]	Fatty Acids and Conjugates [FA01]	Unsaturated fatty acids [FA0103]	5312435	CCCCCC\C=C/CCCCCCCCC(O)=O	GDTXICBNEOEPAZ-FPLPWBNLSA-N	7126336.32532933	6779340.882205332	7522106.465414295	5630405.561363268	5724680.742375942	6472038.37505022	6171226.923673258	8360721.595547616	3611803.112294934	3094190.175851972	12550331.6749429	4762639.074770025	8878090.318423497	7245879.432362393	11503470.52658532
Com_734_neg	Petroselinic acid	十八碳烯酸(顺-6)/岩芹酸	N	C18H34O2	282.256	281.249	1.02707	[M-H]-	10.46	0.99	1	C18	Lipids and lipid-like molecules	脂质和类脂分子	Fatty Acyls	脂肪酰类	Fatty acids and conjugates	脂肪酸和结合物	593-39-5""	HMDB0002080	Lipids and lipid-like molecules	Fatty Acyls	Fatty acids and conjugates	(6Z)-Octadecenoic acid; Petroselinic acid; cis-6-Octadecenoic acid	C08363	_	LMFA01030066	Fatty Acyls [FA]	Fatty Acids and Conjugates [FA01]	Unsaturated fatty acids [FA0103]	11634	CCCCCCCCCCCC=CCCCCC(O)=O	CNVZJPUDSLNTQU-UHFFFAOYSA-N	1226045336.48413	1060093407.183112	1253053721.040026	737672240.7847892	701353426.4169562	1266014319.524973	727690759.0396013	1384508390.537185	546510382.0578258	368626196.9031019	2530626087.166638	778208603.0807565	1228875836.449503	1340685986.511471	2431725234.104402
Com_894_neg	cis-7,10,13,16-Docosic acidtraenoic acid	二十二碳四烯酸(顺-7,10,13,16)	N	C22H36O2	332.272	331.265	1.26221	[M-H]-	10.476	0.98	1	C18	Lipids and lipid-like molecules	脂质和类脂分子	Fatty Acyls	脂肪酰类	Fatty acids and conjugates	脂肪酸和结合物	28874-58-0""	HMDB0002226	Lipids and lipid-like molecules	Fatty Acyls	Fatty acids and conjugates	7,10,13,16-Docosatetraenoic acid; (7Z,10Z,13Z,16Z)-Docosa-7,10,13,16-tetraenoic acid; Adrenic acid	C16527	map01040;map04216	LMFA01030178	Fatty Acyls [FA]	Fatty Acids and Conjugates [FA01]	Unsaturated fatty acids [FA0103]	5497181	CCCCC\C=C/C\C=C/C\C=C/C\C=C/CCCCCC(O)=O	TWSWSIQAPQLDBP-DOFZRALJSA-N	42680644.6934412	34148683.94536804	43357274.15672663	8695524.849711278	11039739.29865676	44201427.33133516	9196798.021293188	11035316.00600852	3591151.096374953	11240642.07529365	63357111.56016125	2930943.00579073	41119153.87222596	40839780.2687485	44402714.62090656
Com_890_neg	cis-4,7,10,13,16-Docosapentaenoic acid	二十二碳五烯酸(顺-4,7,10,13,16)	N	C22H34O2	330.256	329.249	1.50581	[M-H]-	10.024	0.95	1	C18	Lipids and lipid-like molecules	脂质和类脂分子	Fatty Acyls	脂肪酰类	Fatty acids and conjugates	脂肪酸和结合物	25182-74-5""	HMDB0001976	Lipids and lipid-like molecules	Fatty Acyls	Fatty acids and conjugates	_	_	_	LMFA04000064	Fatty Acyls [FA]	Docosanoids [FA04]	Other Docosanoids [FA0400]	6441454	CCCCC\C=C/C\C=C/C\C=C/C\C=C/C\C=C/CCC(O)=O	AVKOENOBFIYBSA-WMPRHZDHSA-N	74700290.3907173	70668475.11171646	76557025.22850837	10534168.29831698	31942877.72300949	88296372.83053476	15931287.88814145	15394573.82159101	6988011.446076983	23647430.18515274	119420714.8835446	7513386.909720768	101634368.7487674	71144612.72929195	101542266.5371857
Com_723_neg	Conjugated linoleic acids (CLA)	共轭亚油酸	N	C18H32O2	280.24	279.233	1.1235	[M-H]-	9.926	0.85	1	C18	Lipids and lipid-like molecules	脂质和类脂分子	Fatty Acyls	脂肪酰类	Lineolic acids and derivatives	亚麻酸及其衍生物	2420-56-6""	HMDB0005048	Lipids and lipid-like molecules	Fatty Acyls	Lineolic acids and derivatives	9-cis,11-trans-Octadecadienoate; (9Z,11E)-Octadecadienoic acid	C04056	map00591	LMFA01030125	Fatty Acyls [FA]	Fatty Acids and Conjugates [FA01]	Unsaturated fatty acids [FA0103]	5282800	CCCCC\C=C/C=C/CCCCCCCCC(O)=O	GKJZMAHZJGSBKD-NMMTYZSQSA-N	2259438095.24291	2273950470.801046	2412723125.129979	1026116685.877556	1009484437.974347	2660385315.804521	1088478404.149421	1777193407.325082	999530576.6274391	930999941.8020812	4675236570.335884	1093688585.040135	2600056162.834041	1798021120.48538	6137852472.519877
Com_258_neg	Suberic acid	辛二酸	N	C8H14O4	174.089	173.082	1.41784	[M-H]-	5.784	0.85	1	C18	Lipids and lipid-like molecules	脂质和类脂分子	Fatty Acyls	脂肪酰类	Fatty acids and conjugates	脂肪酸和结合物	505-48-6""	HMDB0000893	Lipids and lipid-like molecules	Fatty Acyls	Fatty acids and conjugates	Suberic acid; Cork acid; 1,8-Octanedioic acid; Octanedioic acid; 1,6-Hexanedicarboxylic acid	C08278	_	LMFA01170001	Fatty Acyls [FA]	Fatty Acids and Conjugates [FA01]	Dicarboxylic acids [FA0117]	10457	OC(=O)CCCCCCC(O)=O	TYFQFVWCELRYAO-UHFFFAOYSA-N	67941764.1866135	67647886.51210977	61982006.78171728	56353114.4795424	66819436.06940662	55781639.24520985	63182204.2757543	63451950.76875962	45189044.14387725	96641067.64491926	66495135.06827355	106229316.9110896	60934912.53747383	63687255.45765272	55169346.11134785
Com_264_neg	Indoleacetic acid	吲哚乙酸	N	C10H9NO2	175.063	174.056	1.46645	[M-H]-	5.71	0.86	1	C18	Organoheterocyclic compounds	有机杂环化合物	Indoles and derivatives	吲哚及其衍生物	Indolyl carboxylic acids and derivatives	吲哚基羧酸及其衍生物	87-51-4""	HMDB0000197	Organoheterocyclic compounds	Indoles and derivatives	Indolyl carboxylic acids and derivatives	Indole-3-acetate; Indole-3-acetic acid; (Indol-3-yl)acetate; Indoleacetate; Indoleacetic acid; IAA	C00954	map00380;map01070;map01100;map04075	_	_	_	_	802	OC(=O)CC1=CNC2=C1C=CC=C2	SEOVTRFCIGRIMH-UHFFFAOYSA-N	3584947.66884375	3873433.540422685	3629408.8230948	5165801.359675338	3701786.474152324	3363620.924931058	7132564.805652301	7105598.945188275	6528499.782068294	3689300.696360827	7161810.911737403	4730788.124732563	4627231.210943637	4002308.707086394	6411522.59460602
Com_560_neg	N'-Formylkynurenine	N-甲酰犬尿氨酸	N	C11H12N2O4	236.08	235.073	1.2471	[M-H]-	4.955	0.7	1	C18	Organic oxygen compounds	有机氧化合物	Organooxygen compounds	有机氧化合物	Carbonyl compounds	羰基化合物	1022-31-7""	HMDB0001200	Organic oxygen compounds	Organooxygen compounds	Carbonyl compounds	_	_	_	_	_	_	_	910	NC(CC(=O)C1=CC=CC=C1NC=O)C(O)=O	BYHJHXPTQMMKCA-UHFFFAOYSA-N	528355.446453845	636645.2419069933	509394.4900997867	8263107.059623443	4717012.125325871	537231.6218530834	5158588.088198877	4777864.235489903	5649133.787716379	598042.2850133217	1091676.564457412	3452861.609702068	917139.1566237416	377125.1817302842	579627.4924634384
Com_82_neg	Threonic acid	苏糖酸	N	C4H8O5	136.037	135.03	0.56209	[M-H]-	1.403	0.88	1	C18	Organic oxygen compounds	有机氧化合物	Organooxygen compounds	有机氧化合物	Carbohydrates and carbohydrate conjugates	碳水化合物和碳水化合物结合物	7306-96-9""	HMDB0000943	Organic oxygen compounds	Organooxygen compounds	Carbohydrates and carbohydrate conjugates	Threonate; L-Threonate; (2R,3S)-2,3,4-Trihydroxybutanoic acid	C01620	map00053	_	_	_	_	5460407	OC[C@H](O)[C@@H](O)C(O)=O	JPIJQSOTBSSVTP-STHAYSLISA-N	106673581.634076	113237197.9379705	134336253.9111447	125253352.8933987	65796619.74939793	75957861.55995771	98589400.20875236	71011838.60452321	68028354.98245648	148007242.5575818	141081084.4752144	220369310.3859605	106156644.6142122	75618100.70081282	97761728.0506429
Com_68_neg	Glutaric acid	戊二酸	N	C5H8O4	132.042	131.035	1.13048	[M-H]-	5.051	0.78	1	C18	Organic acids and derivatives	有机酸及其衍生物	Carboxylic acids and derivatives	羧酸及其衍生物	Dicarboxylic acids and derivatives	二元酸及其衍生物	110-94-1""	HMDB0000661	Organic acids and derivatives	Carboxylic acids and derivatives	Dicarboxylic acids and derivatives	Glutarate; Glutaric acid; Pentanedioic acid; 1,3-Propanedicarboxylic acid	C00489	map00071;map00310	_	_	_	_	743	OC(=O)CCCC(O)=O	JFCQEDHGNNZCLN-UHFFFAOYSA-N	22613071.254934	23879698.42764943	22446132.99996092	22839504.66035692	17939954.98594022	20015344.56954368	23010629.6431938	18737439.57364534	21896062.40206269	20101446.94386592	25070995.97225327	19083202.14767143	21946978.30532411	20922217.02762224	23889847.3104003
Com_267_neg	Ketoleucine	酮亮氨酸	N	C6H10O3	130.063	175.061	1.26146	[M+HCOOH-H]-	5.543	0.88	1	C18	Organic acids and derivatives	有机酸及其衍生物	Keto acids and derivatives	酮酸及其衍生物	Short-chain keto acids and derivatives	短链酮酸及其衍生物	816-66-0""	HMDB0000695	Organic acids and derivatives	Keto acids and derivatives	Short-chain keto acids and derivatives	4-Methyl-2-oxopentanoate; 2-Oxoisocaproate	C00233	map00280;map00290;map00966;map01100;map01110;map01210;map01230	_	_	_	_	70	CC(C)CC(=O)C(O)=O	BKAJNAXTPSGJCU-UHFFFAOYSA-N	3994982.09892114	4378100.985053181	3276170.349582052	4176556.133099795	1746878.826741206	2147437.506718709	3451875.645634558	2077531.457493269	3088213.651732546	5010641.767641978	5086324.769485994	5062887.836328062	4052897.718028555	3752767.280354479	3707342.793300343
Com_29_neg	Methylmalonic acid	甲基丙二酸	N	C4H6O4	118.027	117.019	0.62897	[M-H]-	1.696	0.95	1	C18	Organic acids and derivatives	有机酸及其衍生物	Carboxylic acids and derivatives	羧酸及其衍生物	Dicarboxylic acids and derivatives	二元酸及其衍生物	516-05-2""	HMDB0000202	Organic acids and derivatives	Carboxylic acids and derivatives	Dicarboxylic acids and derivatives	Mononucleotide	C02171	_	LMFA01170118	Fatty Acyls [FA]	Fatty Acids and Conjugates [FA01]	Dicarboxylic acids [FA0117]	487	CC(C(O)=O)C(O)=O	ZIYVHBGGAOATLY-UHFFFAOYSA-N	154148362.715741	266154618.7937439	236581450.6159957	85276960.00431241	241280647.1210512	195024850.0162326	216765171.1417405	195991319.7805775	229146680.5697744	439997637.9071869	476078482.1163669	159527917.3506609	122860122.7564801	243851070.0890854	378574621.0821179
Com_200_neg	Phthalic acid	邻苯二甲酸	N	C8H6O4	166.027	165.02	1.38934	[M-H]-	5.514	0.85	1	C18	Benzenoids	苯类化合物	Benzene and substituted derivatives	苯及其取代衍生物	Benzoic acids and derivatives	苯甲酸及其衍生物	88-99-3""	HMDB0002107	Benzenoids	Benzene and substituted derivatives	Benzoic acids and derivatives	Phthalate; o-Phthalic acid; 1,2-Benzenedicarboxylic acid	C01606	map00624;map01100;map01120;map01220;map02010	_	_	_	_	1017	OC(=O)C1=CC=CC=C1C(O)=O	XNGIFLGASWRNHJ-UHFFFAOYSA-N	30346081.1786386	31084125.29026643	30227760.836053	26423244.07300888	29788886.57062289	32281462.98032629	28540366.53870837	26298478.49894134	26288129.36359931	25197351.0977091	35512592.17691462	25109141.43961543	26078442.99059648	32846909.7484088	26548296.07351221
Com_1019_neg	Glycohyocholic acid	甘氨猪胆酸	N	C26H43NO6	465.309	464.302	1.56143	[M-H]-	6.942	0.7	1	C18	Lipids and lipid-like molecules	脂质和类脂分子	Steroids and steroid derivatives	类固醇和类固醇衍生物	Bile acids, alcohols and derivatives	胆汁酸、醇及其衍生物	32747-08-3""	HMDB0240607	Lipids and lipid-like molecules	Steroids and steroid derivatives	Bile acids, alcohols and derivatives	_	_	_	LMST05030021	Sterol Lipids [ST]	Steroid conjugates [ST05]	Glycine conjugates [ST0503]	71361462	[H][C@@]1(CC[C@@]2([H])[C@]3([H])[C@H](O)[C@H](O)[C@]4([H])C[C@H](O)CC[C@]4(C)[C@@]3([H])CC[C@]12C)[C@H](C)CCC(=O)NCC(O)=O	ZQYUKJFJPJDMMR-ZDWCHQGWSA-N	826228.555896703	834983.7341275525	902465.5594115003	719791.5814905498	892584.0423778635	1801203.898383353	525577.2247284527	100720.7203118922	582339.0876858903	737932.335629043	689033.1050517054	268168.9161452608	993217.9268345508	325364.4536301152	691016.7234425378
Com_266_neg	L-Ascorbic acid	L-抗坏血酸	N	C6H8O6	176.032	175.025	0.57024	[M-H]-	1.444	0.69	1	C18	Organoheterocyclic compounds	有机杂环化合物	Dihydrofurans	二氢呋喃类	Furanones	呋喃酮类	50-81-7""	HMDB0000044	Organoheterocyclic compounds	Dihydrofurans	Furanones	Monodehydroascorbate; Monodehydroascorbate radical; Ascorbate radical; Semidehydroascorbic acid	C01041	map00053;map01100	_	_	_	_	_	[H][C@@]1(OC(=O)C(O)=C1O)[C@@H](O)CO	CIWBSHSKHKDKBQ-JLAZNSOCSA-N	2350964.05067841	2297428.158102589	2404068.642616264	1277636.493846661	978797.130387006	1115950.591545053	1103668.505359217	1397972.315210754	1077714.206134737	1937910.336288323	3088977.389874716	1268664.605522317	1585158.051387026	803130.3671356811	1323606.898162148
Com_211_neg	3-(3-Hydroxyphenyl)propionic acid	3-(3-羟基苯基)丙酸	N	C9H10O3	166.063	165.056	1.39887	[M-H]-	5.752	0.9	1	C18	Phenylpropanoids and polyketides	苯丙素类和聚酮类	Phenylpropanoic acids	苯丙酸类	_	_	621-54-5""	HMDB0000375	Phenylpropanoids and polyketides	Phenylpropanoic acids	_	3-(3-Hydroxyphenyl)propanoic acid; Dihydro-3-coumaric acid; 3-Hydroxyphenylpropanoate; 3-(3-Hydroxyphenyl)propanoate	C11457	map00360;map01120;map01220	_	_	_	_	91	OC(=O)CCC1=CC(O)=CC=C1	QVWAEZJXDYOKEH-UHFFFAOYSA-N	52381237.5694708	44514930.57838611	42811281.77756926	27600190.37513537	32069540.10482304	26025768.90324493	44854192.90330166	47918418.24905961	35150026.15245573	71888584.88874811	66145906.85117029	69217787.00540328	87170414.03345269	34915860.08165399	53629886.38594704
Com_796_neg	2-hydroxystearate	2-羟基硬脂酸	N	C18H36O3	300.266	299.259	0.89443	[M-H]-	10.223	0.6	1	C18	Lipids and lipid-like molecules	脂质和类脂分子	Fatty Acyls	脂肪酰类	Fatty acids and conjugates	脂肪酸和结合物	629-22-1""	HMDB0062549	Lipids and lipid-like molecules	Fatty Acyls	Fatty acids and conjugates	(S)-2-Hydroxystearate	C03045	_	LMFA01050485	Fatty Acyls [FA]	Fatty Acids and Conjugates [FA01]	Hydroxy fatty acids [FA0105]	439887	CCCCCCCCCCCCCCCC[C@H](O)C(O)=O	KIHBGTRZFAVZRV-KRWDZBQOSA-N	4479314.4744568	4263219.613941157	4927289.093074333	7739757.188459183	3297622.934145334	4397729.315404353	4033189.595013543	3722383.254393386	3701222.784621467	2951437.929041862	4068985.203581098	3216054.873240407	3685594.500602489	3225516.65303311	3173673.514461316
Com_490_neg	3-hydroxylaurate	3-羟基十二烷酸	N	C12H24O3	216.173	215.165	0.02187	[M-H]-	7.505	0.91	1	C18	Organic acids and derivatives	有机酸及其衍生物	Hydroxy acids and derivatives	羟基酸及其衍生物	Medium-chain hydroxy acids and derivatives	中链羟基酸及其衍生物	1883-13-2""	HMDB0000387	Organic acids and derivatives	Hydroxy acids and derivatives	Medium-chain hydroxy acids and derivatives	_	_	_	LMFA01050037	Fatty Acyls [FA]	Fatty Acids and Conjugates [FA01]	Hydroxy fatty acids [FA0105]	5312805	CCCCCCCCC[C@H](O)CC(O)=O	MUCMKTPAZLSKTL-NSHDSACASA-N	4605936.95945973	4501639.399008717	4513430.056877631	4577404.438926936	9472737.329460274	9898249.676725596	9076170.099213762	5531368.784168126	3743088.752514979	1488409.536207708	1960115.155039629	1249002.62439639	2986394.565116882	1584793.1920274	2031250.558547502
Com_112_neg	butyrylglycine	N-丁酰甘氨酸	N	C6H11NO3	145.074	144.067	1.13831	[M-H]-	4.856	0.81	1	C18	Organic acids and derivatives	有机酸及其衍生物	Carboxylic acids and derivatives	羧酸及其衍生物	Amino acids, peptides, and analogues	氨基酸、肽和类似物	20208-73-5""	HMDB0000808	Organic acids and derivatives	Carboxylic acids and derivatives	Amino acids, peptides, and analogues	_	_	_	_	_	_	_	88412	CCCC(=O)NCC(O)=O	WPSSBBPLVMTKRN-UHFFFAOYSA-N	54666446.3147931	57328926.45067683	53396019.97633615	34745293.50474434	41248668.72895154	40645685.73600011	35517233.78800696	32859452.83457968	33106647.84800202	109173138.8649218	103828728.9140631	55714995.93835266	50686686.11430635	62414260.69791036	136258206.4428803
Com_360_neg	N-acetylmethionine	N-乙酰基-L-蛋氨酸	N	C7H13NO3S	191.062	190.055	1.66736	[M-H]-	5.365	0.89	1	C18	Organic acids and derivatives	有机酸及其衍生物	Carboxylic acids and derivatives	羧酸及其衍生物	Amino acids, peptides, and analogues	氨基酸、肽和类似物	65-82-7""	HMDB0011745	Organic acids and derivatives	Carboxylic acids and derivatives	Amino acids, peptides, and analogues	N-Acetylmethionine; N-Acetyl-L-methionine	C02712	_	_	_	_	_	448580	CSCC[C@H](NC(C)=O)C(O)=O	XUYPXLNMDZIRQH-LURJTMIESA-N	36597686.9539844	39218348.00545946	35552696.48075641	29774381.88924661	27045784.16252092	37260577.34832364	27359788.73994617	30676247.46627346	41224989.83763162	48805244.11627534	55114040.18262938	32144488.57000961	32506718.83530216	37959193.43972913	54867085.54011786
Com_216_neg	N-acetyltaurine	N-乙酰基牛磺酸	N	C4H9NO4S	167.025	166.018	0.47786	[M-H]-	1.431	0.78	1	C18	Organic acids and derivatives	有机酸及其衍生物	Organic sulfonic acids and derivatives	有机磺酸及其衍生物	Organosulfonic acids and derivatives	有机磺酸及其衍生物	19213-70-8""	HMDB0240253	Organic acids and derivatives	Organic sulfonic acids and derivatives	Organosulfonic acids and derivatives	_	_	_	_	_	_	_	_	CC(=O)NCCS(O)(=O)=O	CXJAAWRLVGAKDV-UHFFFAOYSA-N	26575807.1951117	20600612.71127415	26048074.9950185	31133809.69733073	15606457.58705688	27161560.99110295	21832952.77995158	18694467.20415131	28182416.60966296	35800930.31978776	28698685.58165996	20919993.69969245	25575327.89753835	24051876.17833133	33251112.72172613
Com_740_neg	p-cresol glucuronide	对甲酚葡糖苷酸	N	C13H16O7	284.09	283.083	1.82443	[M-H]-	5.679	0.89	1	C18	Organic oxygen compounds	有机氧化合物	Organooxygen compounds	有机氧化合物	Carbohydrates and carbohydrate conjugates	碳水化合物和碳水化合物结合物	17680-99-8""	HMDB0011686	Organic oxygen compounds	Organooxygen compounds	Carbohydrates and carbohydrate conjugates	_	_	_	_	_	_	_	154035	CC1=CC=C(O[C@@H]2O[C@@H]([C@@H](O)[C@H](O)[C@H]2O)C(O)=O)C=C1	JPAUCQAJHLSMQW-XPORZQOISA-N	6416199.13331317	5308720.915737561	4716511.660132128	18035949.22638873	9022617.559056722	18754952.6395987	14212663.67266186	6424204.767986191	3238408.777238913	1491168.694023709	889664.2376305175	2389142.887278217	1462342.387002466	1060018.438700212	3550838.552856307
Com_341_neg	Glycylleucine	甘胺酰-亮氨酸	N	C8H16N2O3	188.116	187.109	0.96053	[M-H]-	5.237	0.77	1	C18	Organic acids and derivatives	有机酸及其衍生物	Carboxylic acids and derivatives	羧酸及其衍生物	Amino acids, peptides, and analogues	氨基酸、肽和类似物	869-19-2""	HMDB0000759	Organic acids and derivatives	Carboxylic acids and derivatives	Amino acids, peptides, and analogues	Glycyl-leucine; Glycyl-L-leucine	C02155	_	_	_	_	_	92843	CC(C)C[C@H](NC(=O)CN)C(O)=O	DKEXFJVMVGETOO-LURJTMIESA-N	4207404.70606836	4423300.677865479	4368476.720043186	3790917.194819005	3320414.530631914	3770784.985765055	4765293.76461986	4992657.091419647	4098465.337304366	3723520.14573306	6601494.800142771	3092440.760202392	3957090.453945175	5820391.013501135	4464957.097366254
Com_412_neg	Gama-glutamylalanine	gamma谷氨酰基-丙氨酸	N	C8H14N2O5	218.09	199.073	0.67874	[M-H-H2O]-	1.416	0.88	1	C18	Organic acids and derivatives	有机酸及其衍生物	Carboxylic acids and derivatives	羧酸及其衍生物	Amino acids, peptides, and analogues	氨基酸、肽和类似物	5875-41-2""	HMDB0006248	Organic acids and derivatives	Carboxylic acids and derivatives	Amino acids, peptides, and analogues	(5-L-Glutamyl)-L-amino acid; L-gamma-Glutamyl-L-amino acid; alpha-(gamma-L-Glutamyl)-L-amino acid	C03740	map00480	_	_	_	_	440103	C[C@H](NC(=O)CC[C@H](N)C(O)=O)C(O)=O	WQXXXVRAFAKQJM-WHFBIAKZSA-N	3099279.49415278	3364478.847418365	2992801.239627101	3782169.970954578	3602006.896241982	2639497.91294153	4514170.586868508	3694400.002670282	2814026.766871743	6357048.043008617	2252198.384001377	4457406.138569449	3115091.371464434	3056523.597859762	2353342.269049307
Com_342_neg	N6-Acetyllysine	N-乙酰基赖氨酸	N	C8H16N2O3	188.116	187.109	0.50582	[M-H]-	1.422	0.62	1	C18	Organic acids and derivatives	有机酸及其衍生物	Carboxylic acids and derivatives	羧酸及其衍生物	Amino acids, peptides, and analogues	氨基酸、肽和类似物	692-04-6""	HMDB0000206	Organic acids and derivatives	Carboxylic acids and derivatives	Amino acids, peptides, and analogues	N6-Acetyl-L-lysine	C02727	map00310	_	_	_	_	92832	CC(=O)NCCCC[C@H](N)C(O)=O	DTERQYGMUDWYAZ-ZETCQYMHSA-N	3091408.94293164	3316250.541751514	2599303.302545896	2936801.186406817	1175464.285337897	3753046.845636867	2179607.442244064	2589554.461210231	2626304.90134568	4039495.308218996	3957077.364418708	2493581.088304169	3144843.578375459	1425574.23412398	3999440.198055022
Com_376_neg	trans-Ferulic acid	阿魏酸	N	C10H10O4	194.058	193.051	2.67574	[M-H]-	5.702	0.76	1	C18	Phenylpropanoids and polyketides	苯丙素类和聚酮类	Cinnamic acids and derivatives	肉桂酸及其衍生物	Hydroxycinnamic acids and derivatives	羟基肉桂酸及其衍生物	537-98-4""	HMDB0000954	Phenylpropanoids and polyketides	Cinnamic acids and derivatives	Hydroxycinnamic acids and derivatives	Ferulate; Ferulic acid; 4-Hydroxy-3-methoxycinnamic acid; 3-Methoxy-4-hydroxy-trans-cinnamate; 4-Hydroxy-3-methoxycinnamate	C01494	map00940;map01061;map01100;map01110	_	_	_	_	445858	COC1=C(O)C=CC(\C=C\C(O)=O)=C1	KSEBMYQBYZTDHS-HWKANZROSA-N	3306510.70249256	3631515.816250715	3453145.869619566	5315017.898548796	3865452.167959149	1060734.615032619	4799828.407498945	5908403.8788464	6265037.265646364	3505337.241861594	4856294.078094002	2594803.68837712	5109306.159391728	4286647.305167436	4701669.862463327
Com_783_neg	trans-10-Nonadecenoic acid(C19-1T)	十九碳烯酸(反-10)(C19:1T)	N	C19H36O2	296.272	295.264	0.90539	[M-H]-	10.856	0.81	1	C18	Lipids and lipid-like molecules	脂质和类脂分子	Fatty Acyls	脂肪酰类	Fatty acids and conjugates	脂肪酸和结合物	147527-21-7""	_	_	_	_	_	_	_	LMFA01030361	Fatty Acyls [FA]	Fatty Acids and Conjugates [FA01]	Unsaturated fatty acids [FA0103]	5312512	CCCCCCCCC=CCCCCCCCCC(=O)O	BBOWBNGUEWHNQZ-MDZDMXLPSA-N	3360925.29434816	3133579.777912667	4574892.332933264	2646922.815351707	1983629.930081087	3593261.338129553	3414628.824270669	3629816.215390812	1577596.32504459	1128256.724240605	7580999.859996674	2251109.945180771	4493491.61760637	4912564.84032638	5693972.541788293
Com_683_neg	inosine	肌苷	N	C10H12N4O5	268.081	267.074	1.89414	[M-H]-	3.322	0.69	1	C18	Nucleosides, nucleotides, and analogues	核苷、核苷酸和类似物	Purine nucleosides	嘌呤核苷	_	_	58-63-9""	HMDB0000195	Nucleosides, nucleotides, and analogues	Purine nucleosides	_	Inosine	C00294	map00230;map01100	_	_	_	_	6021	OC[C@H]1O[C@H]([C@H](O)[C@@H]1O)N1C=NC2=C(O)N=CN=C12	UGQMRVRMYYASKQ-KQYNXXCUSA-N	3877684.43141774	5032036.75827334	4579468.052274382	18361.56119932666	17135016.79011715	483084.2343056647	7867248.860901239	1162365.648128803	6668672.277837138	7100687.239440871	4425028.522051101	989080.5223515452	79868.39406471254	13343331.86239443	6192456.624920106
Com_36_neg	4-Hydroxybenzaldehyde	对羟基苯甲醛	N	C7H6O2	122.037	121.03	1.54521	[M-H]-	5.588	1	1	C18	Organic oxygen compounds	有机氧化合物	Organooxygen compounds	有机氧化合物	Carbonyl compounds	羰基化合物	123-08-0""	HMDB0011718	Organic oxygen compounds	Organooxygen compounds	Carbonyl compounds	4-Hydroxybenzaldehyde; p-Hydroxybenzaldehyde	C00633	map00363;map00623;map00627;map01061;map01100;map01120	_	_	_	_	126	OC1=CC=C(C=O)C=C1	RGHHSNMVTDWUBI-UHFFFAOYSA-N	250242223.98694	259517185.4247504	242808303.801403	255721616.2719871	208261963.7250119	256018462.8572899	243210137.3624587	230388887.2899705	262994098.3785312	282536938.1157806	317005303.9549821	297854095.9701526	309749276.1902009	241684854.6760111	289056081.5754676
Com_472_neg	Indoxyl sulfate	硫酸吲哚	N	C8H7NO4S	213.01	212.003	1.44475	[M-H]-	5.343	0.99	1	C18	Organic acids and derivatives	有机酸及其衍生物	Organic sulfuric acids and derivatives	有机硫酸及其衍生物	Arylsulfates	芳基硫酸盐	2642-37-7""	HMDB0000682	Organic acids and derivatives	Organic sulfuric acids and derivatives	Arylsulfates	_	_	_	_	_	_	_	10258	OS(=O)(=O)OC1=CNC2=CC=CC=C12	BXFFHSIDQOFMLE-UHFFFAOYSA-N	1140689026.17013	1233291667.037586	1179690757.460404	61624422.92822202	52143259.85669629	771924764.2676337	5235362.219954556	140303769.5389275	173497049.7013271	1410271090.312616	2408996871.017107	192316903.7597874	1385497635.713355	1541773204.541878	1850763439.804564
Com_528_neg	3,4-Dihydroxymandelaldehyde	3,4-二羟基扁桃醛	N	C8H8O4	168.042	227.056	0.54248	[M+CH3COOH-H]-	5.294	0.8	1	C18	Benzenoids	苯类化合物	Benzene and substituted derivatives	苯及其取代衍生物	Phenylacetaldehydes	苯乙醛类	13023-73-9""	HMDB0006242	Benzenoids	Benzene and substituted derivatives	Phenylacetaldehydes	3,4-Dihydroxymandelaldehyde; 3,4-Dihydroxyphenylglycolaldehyde	C05577	map00350;map01100	_	_	_	_	151725	OC(C=O)C1=CC(O)=C(O)C=C1	YUGMCLJIWGEKCK-UHFFFAOYSA-N	296577.311641804	411995.3792373876	395991.409209426	1742809.962933632	1336021.896439748	141418.0744275406	1353092.295669002	1589038.548062169	2111877.593812652	901157.1492884322	1020162.200092006	966634.4030895098	527190.4947542821	425265.4169939618	700455.7966029522
Com_500_neg	5-Hydroxytryptophan	5-羟基色氨酸	N	C11H12N2O3	220.085	219.078	1.19989	[M-H]-	5.041	0.83	1	C18	Organoheterocyclic compounds	有机杂环化合物	Indoles and derivatives	吲哚及其衍生物	Tryptamines and derivatives	色胺及其衍生物	4350-09-8""	HMDB0000472	Organoheterocyclic compounds	Indoles and derivatives	Tryptamines and derivatives	5-Hydroxy-L-tryptophan; Oxitriptan	C00643	map00380;map01063;map01100;map04726	_	_	_	_	439280	N[C@@H](CC1=CNC2=C1C=C(O)C=C2)C(O)=O	LDCYZAJDBXYCGN-VIFPVBQESA-N	32015929.7245484	33381948.79359893	31830369.09211937	114123381.8999891	47446671.5406621	23126245.6393721	68322674.90254147	61851243.92870357	78660049.2280137	46145760.16939902	53889973.53993201	76693626.06566331	52554890.9868178	29090052.76998382	38505440.51318962
Com_204_neg	1-Methylxanthine	1-甲基黄嘌呤	N	C6H6N4O2	166.049	165.042	3.20892	[M-H]-	6.612	0.77	1	C18	Organoheterocyclic compounds	有机杂环化合物	Imidazopyrimidines	咪唑并嘧啶类	Purines and purine derivatives	嘌呤和嘌呤衍生物	6136-37-4""	HMDB0010738	Organoheterocyclic compounds	Imidazopyrimidines	Purines and purine derivatives	1-Methylxanthine	C16358	map00232;map01100;map01110;map01120	_	_	_	_	80220	CN1C(=O)NC2=C(NC=N2)C1=O	MVOYJPOZRLFTCP-UHFFFAOYSA-N	1915679.92367285	1667755.79251612	2063595.789074068	2872896.674417325	2012447.682598831	2168823.657856038	2706643.360011573	2714287.375782856	2823491.302366933	1845302.888050395	1421847.696027856	2102055.426027413	1920056.179082313	1766876.876593568	1785536.8414074
Com_359_neg	2-Hydroxy-1H-indole-3-acetic acid	(2-氧代-2,3-二氢-1H-吲哚-3-基) 乙酸	N	C10H9NO3	191.058	190.051	1.6746	[M-H]-	5.611	0.86	1	C18	Organoheterocyclic compounds	有机杂环化合物	Indoles and derivatives	吲哚及其衍生物	Indolyl carboxylic acids and derivatives	吲哚基羧酸及其衍生物	2971-31-5""	HMDB0035514	Organoheterocyclic compounds	Indoles and derivatives	Indolyl carboxylic acids and derivatives	2-Oxoindole-3-acetate;2-Oxoindole-3-acetic acid;2-Indolinone-3-acetate;2-(2-Oxo-1,3-dihydroindol-3-yl)acetate	C22202	_	_	_	_	_	3080590	OC(=O)CC1C(O)=NC2=C1C=CC=C2	ILGMGHZPXRDCCS-UHFFFAOYSA-N	6610114.67956426	6392905.231525084	6009132.785541113	10130493.6037904	8102128.08981634	3154011.994001362	8043066.316775465	6224473.584311354	5591715.647164534	6075047.429669796	8198235.174699893	7326878.662761087	6312657.70395707	5038852.487933067	8050454.778062398
Com_468_neg	Dodecanedioic acid	十二烷二酸	N	C12H22O4	230.152	211.134	0.36593	[M-H-H2O]-	7.34	0.69	1	C18	Lipids and lipid-like molecules	脂质和类脂分子	Fatty Acyls	脂肪酰类	Fatty acids and conjugates	脂肪酸和结合物	693-23-2""	HMDB0000623	Lipids and lipid-like molecules	Fatty Acyls	Fatty acids and conjugates	Dodecanedioic acid	C02678	_	LMFA01170009	Fatty Acyls [FA]	Fatty Acids and Conjugates [FA01]	Dicarboxylic acids [FA0117]	12736	OC(=O)CCCCCCCCCCC(O)=O	TVIDDXQYHWJXFK-UHFFFAOYSA-N	5988665.1916741	6112553.244968078	5750991.741365365	16078397.45818378	11563108.8087247	6492599.712403383	16356032.32773899	17794650.18221843	13897380.10945326	8986764.038037375	5357374.801295619	20224985.5072738	5149481.343389104	5584848.351263859	5556380.166582013
Com_499_neg	Vitamin B5	维生素VB5	N	C9H17NO5	219.111	218.104	1.30546	[M-H]-	5.088	0.95	1	C18	Organic oxygen compounds	有机氧化合物	Organooxygen compounds	有机氧化合物	Alcohols and polyols	醇和多元醇	79-83-4""	HMDB0000210	Organic oxygen compounds	Organooxygen compounds	Alcohols and polyols	Pantothenate; Pantothenic acid; (R)-Pantothenate	C00864	map00410;map00770;map01100;map01110;map04977	LMFA08020419	Fatty Acyls [FA]	Fatty amides [FA08]	N-acyl amines [FA0802]	6613	CC(C)(CO)[C@@H](O)C(=O)NCCC(O)=O	GHOKWGTUZJEAQD-ZETCQYMHSA-N	123739442.449277	127916881.4016515	122240921.5283529	99754370.06031066	109376440.8147781	125897311.321036	114440959.1942527	123377801.040105	111923800.602585	150020988.8721721	191509338.7101412	121281293.5274286	133469452.0038294	127259910.3394276	157297382.7669216
Com_202_neg	D-Xylonic acid	D-木糖酸	N	C5H10O6	166.048	165.041	0.6119	[M-H]-	1.393	0.87	1	C18	Organic oxygen compounds	有机氧化合物	Organooxygen compounds	有机氧化合物	Carbohydrates and carbohydrate conjugates	碳水化合物和碳水化合物结合物	526-91-0""	HMDB0059750	Organic oxygen compounds	Organooxygen compounds	Carbohydrates and carbohydrate conjugates	D-Xylonate	C00502	map00040	_	_	_	_	6602431	OC[C@@H](O)[C@H](O)[C@@H](O)C(O)=O	QXKAIJAYHKCRRA-FLRLBIABSA-N	22969041.9288928	26333975.3842917	23381528.59049422	23446801.12384315	16070462.64834364	23965304.51629997	20242973.36624868	28844777.77872796	19749491.18261668	26269025.50089005	29887942.12821718	21009013.55843453	29372816.99146945	20218911.84825773	21875798.74057228
Com_566_neg	3,4,5-Trimethoxycinnamic acid	3,4,5-三甲氧基肉桂酸	N	C12H14O5	238.084	237.077	1.50112	[M-H]-	5.389	0.6	1	C18	Phenylpropanoids and polyketides	苯丙素类和聚酮类	Cinnamic acids and derivatives	肉桂酸及其衍生物	Hydroxycinnamic acids and derivatives	羟基肉桂酸及其衍生物	90-50-6""	HMDB0002511	Phenylpropanoids and polyketides	Cinnamic acids and derivatives	Hydroxycinnamic acids and derivatives	_	_	_	_	_	_	_	735755	COC1=CC(\C=C\C(O)=O)=CC(OC)=C1OC	YTFVRYKNXDADBI-SNAWJCMRSA-N	1096297.1911887	1063294.914857341	1040627.074790473	22149599.80837626	11579135.20245574	810599.4902528655	17669071.83516787	21124652.51305515	24969673.81470044	1345275.099782984	997329.4167258546	9919434.32430596	711926.1780149195	740985.023567819	634384.0116585874
Com_170_neg	Isovalerylglycine	N-异戊酰氨基乙酸	N	C7H13NO3	159.09	158.082	1.56032	[M-H]-	5.451	0.94	1	C18	Organic acids and derivatives	有机酸及其衍生物	Carboxylic acids and derivatives	羧酸及其衍生物	Amino acids, peptides, and analogues	氨基酸、肽和类似物	16284-60-9""	HMDB0000678	Organic acids and derivatives	Carboxylic acids and derivatives	Amino acids, peptides, and analogues	_	_	_	_	_	_	_	546304	CC(C)CC(=O)NCC(O)=O	ZRQXMKMBBMNNQC-UHFFFAOYSA-N	101943234.66525	107777153.4971622	98770603.9870046	75402578.26957531	78692044.12489049	94710219.40955782	70297175.16542406	75934211.00658761	90459056.65405646	132747840.6665824	128226665.5947956	93289073.4449108	121637018.7729408	105907551.8901005	145169242.4115744
Com_344_neg	2-Hydroxydecanoate	2-羟基癸酸	N	C10H20O3	188.141	187.134	1.02425	[M-H]-	7.047	0.88	1	C18	Lipids and lipid-like molecules	脂质和类脂分子	Fatty Acyls	脂肪酰类	Fatty acids and conjugates	脂肪酸和结合物	5393-81-7""	HMDB0094656	Lipids and lipid-like molecules	Fatty Acyls	Fatty acids and conjugates	_	_	_	LMFA01050029	Fatty Acyls [FA]	Fatty Acids and Conjugates [FA01]	Hydroxy fatty acids [FA0105]	5312797	CCCCCCCC[C@H](O)C(O)=O	GHPVDCPCKSNJDR-VIFPVBQESA-N	25415080.6016478	17882728.50215419	17427458.76969213	23279711.52644889	18405250.79002726	18927849.61873104	20632287.44562817	18029961.64128837	30417098.26872891	27584813.33689228	14821412.1483198	14482212.50608253	21456758.32396232	12812681.10293013	14179106.84552579
Com_176_neg	Diethyl malonate	丙二酸二乙酯	N	C7H12O4	160.074	159.066	1.39169	[M-H]-	5.561	0.95	1	C18	Organic acids and derivatives	有机酸及其衍生物	Carboxylic acids and derivatives	羧酸及其衍生物	Dicarboxylic acids and derivatives	二元酸及其衍生物	105-53-3""	HMDB0029573	Organic acids and derivatives	Carboxylic acids and derivatives	Dicarboxylic acids and derivatives	_	_	_	_	_	_	_	7761	CCOC(=O)CC(=O)OCC	IYXGSMUGOJNHAZ-UHFFFAOYSA-N	35558011.046303	37024790.7596985	37630267.4991058	34704119.11568737	31044822.61051876	27850702.7660035	39856003.69321992	29127626.24248769	28645005.10634673	51067922.74162869	37681570.34927816	50772926.28114176	34236076.06604195	38054539.99620465	32464064.45933096
Com_31_neg	L-2,4-diaminobutyric acid	L-2,4-二氨基丁酸	N	C4H10N2O2	118.074	117.067	1.60719	[M-H]-	0.412	0.95	1	C18	Organic acids and derivatives	有机酸及其衍生物	Carboxylic acids and derivatives	羧酸及其衍生物	Amino acids, peptides, and analogues	氨基酸、肽和类似物	1758-80-1""	HMDB0006284	Organic acids and derivatives	Carboxylic acids and derivatives	Amino acids, peptides, and analogues	L-2,4-Diaminobutanoate; alpha,gamma-Diaminobutyrate; L-2,4-Diaminobutyrate	C03283	map00260;map01100;map01120;map01210;map01230	_	_	_	_	134490	NCC[C@H](N)C(O)=O	OGNSCSPNOLGXSM-VKHMYHEASA-N	4046845.41207583	2844695.797978737	3692822.874586444	3368539.14284597	3372482.725996905	3963002.730748445	3533884.910865048	2402287.145881057	2097465.659028477	7601236.751539715	3789089.982299688	770380.3887915701	3430596.433889026	3435477.177405256	3015604.622169899
Com_702_neg	2-Hydroxyhexadecanoic acid	2-羟基十六烷酸	N	C16H32O3	272.235	271.228	0.91099	[M-H]-	9.432	0.98	1	C18	Lipids and lipid-like molecules	脂质和类脂分子	Fatty Acyls	脂肪酰类	Fatty acids and conjugates	脂肪酸和结合物	764-67-0""	HMDB0031057	Lipids and lipid-like molecules	Fatty Acyls	Fatty acids and conjugates	_	_	_	LMFA01050047	Fatty Acyls [FA]	Fatty Acids and Conjugates [FA01]	Hydroxy fatty acids [FA0105]	92836	CCCCCCCCCCCCCCC(C(=O)O)O	JGHSBPIZNUXPLA-UHFFFAOYSA-N	17593827.9141441	18873589.38177501	18045782.15955388	14334134.55049007	13809602.55437256	16406708.57205452	17113667.34901855	14315633.07013719	13163431.84261059	11994780.0055221	19447191.95981652	13412520.45952694	28276449.19919806	15000511.37320477	13906783.85535273
Com_178_neg	2-hydroxyoctanoic acid	2-羟基辛酸	N	C8H16O3	160.11	159.103	1.29847	[M-H]-	6.251	0.96	1	C18	Lipids and lipid-like molecules	脂质和类脂分子	Fatty Acyls	脂肪酰类	Fatty acids and conjugates	脂肪酸和结合物	617-73-2""	HMDB0000711	Lipids and lipid-like molecules	Fatty Acyls	Fatty acids and conjugates	_	_	_	LMFA01050020	Fatty Acyls [FA]	Fatty Acids and Conjugates [FA01]	Hydroxy fatty acids [FA0105]	94180	CCCCCCC(O)C(O)=O	JKRDADVRIYVCCY-UHFFFAOYSA-N	37218127.1558701	37422459.97047387	36129310.18272568	41981678.27120497	39934736.27595252	47236843.822174	44281173.19448225	37009662.81492546	35239486.59125862	39787428.19013678	19485459.83490856	55800846.46436875	35375550.9933061	31163904.73664264	19078942.7517589
Com_784_neg	1-Methylguanosine	1-甲基鸟酐	N	C11H15N5O5	297.107	296.1	1.03388	[M-H]-	4.843	0.56	1	C18	Nucleosides, nucleotides, and analogues	核苷、核苷酸和类似物	Purine nucleosides	嘌呤核苷	_	_	2140-65-0""	HMDB0001563	Nucleosides, nucleotides, and analogues	Purine nucleosides	_	tRNA containing 2'-O-methylguanosine	C04545	_	_	_	_	_	96373	CN1C(N)=NC2=C(N=CN2[C@@H]2O[C@H](CO)[C@@H](O)[C@H]2O)C1=O	UTAIYTHAJQNQDW-KQYNXXCUSA-N	981182.087428609	1151093.999309318	1020532.427771995	1360086.108378568	1124295.038271846	1361148.202060328	1414397.190976244	942790.16962121	1328042.90132056	1327729.175829126	1535299.42095741	1032126.98510531	1227498.255954767	1080799.28595776	1150753.306781809
Com_549_neg	L-Leucyl-L-Valine	L-亮氨酸-L-缬氨酸	N	C11H22N2O3	230.163	229.156	0.78638	[M-H]-	5.382	0.59	1	C18	Organic acids and derivatives	有机酸及其衍生物	Carboxylic acids and derivatives	羧酸及其衍生物	Amino acids, peptides, and analogues	氨基酸、肽和类似物	13588-95-9""	HMDB0028942	Organic acids and derivatives	Carboxylic acids and derivatives	Amino acids, peptides, and analogues	_	_	_	_	_	_	_	352038	CC(C)CC(N)C(=O)NC(C(C)C)C(O)=O	MDSUKZSLOATHMH-UHFFFAOYSA-N	4355827.01368197	4396699.893248476	4328848.167455159	3056206.300798068	4764563.298400948	3279030.444838624	4729252.269169587	4511363.260772544	3880162.112462997	3885032.668929375	5102406.1147138	3314464.59430842	3496748.13558907	5658018.300781949	5029393.204386835
Com_764_neg	Trimethoprim	甲氧苄啶	N	C14H18N4O3	290.138	289.13	2.74326	[M-H]-	5.385	0.74	1	C18	Benzenoids	苯类化合物	Phenol ethers	苯酚醚	Anisoles	苯甲醚类	738-70-5""	HMDB0014583	Benzenoids	Phenol ethers	Anisoles	Trimethoprim	C01965	_	_	_	_	_	5578	COC1=CC(CC2=CN=C(N)N=C2N)=CC(OC)=C1OC	IEDVJHCEMCRBQM-UHFFFAOYSA-N	3286930.36933713	3323741.433717794	5127237.546990294	9913918.739679892	8177301.873243362	2440129.715788336	7943902.209007193	9188786.059561295	8729967.195907643	3063202.962672703	2364264.121415494	8296708.483477654	1640985.455624051	2645735.203604735	2124593.302738798
Com_164_neg	Tiglylglycine	N-巴豆酰基甘氨酸	N	C7H11NO3	157.074	156.067	1.69007	[M-H]-	5.332	0.62	1	C18	Organic acids and derivatives	有机酸及其衍生物	Carboxylic acids and derivatives	羧酸及其衍生物	Amino acids, peptides, and analogues	氨基酸、肽和类似物	35842-45-6""	HMDB0000959	Organic acids and derivatives	Carboxylic acids and derivatives	Amino acids, peptides, and analogues	_	_	_	_	_	_	_	6441567	C\C=C(/C)C(=O)NCC(O)=O	WRUSVQOKJIDBLP-HWKANZROSA-N	13037887.9277744	13253969.40568429	12611321.6529815	18813054.63038353	11377840.04453937	13676234.56994555	10644712.86787368	10710195.83686644	12268920.80972564	18377087.68929857	27168017.24244114	15820232.53617763	15851049.06214641	18899576.14935734	16612701.36673468
Com_179_neg	N-Formyl-L-aspartate	N-甲酰-L-天冬氨酸	N	C5H7NO5	161.032	160.025	1.09246	[M-H]-	1.43	0.74	1	C18	Organic acids and derivatives	有机酸及其衍生物	Carboxylic acids and derivatives	羧酸及其衍生物	Amino acids, peptides, and analogues	氨基酸、肽和类似物	19427-28-2""	HMDB0060495	Organic acids and derivatives	Carboxylic acids and derivatives	Amino acids, peptides, and analogues	N-Formyl-L-aspartate	C01044	map00340	_	_	_	_	88052	[H][C@@](CC(O)=O)(N=CO)C(O)=O	MQUUQXIFCBBFDP-VKHMYHEASA-N	15345448.551074	15397150.94326497	15984920.88127286	12905435.17045224	12493270.73755694	10535483.40691576	13809115.0509482	10365264.29638579	11641569.53021287	8815468.048687616	11791163.68650159	13516777.47674108	15941245.3669837	15038771.92340551	52672954.40457509
Com_944_neg	GMP	一磷酸鸟苷	N	C10H14N5O8P	363.058	362.05	2.12373	[M-H]-	1.843	0.99	1	C18	Nucleosides, nucleotides, and analogues	核苷、核苷酸和类似物	Purine nucleotides	嘌呤核苷酸	Purine ribonucleotides	嘌呤核糖核苷酸	85-32-5""	HMDB0001397	Nucleosides, nucleotides, and analogues	Purine nucleotides	Purine ribonucleotides	GMP; Guanosine 5'-phosphate; Guanosine monophosphate; Guanosine 5'-monophosphate; Guanylic acid	C00144	map00230;map01060;map01065;map01100;map01523;map04022;map04740;map04742;map04744	_	_	_	_	6804	NC1=NC2=C(N=CN2[C@@H]2O[C@H](COP(O)(O)=O)[C@@H](O)[C@H]2O)C(=O)N1	RQFCJASXJCIDSX-UUOKFMHZSA-N	23620031.3532216	22696958.98781097	25857391.39736535	32866100.40661868	17598722.82853095	28303834.56844037	15753706.60472137	48264747.85228205	29113299.47986675	31283992.25855453	35068759.55642354	18134110.85477161	28669302.78143906	21787299.93765773	19183465.00025041
Com_301_neg	D-Mannitol	D-甘露醇	N	C6H14O6	182.079	181.072	0.66195	[M-H]-	1.347	0.8	1	C18	Organic oxygen compounds	有机氧化合物	Organooxygen compounds	有机氧化合物	Carbohydrates and carbohydrate conjugates	碳水化合物和碳水化合物结合物	69-65-8""	HMDB0000765	Organic oxygen compounds	Organooxygen compounds	Carbohydrates and carbohydrate conjugates	Mannitol; D-Mannitol	C00392	map00051;map02010;map02060	_	_	_	_	6251	OC[C@@H](O)[C@@H](O)[C@H](O)[C@H](O)CO	FBPFZTCFMRRESA-KVTDHHQDSA-N	2434801.72135547	2346172.324962882	2998405.806926172	1410179.260846902	2474929.470848887	1989945.352513085	3385833.266208589	2706747.025782332	1106866.161898166	3220397.513512821	3912512.457626713	1529971.567835067	2434720.093100647	3612440.900234013	3239628.786727812
Com_300_neg	Hydroxyphenyllactic acid	_	N	C9H10O4	182.058	181.051	1.09871	[M-H]-	5.275	0.96	1	C18	Phenylpropanoids and polyketides	苯丙素类和聚酮类	Phenylpropanoic acids	苯丙酸类	_	_	306-23-0""	HMDB0000755	Phenylpropanoids and polyketides	Phenylpropanoic acids	_	3-(4-Hydroxyphenyl)lactate; 4-Hydroxyphenyllactate; p-Hydroxyphenyllactate; 2-Hydroxy-3-(4-hydroxyphenyl)propanoate	C03672	map00130;map00350;map01110	_	_	_	_	9378	OC(CC1=CC=C(O)C=C1)C(O)=O	JVGVDSSUAVXRDY-UHFFFAOYSA-N	92506264.4193735	92684686.68638512	88570933.8490006	83006508.50790805	91554274.37204416	77206039.11310561	51783390.64324385	74429393.67602968	121089735.722611	138393058.9405468	136632162.9513944	90273460.96071015	93987048.21473002	79952523.95546412	115163355.7136246
Com_374_neg	Phenylacetylglycine	苯乙酰甘氨酸	N	C10H11NO3	193.074	192.067	1.92748	[M-H]-	5.596	1	1	C18	Organic acids and derivatives	有机酸及其衍生物	Carboxylic acids and derivatives	羧酸及其衍生物	Amino acids, peptides, and analogues	氨基酸、肽和类似物	500-98-1""	HMDB0000821	Organic acids and derivatives	Carboxylic acids and derivatives	Amino acids, peptides, and analogues	Phenylacetylglycine	C05598	map00360	_	_	_	_	68144	OC(=O)CNC(=O)CC1=CC=CC=C1	UTYVDVLMYQPLQB-UHFFFAOYSA-N	8.76165e+07	89136778.33114676	85186078.09317234	94211927.93449832	75496936.88395606	154650817.7794946	61529336.62000068	109442377.3403662	68602194.21554679	97141059.54625902	122939944.1767336	58785743.10573189	107752109.1137593	54111464.6061794	79720709.99923271
Com_823_neg	N-Acetylneuraminic acid	乙酰神经氨酸	N	C11H19NO9	309.106	308.099	2.17099	[M-H]-	1.419	0.72	1	C18	Organic oxygen compounds	有机氧化合物	Organooxygen compounds	有机氧化合物	Carbohydrates and carbohydrate conjugates	碳水化合物和碳水化合物结合物	131-48-6""	HMDB0000230	Organic oxygen compounds	Organooxygen compounds	Carbohydrates and carbohydrate conjugates	N-Acetyl-beta-neuraminate; beta-Neu5Ac	C19910	map00520	_	_	_	_	445063	[H][C@]1(O[C@@](O)(C[C@H](O)[C@H]1NC(C)=O)C(O)=O)[C@H](O)[C@H](O)CO	SQVRNKJHWKZAKO-PFQGKNLYSA-N	30112645.359879	22401948.00221574	29963560.92049979	32997677.95349835	14838280.91330603	25841136.05584721	13714560.77157676	25888673.13829372	22399826.81833351	25695940.89515257	26465356.35672177	19810954.23132624	27908353.46108787	19789535.66299271	22440665.86756725
Com_695_neg	Heptadecanoic acid	十七烷酸/珠光脂酸	N	C17H34O2	270.256	269.249	0.97851	[M-H]-	10.565	0.65	1	C18	Lipids and lipid-like molecules	脂质和类脂分子	Fatty Acyls	脂肪酰类	Fatty acids and conjugates	脂肪酸和结合物	506-12-7""	HMDB0002259	Lipids and lipid-like molecules	Fatty Acyls	Fatty acids and conjugates	_	_	_	LMFA01010017	Fatty Acyls [FA]	Fatty Acids and Conjugates [FA01]	Straight chain fatty acids [FA0101]	10465	CCCCCCCCCCCCCCCCC(O)=O	KEMQGTRYUADPNZ-UHFFFAOYSA-N	7304554.35009308	5888125.103304617	7981956.840175888	8347808.852676016	5308715.98789498	8920929.107945982	6662059.903241139	7213842.606254984	4278171.614210551	3843117.403285985	10795773.58859178	4705747.519164396	5872138.352779059	11113703.6649267	7701296.026059196
Com_148_neg	Hydroxytyrosol	羟基酪醇	N	C8H10O3	154.063	153.056	1.88523	[M-H]-	5.76	0.61	1	C18	Benzenoids	苯类化合物	Phenols	酚类	Tyrosols and derivatives	酪醇及其衍生物	10597-60-1""	HMDB0005784	Benzenoids	Phenols	Tyrosols and derivatives	_	_	_	_	_	_	_	82755	OCCC1=CC=C(O)C(O)=C1	JUUBCHWRXWPFFH-UHFFFAOYSA-N	3573539.31427083	3851377.20813492	3736672.985141973	10471347.09515837	10350162.71259411	3603701.333024107	10689185.42267464	10927107.42697618	16536648.66022241	5005460.049477373	5209975.551236951	7076871.003992775	3382230.402777377	4145911.787104615	3153683.707481408
Com_71_neg	(S)-Leucic acid	(S)-(-)-2-羟基异己酸	N	C6H12O3	132.079	131.072	1.2737	[M-H]-	5.778	1	1	C18	Lipids and lipid-like molecules	脂质和类脂分子	Fatty Acyls	脂肪酰类	Fatty acids and conjugates	脂肪酸和结合物	13748-90-8""	HMDB0000746	Lipids and lipid-like molecules	Fatty Acyls	Fatty acids and conjugates	_	_	_	LMFA01050408	Fatty Acyls [FA]	Fatty Acids and Conjugates [FA01]	Hydroxy fatty acids [FA0105]	83697	CC(C)C[C@H](O)C(O)=O	LVRFTAZAXQPQHI-YFKPBYRVSA-N	162027177.963545	169604599.6231138	159079806.8264667	197022362.1770194	153180205.3919728	191385817.7769248	187988529.8778134	176835140.8955486	203872127.5150437	160868526.0206148	204866627.0112951	172344539.6270733	158412765.4071949	129650867.6691068	166305213.7585975
Com_165_neg	Allantoin	尿囊素	N	C4H6N4O3	158.044	157.037	0.62989	[M-H]-	1.411	0.87	1	C18	Organoheterocyclic compounds	有机杂环化合物	Azoles	唑类	Imidazoles	咪唑类	97-59-6""	HMDB0000462	Organoheterocyclic compounds	Azoles	Imidazoles	Allantoin; 5-Ureidohydantoin; Glyoxyldiureide	C01551	_	_	_	_	_	204	NC(=O)NC1NC(=O)NC1=O	POJWUDADGALRAB-UHFFFAOYSA-N	135633461.122601	139842506.1785286	132451294.3888907	174754384.9855492	85004466.50144006	176556029.1311612	117202660.6255199	113971890.4813652	128808298.1425023	142680773.415381	168638422.0744706	124240610.657188	132167645.8778425	98990877.1973234	145532680.3177196
Com_113_neg	alpha-Ketoglutaric acid	α-酮戊二酸	N	C5H6O5	146.022	145.014	0.57016	[M-H]-	1.437	0.63	1	C18	Organic acids and derivatives	有机酸及其衍生物	Keto acids and derivatives	酮酸及其衍生物	Gamma-keto acids and derivatives	γ-酮酸及其衍生物	328-50-7""	HMDB0000208	Organic acids and derivatives	Keto acids and derivatives	Gamma-keto acids and derivatives	2-Oxoglutarate; Oxoglutaric acid; 2-Ketoglutaric acid; alpha-Ketoglutaric acid	C00026	map00020;map00040;map00053;map00220;map00250;map00300;map00340;map00365;map00430;map00471;map00630;map00650;map00660;map00720;map01060;map01061;map01062;map01063;map01064;map01065	_	_	_	_	51	OC(=O)CCC(=O)C(O)=O	KPGXRSRHYNQIFN-UHFFFAOYSA-N	9841650.10437408	9931850.949331488	9147585.00793196	10947435.31493879	10000664.6660705	5580244.815885033	8489205.849169277	6740502.950899661	8128687.173482887	9093361.0514722	18167385.86288351	12647738.58506294	9666443.267009351	6706192.606946116	20601289.00540329
Com_24_neg	Fumaric Acid	延胡索酸	N	C4H4O4	116.011	115.004	1.10776	[M-H]-	0.42	0.95	1	C18	Organic acids and derivatives	有机酸及其衍生物	Carboxylic acids and derivatives	羧酸及其衍生物	Dicarboxylic acids and derivatives	二元酸及其衍生物	110-17-8""	HMDB0000134	Organic acids and derivatives	Carboxylic acids and derivatives	Dicarboxylic acids and derivatives	Fumarate; Fumaric acid; trans-Butenedioic acid	C00122	map00020;map00190;map00220;map00250;map00350;map00360;map00620;map00643;map00650;map00720;map00760;map01060;map01061;map01062;map01063;map01064;map01065;map01066;map01070;map01100	_	_	_	_	444972	OC(=O)\C=C\C(O)=O	VZCYOOQTPOCHFL-OWOJBTEDSA-N	2990145.08607472	3271451.649093492	3664547.444489152	4430704.428716783	4190018.257564199	3716079.477434705	4009180.024253364	19753.83927774032	3962696.628097309	3436238.756658196	4635211.714323095	935394.9268321953	3959636.586505071	3979587.862344452	3602991.097010857
Com_89_neg	Salicylamide	水杨酰胺	N	C7H7NO2	137.048	136.041	1.3695	[M-H]-	5.824	0.5	1	C18	Benzenoids	苯类化合物	Phenols	酚类	1-hydroxy-4-unsubstituted benzenoids	1-羟基-4-未取代的苯类化合物	65-45-2""	HMDB0015687	Benzenoids	Phenols	1-hydroxy-4-unsubstituted benzenoids	_	D01811	_	_	_	_	_	5147	NC(=O)C1=CC=CC=C1O	SKZKKFZAGNVIMN-UHFFFAOYSA-N	10371554.567309	10541151.15102995	9786751.955964044	10069132.22251042	8404897.421017814	9917531.636276357	10623628.08927617	11303658.03478752	10351145.49781903	9484793.786827672	14460630.74318674	10158047.23099687	12490800.99070201	10672577.96313319	11895965.14340931
Com_90_neg	Salicylic acid	水杨酸	N	C7H6O3	138.032	137.025	1.54257	[M-H]-	6.08	0.97	1	C18	Benzenoids	苯类化合物	Benzene and substituted derivatives	苯及其取代衍生物	Benzoic acids and derivatives	苯甲酸及其衍生物	69-72-7""	HMDB0001895	Benzenoids	Benzene and substituted derivatives	Benzoic acids and derivatives	Salicylate; o-Hydroxybenzoic acid; Salicylic acid	C00805	map00360;map00621;map00624;map00626;map01053;map01061;map01070;map01100;map01110;map01120;map01130;map01220;map04075;map04976	_	_	_	_	338	OC(=O)C1=C(O)C=CC=C1	YGSDEFSMJLZEOE-UHFFFAOYSA-N	75868750.8930688	78028256.53828888	74127754.37032612	70146913.19344062	51327822.4022199	63787075.04628661	60842691.6479795	53605528.51786689	72666015.80394123	79852327.42534186	101235117.0205943	92260747.61180893	79578857.80002885	96514188.52641717	137421328.1115275
Com_339_neg	Azelaic acid	壬二酸	N	C9H16O4	188.105	187.098	1.78522	[M-H]-	5.989	0.95	1	C18	Lipids and lipid-like molecules	脂质和类脂分子	Fatty Acyls	脂肪酰类	Fatty acids and conjugates	脂肪酸和结合物	123-99-9""	HMDB0000784	Lipids and lipid-like molecules	Fatty Acyls	Fatty acids and conjugates	Azelaic acid; Nonanedioic acid; 1,7-Heptanedicarboxylic acid	C08261	_	LMFA01170054	Fatty Acyls [FA]	Fatty Acids and Conjugates [FA01]	Dicarboxylic acids [FA0117]	2266	OC(=O)CCCCCCCC(O)=O	BDJRBEYXGGNYIS-UHFFFAOYSA-N	264672361.858658	247012196.9896541	235163475.9270333	220997574.9388973	220552563.0433789	226925771.0456836	234806231.7920976	213248386.0926035	145367717.7179969	389744937.7450876	226777635.9867611	573824030.9920636	229093983.9884663	251728351.3466356	189789396.2791285
Com_74_neg	L-Aspartic acid	L-天冬氨酸	N	C4H7NO4	133.038	132.03	1.14772	[M-H]-	1.38	0.92	1	C18	Organic acids and derivatives	有机酸及其衍生物	Carboxylic acids and derivatives	羧酸及其衍生物	Amino acids, peptides, and analogues	氨基酸、肽和类似物	56-84-8""	HMDB0000191	Organic acids and derivatives	Carboxylic acids and derivatives	Amino acids, peptides, and analogues	L-Aspartate; L-Aspartic acid; 2-Aminosuccinic acid; L-Asp	C00049	map00220;map00250;map00260;map00261;map00270;map00300;map00340;map00410;map00460;map00710;map00760;map00770;map00970;map01060;map01064;map01070;map01100;map01110;map01120;map01130	_	_	_	_	5960	N[C@@H](CC(O)=O)C(O)=O	CKLJMWTZIZZHCS-REOHCLBHSA-N	113301274.080536	118735427.5471322	113708426.1303729	95456103.37534824	106752808.2217972	100387742.4946176	126158495.4910296	114608828.5904353	104849888.7078935	89954428.69216973	109740729.9550421	101732375.620104	106174822.3141235	129405705.0473275	139556508.2649196
Com_349_neg	N-Acetyl-L-glutamic acid	N-乙酰-L-谷氨酸	N	C7H11NO5	189.064	188.057	0.88063	[M-H]-	1.465	0.74	1	C18	Organic acids and derivatives	有机酸及其衍生物	Carboxylic acids and derivatives	羧酸及其衍生物	Amino acids, peptides, and analogues	氨基酸、肽和类似物	1188-37-0""	HMDB0001138	Organic acids and derivatives	Carboxylic acids and derivatives	Amino acids, peptides, and analogues	N-Acetyl-L-glutamate; N-Acetyl-L-glutamic acid	C00624	map00220;map01100;map01110;map01130;map01210;map01230	_	_	_	_	70914	CC(=O)N[C@@H](CCC(O)=O)C(O)=O	RFMMMVDNIPUKGG-YFKPBYRVSA-N	8322151.78987852	8760406.776121011	8799734.2229235	3505942.645075241	2345762.189218923	4614040.55277063	3307550.309010254	4812558.709996998	4398794.361317697	15678991.57229694	13909250.72309206	9201646.63564397	7445409.226241744	7945902.535314975	21790678.98724449
Com_583_neg	Thymidine	beta-胸苷	N	C10H14N2O5	242.09	241.083	1.72296	[M-H]-	4.905	0.81	1	C18	Nucleosides, nucleotides, and analogues	核苷、核苷酸和类似物	Pyrimidine nucleosides	嘧啶核苷	Pyrimidine 2'-deoxyribonucleosides	嘧啶2'-脱氧核糖核苷	50-89-5""	HMDB0000273	Nucleosides, nucleotides, and analogues	Pyrimidine nucleosides	Pyrimidine 2'-deoxyribonucleosides	Thymidine; Deoxythymidine	C00214	map00240;map01100	_	_	_	_	5789	CC1=CN([C@H]2C[C@H](O)[C@@H](CO)O2)C(=O)NC1=O	IQFYYKKMVGJFEH-XLPZGREQSA-N	51844141.8393015	52022638.03184301	48568633.14645697	81795381.16032937	49753467.75195324	85895804.46544537	56790498.99927933	59239925.05252973	83990255.59136988	69291838.36801313	64912874.47894071	39123355.19788326	50560577.0883342	38237084.19767166	49839048.65980069
Com_509_neg	N-Acetyl-L-tyrosine	N-乙酰-L-酪氨酸	N	C11H13NO4	223.084	222.077	0.89772	[M-H]-	5.285	0.89	1	C18	Organic acids and derivatives	有机酸及其衍生物	Carboxylic acids and derivatives	羧酸及其衍生物	Amino acids, peptides, and analogues	氨基酸、肽和类似物	537-55-3""	HMDB0000866	Organic acids and derivatives	Carboxylic acids and derivatives	Amino acids, peptides, and analogues	Ac-Tyr-OEt; N-Acetyl-L-tyrosine ethyl ester; Ethyl N-alpha-acetyl-tyrosinate	C01657	_	_	_	_	_	68310	CC(=O)N[C@@H](CC1=CC=C(O)C=C1)C(O)=O	CAHKINHBCWCHCF-JTQLQIEISA-N	10961468.0887606	9987940.698316306	9553140.88890609	11482172.82571238	8907796.10087232	11001611.2817238	5976969.108750554	7647387.28456113	11052945.38075282	12348662.60470982	13048262.00655026	7443915.397104498	9878415.88938838	7533997.018524743	10996691.99197087
Com_963_neg	23-Nordeoxycholic acid	23-脱甲脱氧胆酸	N	C23H38O4	378.277	377.27	1.36721	[M-H]-	8.552	0.59	1	C18	Lipids and lipid-like molecules	脂质和类脂分子	Steroids and steroid derivatives	类固醇和类固醇衍生物	Bile acids, alcohols and derivatives	胆汁酸、醇及其衍生物	53608-86-9""	HMDB0304947	Lipids and lipid-like molecules	Steroids and steroid derivatives	Bile acids, alcohols and derivatives	_	_	_	LMST04060020	Sterol Lipids [ST]	Bile acids and derivatives [ST04]	C23 bile acids, alcohols, and derivatives [ST0406]	314374	CC(CC(O)=O)C1CCC2C3CCC4CC(O)CCC4(C)C3CC(O)C12C	PLRQOCVIINWCFA-UHFFFAOYSA-N	379524.828311717	455751.2210902037	563480.4945019019	479696.0916240773	171356.5948588233	52981.20003096826	172104.2287206363	23089.74733827351	227157.3215495363	127834.7624228087	645824.4440390739	165181.5474036762	490911.5138775018	464716.9078262834	2228286.862773774
Com_588_neg	Pentadecanoic acid	十五烷酸	N	C15H30O2	242.225	241.218	0.97786	[M-H]-	9.788	0.69	1	C18	Lipids and lipid-like molecules	脂质和类脂分子	Fatty Acyls	脂肪酰类	Fatty acids and conjugates	脂肪酸和结合物	1002-84-2""	HMDB0000826	Lipids and lipid-like molecules	Fatty Acyls	Fatty acids and conjugates	Pentadecanoic acid; Pentadecylic acid; n-Pentadecanoic acid	C16537	_	LMFA01010015	Fatty Acyls [FA]	Fatty Acids and Conjugates [FA01]	Straight chain fatty acids [FA0101]	13849	CCCCCCCCCCCCCCC(O)=O	WQEPLUUGTLDZJY-UHFFFAOYSA-N	3693974.06549395	3777065.104577771	3871271.777639961	5933655.559122228	3182514.600252905	4244386.285560723	3360483.704318151	3912765.988957984	3476048.415093766	2453753.896555408	5103433.084642075	3365929.195015754	4383296.944089719	4269347.590463471	4099738.459312029
Com_814_neg	homo-gamma-Linolenic acid	二十碳三烯酸(顺-8,11,14)/HOMO-gamma-亚麻酸	N	C20H34O2	306.256	305.249	1.12275	[M-H]-	10.215	0.72	1	C18	Lipids and lipid-like molecules	脂质和类脂分子	Fatty Acyls	脂肪酰类	Fatty acids and conjugates	脂肪酸和结合物	1783-84-2""	HMDB0002925	Lipids and lipid-like molecules	Fatty Acyls	Fatty acids and conjugates	(8Z,11Z,14Z)-Icosatrienoic acid; Dihomo-gamma-linolenic acid; (Z,Z,Z)-8,11,14-Eicosatrienoic acid; (Z,Z,Z)-8,11,14-Icosatrienoic acid; (Z,Z,Z)-8,11,14-Eicosatrienoate; (Z,Z,Z)-8,11,14-Icosatrienoate; 8,11,14-Eicosatrienoate; 8,11,14-Icosatrienoate	C03242	map00591;map01040;map01100	LMFA01030158	Fatty Acyls [FA]	Fatty Acids and Conjugates [FA01]	Unsaturated fatty acids [FA0103]	5280581	CCCCC\C=C/C\C=C/C\C=C/CCCCCCC(O)=O	HOBAELRKJCKHQD-QNEBEIHSSA-N	87579060.2334977	82689948.6208371	95982155.0510456	30886767.45538305	38463435.03430857	83501187.71987836	42243227.72623786	46483113.43517764	20873378.08331035	30942359.84877012	139219981.5016945	16606193.91082144	108279471.3965906	91840335.88043468	107143832.1547277
Com_1031_neg	Tauroursodeoxycholic acid	牛磺熊脱氧胆酸	N	C26H45NO6S	499.297	498.29	1.88242	[M-H]-	7.415	0.99	1	C18	Lipids and lipid-like molecules	脂质和类脂分子	Steroids and steroid derivatives	类固醇和类固醇衍生物	Bile acids, alcohols and derivatives	胆汁酸、醇及其衍生物	14605-22-2""	HMDB0000874	Lipids and lipid-like molecules	Steroids and steroid derivatives	Bile acids, alcohols and derivatives	Tauroursodeoxycholic acid	C16868	_	LMST05040015	Sterol Lipids [ST]	Steroid conjugates [ST05]	Taurine conjugates [ST0504]	12443252	[H][C@@]12CC[C@H]([C@H](C)CCC(=O)NCCS(O)(=O)=O)[C@@]1(C)CC[C@@]1([H])[C@@]2([H])[C@@H](O)CC2C[C@H](O)CC[C@]12C	BHTRKEVKTKCXOH-VSHSPWMTSA-N	44804008.3017111	44228881.4506098	43933152.45485537	96840089.2753516	60559902.73224609	70218740.17700256	38075619.13111818	14580941.50618106	37863317.61963633	30438174.78771829	31388777.74080143	22418792.33600164	50844461.71336242	25341539.38527488	35076235.55189395
Com_280_neg	Hippuric acid	马尿酸	N	C9H9NO3	179.058	178.051	1.70992	[M-H]-	5.475	0.95	1	C18	Benzenoids	苯类化合物	Benzene and substituted derivatives	苯及其取代衍生物	Benzoic acids and derivatives	苯甲酸及其衍生物	495-69-2""	HMDB0000714	Benzenoids	Benzene and substituted derivatives	Benzoic acids and derivatives	Hippurate; Hippuric acid; N-Benzoylglycine; Benzoylaminoacetic acid	C01586	map00360	_	_	_	_	464	OC(=O)CNC(=O)C1=CC=CC=C1	QIAFMBKCNZACKA-UHFFFAOYSA-N	336562686.831248	338708853.4774396	321237255.1943564	305000765.6133796	176589894.3411591	190384639.2304625	234468879.9374333	160820396.4273635	306615184.0471702	164512726.7833483	665082555.384674	322448967.2840878	204245283.1996522	613649182.3936957	716751479.9125326
Com_77_neg	L-Malate	L-苹果酸	N	C4H6O5	134.022	133.014	1.07684	[M-H]-	1.43	0.96	1	C18	Organic acids and derivatives	有机酸及其衍生物	Hydroxy acids and derivatives	羟基酸及其衍生物	Beta hydroxy acids and derivatives	β-羟基酸及其衍生物	97-67-6""	HMDB0000156	Organic acids and derivatives	Hydroxy acids and derivatives	Beta hydroxy acids and derivatives	(S)-Malate; L-Malate; L-Apple acid; L-Malic acid; L-2-Hydroxybutanedioic acid; Malate; Malic acid	C00149	map00020;map00620;map00630;map00680;map00710;map00720;map01060;map01061;map01062;map01063;map01064;map01065;map01066;map01070;map01100;map01110;map01120;map01130;map01200;map02020	_	_	_	_	222656	O[C@@H](CC(O)=O)C(O)=O	BJEPYKJPYRNKOW-REOHCLBHSA-N	1326881474.89961	1366349800.313496	1293209767.375978	1180024242.18119	1077542889.562716	1272201833.183907	1010422987.412044	1164778050.530656	1219274763.29499	1737298194.069999	1833173904.4242	1215206843.441328	1259862881.086475	1085251249.541559	1717447619.422883
Com_256_neg	trans-Aconitic acid	反式-乌头酸	N	C6H6O6	174.016	173.009	0.3356	[M-H]-	2.281	0.79	1	C18	Organic acids and derivatives	有机酸及其衍生物	Carboxylic acids and derivatives	羧酸及其衍生物	Tricarboxylic acids and derivatives	三羧酸及其衍生物	4023-65-8""	HMDB0000958	Organic acids and derivatives	Carboxylic acids and derivatives	Tricarboxylic acids and derivatives	trans-Aconitate; trans-Aconitic acid	C02341	map00660	_	_	_	_	444212	OC(=O)C\C(=C/C(O)=O)C(O)=O	GTZCVFVGUGFEME-HNQUOIGGSA-N	71575704.7228168	61054395.22187924	59822654.32526799	55789170.72541237	81343676.30254903	59578926.84177573	66179645.31628452	60288839.80412634	94509296.24361072	40422688.43347642	61962395.93473234	78021592.80637078	60106254.20000337	78693685.41906506	68480952.23318322
Com_263_neg	N-Acetyl-L-aspartic acid	N-乙酰-L-天冬氨酸	N	C6H9NO5	175.048	174.041	0.47865	[M-H]-	1.432	0.79	1	C18	Organic acids and derivatives	有机酸及其衍生物	Carboxylic acids and derivatives	羧酸及其衍生物	Amino acids, peptides, and analogues	氨基酸、肽和类似物	997-55-7""	HMDB0000812	Organic acids and derivatives	Carboxylic acids and derivatives	Amino acids, peptides, and analogues	N-Acetyl-L-aspartate; N-Acetyl-L-aspartic acid	C01042	map00250;map01100	_	_	_	_	65065	CC(=O)N[C@@H](CC(O)=O)C(O)=O	OTCCIMWXFLJLIA-BYPYZUCNSA-N	23371980.8641309	24068437.63419436	24724733.23966969	18334259.042183	25576176.54223264	20392051.01628028	27772289.12484829	22830489.05033028	22833715.04059748	19837421.43475878	26211083.45421679	18325385.87358136	18177897.78572834	24815578.69050021	21604360.55428258
Com_270_neg	N-formylmethionine	N-甲酰基-蛋氨酸	N	C6H11NO3S	177.046	176.039	0.8057	[M-H]-	5.251	0.68	1	C18	Organic acids and derivatives	有机酸及其衍生物	Carboxylic acids and derivatives	羧酸及其衍生物	Amino acids, peptides, and analogues	氨基酸、肽和类似物	4289-98-9""	HMDB0001015	Organic acids and derivatives	Carboxylic acids and derivatives	Amino acids, peptides, and analogues	N-Formylmethionine; N-Formyl-L-methionine	C03145	map00270	_	_	_	_	439750	CSCC[C@H](NC=O)C(O)=O	PYUSHNKNPOHWEZ-YFKPBYRVSA-N	5600649.02105391	5447458.835621525	5433577.433800484	5869226.627943251	4502443.725387528	5950452.188771213	5011529.205219576	4470776.356570859	7970542.911575206	9834859.692122713	10312965.06265239	5293085.540651156	6594669.565122391	5247852.056731103	8172111.071594601
Com_362_neg	Citric Acid	柠檬酸	N	C6H8O7	192.027	191.02	0.8687	[M-H]-	2.079	1	1	C18	Organic acids and derivatives	有机酸及其衍生物	Carboxylic acids and derivatives	羧酸及其衍生物	Tricarboxylic acids and derivatives	三羧酸及其衍生物	77-92-9""	HMDB0000094	Organic acids and derivatives	Carboxylic acids and derivatives	Tricarboxylic acids and derivatives	Citrate; Citric acid; 2-Hydroxy-1,2,3-propanetricarboxylic acid; 2-Hydroxytricarballylic acid	C00158	map00020;map00250;map00630;map00720;map01060;map01061;map01062;map01063;map01064;map01065;map01066;map01070;map01100;map01110;map01120;map01130;map01200;map01210;map01230;map02020	_	_	_	_	311	OC(=O)CC(O)(CC(O)=O)C(O)=O	KRKNYBCHXYNGOX-UHFFFAOYSA-N	1592186281.91635	1605705291.875053	1468020177.885989	1935701949.2082	1766091885.945811	1625312831.467538	1568739090.350858	1537111938.842806	2156289932.9385	1088925620.832388	1357421736.63276	1469979818.120206	1542815754.260406	1503710745.310534	1403131256.189687
Com_976_neg	7-Ketolithocholic acid	7-酮基石胆酸	N	C24H38O4	390.277	389.27	1.34192	[M-H]-	7.744	0.59	1	C18	Lipids and lipid-like molecules	脂质和类脂分子	Steroids and steroid derivatives	类固醇和类固醇衍生物	Bile acids, alcohols and derivatives	胆汁酸、醇及其衍生物	4651-67-6""	HMDB0000467	Lipids and lipid-like molecules	Steroids and steroid derivatives	Bile acids, alcohols and derivatives	_	_	_	LMST04010150	Sterol Lipids [ST]	Bile acids and derivatives [ST04]	C24 bile acids, alcohols, and derivatives [ST0401]	53477693	[H][C@@]12CCC([C@@H](C)CCC(O)=O)[C@@]1(C)CC[C@@]1([H])[C@@]2([H])C(=O)C[C@]2([H])C[C@H](O)CC[C@]12C	DXOCDBGWDZAYRQ-QPVZPPSOSA-N	1405613.06396875	1406107.146699867	1638321.616525473	1906470.767395928	989187.261426415	503942.783355489	576351.055822701	534004.0152146163	671063.164507982	164954.3845787898	770056.5557967823	395001.5066560986	930220.425187716	486257.3047847514	632801.0768291004
Com_548_neg	Undecylenic acid	十一碳烯酸	N	C11H20O2	184.146	229.145	0.94924	[M+HCOOH-H]-	6.309	0.85	1	C18	Lipids and lipid-like molecules	脂质和类脂分子	Fatty Acyls	脂肪酰类	Fatty acids and conjugates	脂肪酸和结合物	112-38-9""	HMDB0033724	Lipids and lipid-like molecules	Fatty Acyls	Fatty acids and conjugates	Undecylenic acid; Undecenoic acid	C13910	_	LMFA01030036	Fatty Acyls [FA]	Fatty Acids and Conjugates [FA01]	Unsaturated fatty acids [FA0103]	5634	OC(=O)CCCCCCCCC=C	FRPZMMHWLSIFAZ-UHFFFAOYSA-N	10404077.3201683	17366328.78173952	16967557.18488217	11240393.13987964	11473683.08618315	10787666.3586021	10049073.05628951	11771569.59668498	8997994.997489668	18410717.89842224	13350057.8927394	11478568.91929285	18070852.23171084	10123269.23987739	14230176.19444045
Com_312_neg	Tyrosol	2-(4-羟苯基)乙醇	N	C8H10O2	138.068	183.067	2.56608	[M+HCOOH-H]-	5.83	0.87	1	C18	Benzenoids	苯类化合物	Phenols	酚类	Tyrosols and derivatives	酪醇及其衍生物	501-94-0""	HMDB0004284	Benzenoids	Phenols	Tyrosols and derivatives	4-Hydroxyphenylethanol; Tyrosol	C06044	map00350	_	_	_	_	10393	OCCC1=CC=C(O)C=C1	YCCILVSKPBXVIP-UHFFFAOYSA-N	12328476.0168677	12606032.73128895	11917474.08789166	13720641.07547535	12125509.69865314	4053697.608789109	13998402.12898563	13077711.43629175	12752642.61503243	6055486.471427766	5630428.121019671	10858344.06838259	4998438.91112851	5985861.697503772	5276188.529667801
Com_656_neg	gamma-Glutamylleucine	Gamma-谷氨酰亮氨酸	N	C11H20N2O5	260.137	259.13	1.45336	[M-H]-	5.464	0.96	1	C18	Organic acids and derivatives	有机酸及其衍生物	Carboxylic acids and derivatives	羧酸及其衍生物	Amino acids, peptides, and analogues	氨基酸、肽和类似物	2566-39-4""	HMDB0011171	Organic acids and derivatives	Carboxylic acids and derivatives	Amino acids, peptides, and analogues	_	_	_	_	_	_	_	151023	CC(C)CC(C(=O)O)NC(=O)CCC(C(=O)O)N	MYFMARDICOWMQP-YUMQZZPRSA-N	57614565.9455964	58117818.5672318	54966823.16810732	57437223.59213984	44731145.38521192	61736570.24483786	42837603.58437838	41849579.6311366	66440330.49187363	54575182.4484152	80181631.95210752	59918026.87669867	61663813.47636048	61501075.0975813	74020328.70775229
Com_975_neg	Salvinorin B	_	N	C21H26O7	390.168	389.161	0.97075	[M-H]-	6.218	0.55	1	C18	Lipids and lipid-like molecules	脂质和类脂分子	Prenol lipids	异戊烯醇脂	Terpene lactones	萜内酯	92545-30-7""	_	_	_	_	_	_	_	_	_	_	_	11440685	CC12CCC3C(=O)OC(CC3(C1C(=O)C(CC2C(=O)OC)O)C)C4=COC=C4	BLTMVAIOAAGYAR-CEFSSPBYSA-N	530442.124340625	565241.9693545814	502763.0999750296	544794.1243156939	606814.0900100926	551280.2045722118	578802.2719936507	601396.2348451205	572398.8552078349	501299.9686521955	504432.0752947067	674095.8368944953	463692.4767120027	728753.426046787	518514.4991960574
Com_109_neg	4-hydroxyglutamate	4-羟基-L-谷氨酸	N	C5H9NO5	163.048	144.03	0.35852	[M-H-H2O]-	1.426	0.64	1	C18	Organic acids and derivatives	有机酸及其衍生物	Carboxylic acids and derivatives	羧酸及其衍生物	Amino acids, peptides, and analogues	氨基酸、肽和类似物	2485-33-8""	HMDB0002273	Organic acids and derivatives	Carboxylic acids and derivatives	Amino acids, peptides, and analogues	L-erythro-4-Hydroxyglutamate	C05947	map00330;map01100	_	_	_	_	440854	C(C(C(=O)O)N)C(C(=O)O)O	HBDWQSHEVMSFGY-STHAYSLISA-N	2978367.19275789	2475195.10252184	3221231.876107794	2562045.218715779	1550301.134169745	3265849.366166885	1809395.064444926	2519346.847681929	2130030.218262535	3727556.315979057	5329202.482829067	3110492.473279255	3840024.347373033	2712640.929597689	4952709.116879158
Com_688_neg	phenol glucuronide	苯基-D-葡萄糖醛酸	N	C12H14O7	270.074	269.067	1.60005	[M-H]-	5.395	0.89	1	C18	Organic oxygen compounds	有机氧化合物	Organooxygen compounds	有机氧化合物	Carbohydrates and carbohydrate conjugates	碳水化合物和碳水化合物结合物	17685-05-1""	HMDB0060014	Organic oxygen compounds	Organooxygen compounds	Carbohydrates and carbohydrate conjugates	_	_	_	_	_	_	_	87235	C1=CC=C(C=C1)OC2C(C(C(C(O2)C(=O)O)O)O)O	WVHAUDNUGBNUDZ-GOVZDWNOSA-N	10742380.1443863	11253409.62165464	10500763.74480437	11074259.9898926	10909707.0433188	8297866.079249301	6703398.809020292	11381785.37855932	16237054.61463952	10084878.30092655	17848687.03094101	15410765.04092023	14434602.19790931	13425394.85259453	5339859.459563512
Com_551_neg	indoleacetylglycine	N-3-吲哚乙酰甘氨酸	N	C12H12N2O3	232.085	231.078	1.33057	[M-H]-	5.613	0.76	1	C18	Organic acids and derivatives	有机酸及其衍生物	Carboxylic acids and derivatives	羧酸及其衍生物	Amino acids, peptides, and analogues	氨基酸、肽和类似物	13113-08-1""	HMDB0240661	Organic acids and derivatives	Carboxylic acids and derivatives	Amino acids, peptides, and analogues	_	_	_	_	_	_	_	446640	C1=CC=C2C(=C1)C(=CN2)CC(=O)NCC(=O)O	YDXXLJMIHMIOIF-UHFFFAOYSA-N	5119720.26877603	5047485.00120019	4864020.25086903	4374956.975668905	4360739.769300894	4095703.935266734	2610725.426098436	3025680.564929205	5504106.595305474	5461072.41021221	6527538.51125711	4912890.018351942	4151223.625685141	4619344.712456695	8012382.211047294
Com_970_neg	Artesunate	青蒿脂	N	C19H28O8	384.178	383.172	2.53401	[M-H]-	5.966	0.68	1	C18	Lipids and lipid-like molecules	脂质和类脂分子	Prenol lipids	异戊烯醇脂	Sesquiterpenoids	倍半萜类	88495-63-0""	HMDB0240267	Lipids and lipid-like molecules	Prenol lipids	Sesquiterpenoids	_	_	_	_	_	_	_	6917864	CC1CCC2C(C(OC3C24C1CCC(O3)(OO4)C)OC(=O)CCC(=O)O)C	FIHJKUPKCHIPAT-AHIGJZGOSA-N	5987900.08090386	5778164.020495458	5837159.140743851	11319507.8256246	9509263.331917772	1548140.39701873	8945646.620757576	9529804.359001135	9728986.455511162	8967133.19378219	4906997.502941203	5246022.160391567	3516768.092776405	5832069.498973409	3848570.964333436
Com_522_neg	6-Pentyl-2H-pyran-2-one	6-戊基-2-吡喃酮	N	C10H14O2	166.099	225.114	1.69175	[M+CH3COOH-H]-	6.02	0.88	1	C18	Organoheterocyclic compounds	有机杂环化合物	Pyrans	吡喃	Pyranones and derivatives	吡喃酮及其衍生物	27593-23-3""	HMDB0031085	Organoheterocyclic compounds	Pyrans	Pyranones and derivatives	_	_	_	_	_	_	_	33960	CCCCCC1=CC=CC(=O)O1	MAUFTTLGOUBZNA-UHFFFAOYSA-N	51143580.4776552	54044888.06989162	50475208.23290692	263811383.0435689	237017352.2452592	44108095.65809837	241408220.6584938	275961735.8179767	277307380.8056598	41375710.88776589	26425621.61164033	158397679.2165945	45679665.13276891	13798826.51495982	38304561.51618497
Com_457_neg	DIMETHYL 4-HYDROXYISOPHTHALATE	4-羟基间苯二甲酸二甲酯	N	C10H10O5	210.053	209.046	1.73185	[M-H]-	5.682	0.68	1	C18	Benzenoids	苯类化合物	Benzene and substituted derivatives	苯及其取代衍生物	Benzoic acids and derivatives	苯甲酸及其衍生物	5985-24-0""	_	_	_	_	_	_	_	_	_	_	_	80087	COC(=O)C1=CC(=C(C=C1)O)C(=O)OC	ALBUJVBOIXVVLS-UHFFFAOYSA-N	2832824.93237352	2687242.647708919	2749604.169953773	4654048.108995446	2487611.29254426	3347943.16639891	3264168.901576391	2983163.572536737	4935306.744157439	1594167.806762854	2876540.163275715	1990796.16554726	2163040.617248775	4012686.796928981	10165302.6352301
Com_455_neg	Valerophenone	苯戊酮	N	C11H14O	162.104	207.103	1.56282	[M+HCOOH-H]-	6.157	0.55	1	C18	Organic oxygen compounds	有机氧化合物	Organooxygen compounds	有机氧化合物	Carbonyl compounds	羰基化合物	1009-14-9""	HMDB0031208	Organic oxygen compounds	Organooxygen compounds	Carbonyl compounds	_	_	_	_	_	_	_	66093	CCCCC(=O)C1=CC=CC=C1	XKGLSKVNOSHTAD-UHFFFAOYSA-N	6455680.63447045	7964802.612603467	7821105.357272084	49923185.52727661	76901683.10881294	6625705.903731227	44296785.85701887	93165932.9274673	53090269.41336013	10341751.81459098	8136338.508346543	34844019.57203266	7163329.312693324	6568496.935632225	6088124.414658904
Com_832_neg	phenylalanylphenylalanine	L-苯丙氨酸-L-苯丙氨酸	N	C18H20N2O3	312.147	311.141	1.90996	[M-H]-	7.034	0.66	1	C18	Organic acids and derivatives	有机酸及其衍生物	Carboxylic acids and derivatives	羧酸及其衍生物	Amino acids, peptides, and analogues	氨基酸、肽和类似物	2577-40-4""	HMDB0013302	Organic acids and derivatives	Carboxylic acids and derivatives	Amino acids, peptides, and analogues	_	_	_	_	_	_	_	6993090	C1=CC=C(C=C1)CC(C(=O)NC(CC2=CC=CC=C2)C(=O)O)N	GKZIWHRNKRBEOH-HOTGVXAUSA-N	314101.846841907	440234.0545920697	414199.7276684425	545334.8304905385	633028.3449026269	447969.241435349	686802.8043894003	675355.0875291792	409445.6133477912	448864.4176930421	513687.9721096058	1252762.474576649	487621.580497884	524755.8109859432	368787.5101190375
Com_990_neg	(3b,5b,7a,12a)-3,7,12-trihydroxy-Cholan-24-oic acid	3β-胆酸	N	C24H40O5	408.288	407.281	1.10716	[M-H]-	7.384	0.98	1	C18	Lipids and lipid-like molecules	脂质和类脂分子	Steroids and steroid derivatives	类固醇和类固醇衍生物	Bile acids, alcohols and derivatives	胆汁酸、醇及其衍生物	3338-16-7""	HMDB0000419	Lipids and lipid-like molecules	Glycerolipids	Diradylglycerols	_	_	_	LMST04010086	Sterol Lipids [ST]	Bile acids and derivatives [ST04]	C24 bile acids, alcohols, and derivatives [ST0401]	5283870	CC(CCC(=O)O)C1CCC2C1(C(CC3C2C(CC4C3(CCC(C4)O)C)O)O)C	BHQCQFFYRZLCQQ-UXWVVXDJSA-N	13582923.8998275	13776001.82825319	14143364.78083132	18871811.25776481	11810416.7576231	12201645.36443894	7702679.132687579	7076924.595572585	41736887.84521081	861346.9761424767	656684.1009896336	382804.8142543778	8393347.271335587	303658.9194710686	434395.9781655213
Com_846_neg	PROSTAGLANDIN B2	前列腺素 B2	N	C20H30O4	334.214	315.197	1.06162	[M-H-H2O]-	6.559	0.66	1	C18	Lipids and lipid-like molecules	脂质和类脂分子	Fatty Acyls	脂肪酰类	Eicosanoids	类二十烷酸	13367-85-6""	_	_	_	_	Prostaglandin B2; PGB2	C05954	map00590;map01100;map04726	LMFA03010018	Fatty Acyls [FA]	Eicosanoids [FA03]	Prostaglandins [FA0301]	5280881	CCCCCC(C=CC1=C(C(=O)CC1)CC=CCCCC(=O)O)O	PRFXRIUZNKLRHM-HKVRTXJWSA-N	14138004.8247529	13325530.86543579	17238445.97360317	21696512.0928737	18965541.07314356	13946313.08325158	18840470.13308399	21727183.58082456	11606975.08103784	21783658.60583433	13971337.76305635	23587672.71473548	17872970.62084345	13155836.30962918	10968657.46349491
Com_988_neg	7-KETODEOXYCHOLIC ACID	7-脱氢胆酸	N	C24H38O5	406.272	405.265	1.34365	[M-H]-	6.873	0.84	1	C18	Lipids and lipid-like molecules	脂质和类脂分子	Steroids and steroid derivatives	类固醇和类固醇衍生物	Bile acids, alcohols and derivatives	胆汁酸、醇及其衍生物	911-40-0""	HMDB0000391	Lipids and lipid-like molecules	Steroids and steroid derivatives	Bile acids, alcohols and derivatives	7-Oxodeoxycholate; 7-Ketocholate; 3alpha,12alpha-Dihydroxy-7-oxo-5beta-cholanoate; 3alpha,12alpha-Dihydroxy-7-oxo-5beta-cholan-24-oate	C04643	_	LMST04010184	Sterol Lipids [ST]	Bile acids and derivatives [ST04]	C24 bile acids, alcohols, and derivatives [ST0401]	188292	CC(CCC(=O)O)C1CCC2C1(C(CC3C2C(=O)CC4C3(CCC(C4)O)C)O)C	RHCPKKNRWFXMAT-RRWYKFPJSA-N	10396200.5829481	10312290.41491789	10560486.67974026	33704511.43825071	20607890.01266608	12745757.59616484	4843122.066008446	5487787.018818872	24638359.5413853	462565.2818717479	2667102.888011772	681487.5984324302	3400554.526558355	548110.0861494977	909382.3751814138
Com_980_neg	5beta-Cholanic acid-3beta,12alpha-diol	3β-脱氧胆酸	N	C24H40O4	392.293	391.286	1.42019	[M-H]-	8.111	0.98	1	C18	Lipids and lipid-like molecules	脂质和类脂分子	Steroids and steroid derivatives	类固醇和类固醇衍生物	Bile acids, alcohols and derivatives	胆汁酸、醇及其衍生物	570-63-8""	HMDB0000438	Lipids and lipid-like molecules	Steroids and steroid derivatives	Bile acids, alcohols and derivatives	3beta,12alpha-Dihydroxy-5beta-cholanoate; 3beta,12alpha-Dihydroxy-5beta-cholanoic acid	C20865	map00121	LMST04010042	Sterol Lipids [ST]	Bile acids and derivatives [ST04]	C24 bile acids, alcohols, and derivatives [ST0401]	160530	CC(CCC(=O)O)C1CCC2C1(C(CC3C2CCC4C3(CCC(C4)O)C)O)C	KXGVEGMKQFWNSR-OFYXWCICSA-N	43542827.4195555	45403612.81644938	43019108.2545652	79922190.4523246	33816322.25579449	19505228.19670081	24570122.76193389	21613248.80960222	31942946.40610268	6166565.958622579	17427427.85216502	1.26408e+07	28029023.00724983	14524877.20783377	15523431.59115086
Com_926_neg	Prostaglandin G2	前列腺素 G2	N	C20H32O6	368.22	349.203	1.33217	[M-H-H2O]-	6.499	0.76	1	C18	Lipids and lipid-like molecules	脂质和类脂分子	Fatty Acyls	脂肪酰类	Eicosanoids	类二十烷酸	51982-36-6""	HMDB0003235	Lipids and lipid-like molecules	Fatty Acyls	Eicosanoids	Prostaglandin G2; PGG2	C05956	map00590;map01100;map04611;map04726;map07034	LMFA03010009	Fatty Acyls [FA]	Eicosanoids [FA03]	Prostaglandins [FA0301]	5280883	CCCCCC(C=CC1C2CC(C1CC=CCCCC(=O)O)OO2)OO	SGUKUZOVHSFKPH-YNNPMVKQSA-N	76476552.9995801	74288070.732314	75949163.36611043	93272193.87737024	88244944.78131066	56285565.46533526	97465497.07784478	91542805.18798377	65152402.63270164	143769032.657849	49821387.28191741	141789650.8995546	70014945.70217209	71979230.63645034	58835505.67238463
Com_323_neg	alpha-glutamylglycine	(S)-4-氨基-5-((羧甲基)氨基)-5-氧代戊酸	N	C7H12N2O5	204.075	185.057	0.26141	[M-H-H2O]-	1.421	0.68	1	C18	Organic acids and derivatives	有机酸及其衍生物	Carboxylic acids and derivatives	羧酸及其衍生物	Amino acids, peptides, and analogues	氨基酸、肽和类似物	13716-89-7""	HMDB0028819	Organic acids and derivatives	Carboxylic acids and derivatives	Amino acids, peptides, and analogues	_	_	_	_	_	_	_	6427052	C(CC(=O)O)C(C(=O)NCC(=O)O)N	LSPKYLAFTPBWIL-BYPYZUCNSA-N	2617205.24511375	2549568.42568449	2917161.208176727	2293962.191617917	3031614.263426034	2413597.434410107	2475166.722130395	2633236.758659206	2206068.144821801	2635253.220816064	2878186.050364424	2500315.489689291	2402316.162409579	2849836.507866573	7606147.415757225
Com_325_neg	prolylalanine	脯氨酰丙氨酸	N	C8H14N2O3	186.1	185.093	1.05078	[M-H]-	1.665	0.68	1	C18	Organic acids and derivatives	有机酸及其衍生物	Carboxylic acids and derivatives	羧酸及其衍生物	Amino acids, peptides, and analogues	氨基酸、肽和类似物	6422-36-2""	_	_	_	_	_	_	_	_	_	_	_	6347578	CC(C(=O)O)NC(=O)C1CCCN1	FELJDCNGZFDUNR-WDSKDSINSA-N	89544754.8086124	87937345.23067605	48529863.1362245	58879061.18434333	80875257.04535106	65304126.2894012	89441729.89656365	71792867.58397771	101267086.7526239	36634962.78925672	52588301.05499543	83447073.4717604	82633243.954109	114522475.7694286	63554724.93973231
Com_546_neg	N2,N6-diacetyllysine	N2,N6-二乙酰-L-赖氨酸	N	C10H18N2O4	230.127	229.12	1.14864	[M-H]-	4.964	0.64	1	C18	Organic acids and derivatives	有机酸及其衍生物	Carboxylic acids and derivatives	羧酸及其衍生物	Amino acids, peptides, and analogues	氨基酸、肽和类似物	499-86-5""	_	_	_	_	_	_	_	_	_	_	_	7019608	CC(=O)NCCCCC(C(=O)O)NC(=O)C	ZHZUEHHBTYJTKY-VIFPVBQESA-N	1428922.71017341	1442711.810371954	1383934.781880096	986667.7332355132	943605.1220856666	1144265.891113677	823559.7234926082	1256429.935972679	1133122.181646219	2945388.052527446	3123983.102436725	2106640.452332747	2097675.898907753	1755932.208298298	3803886.866415768
Com_213_neg	4-Butylresorcinol	4-正丁基间苯二酚	N	C10H14O2	166.099	165.092	1.20609	[M-H]-	6.086	0.82	1	C18	Benzenoids	苯类化合物	Phenols	酚类	Benzenediols	苯二醇类	18979-61-8""	_	_	_	_	4-n-Butylresorcinol; Rucinol (TN)	C18343	_	_	_	_	_	205912	CCCCC1=C(C=C(C=C1)O)O	CSHZYWUPJWVTMQ-UHFFFAOYSA-N	5214829.05250966	5189427.740656283	5179264.215703256	17660810.55138277	19638576.85880897	5523456.546394536	18458961.96129397	23946487.38192527	16804879.78467022	6517851.6347804	6436699.347305242	17604444.62255284	4697365.668848831	5253557.490388695	3895220.101755235
Com_116_neg	Dimethylbenzimidazole	5,6-二甲苯井咪唑	N	C9H10N2	146.084	145.077	1.28957	[M-H]-	5.03	0.66	1	C18	Organoheterocyclic compounds	有机杂环化合物	Benzimidazoles	苯并咪唑类	_	_	582-60-5""	HMDB0003701	Organoheterocyclic compounds	Benzimidazoles	_	Dimethylbenzimidazole; 5,6-Dimethylbenzimidazole	C03114	map00740;map00860;map01100	_	_	_	_	675	CC1=CC2=C(C=C1C)N=CN2	LJUQGASMPRMWIW-UHFFFAOYSA-N	15750599.311429	16393038.86542772	15778001.74577536	32471609.6562169	12117963.8009256	34434124.50912343	17684150.11595123	18990091.05999633	21477880.12542227	12827617.44179427	23865534.40080289	4472101.990169693	27193166.83048467	10932214.34677362	19443170.79487183
Com_984_neg	3alpha,11beta,21-trihydroxy-5beta-pregnan-20-one	N-(三甲基硅基)吗啉	N	C21H34O4	350.246	395.244	1.31813	[M+HCOOH-H]-	6.99	0.71	1	C18	Lipids and lipid-like molecules	脂质和类脂分子	Steroids and steroid derivatives	类固醇和类固醇衍生物	Hydroxysteroids	羟基类固醇	68-42-8""	HMDB0000268	Lipids and lipid-like molecules	Steroids and steroid derivatives	Hydroxysteroids	Tetrahydrocorticosterone	C05476	map00140	LMST02030100	Sterol Lipids [ST]	Steroids [ST02]	C21 steroids (gluco/mineralocorticoids, progestogins) and derivatives [ST0203]	65553	CC12CCC(CC1CCC3C2C(CC4(C3CCC4C(=O)CO)C)O)O	RHQQHZQUAMFINJ-DTDWNVJFSA-N	7724055.8453867	7490332.135277227	7798687.320652594	5955063.769100662	6453787.052491077	7835112.950307693	6934719.299359869	6089590.39618789	4551904.57439607	10171964.02222733	5046941.44114038	7854401.721025935	6816515.159402596	7476216.277088586	15828275.96688084
Com_651_neg	glucosamine-6-phosphate	D-氨基葡萄糖-6-磷酸	N	C6H14NO8P	259.046	258.038	0.36007	[M-H]-	1.458	0.76	1	C18	Organic oxygen compounds	有机氧化合物	Organooxygen compounds	有机氧化合物	Carbohydrates and carbohydrate conjugates	碳水化合物和碳水化合物结合物	3616-42-0""	HMDB0250754	Organic oxygen compounds	Organooxygen compounds	Carbohydrates and carbohydrate conjugates	_	_	_	_	_	_	_	121988	C(C(C(C(C(C=O)N)O)O)O)OP(=O)(O)O	AEJSSXDYDSUOOZ-SLPGGIOYSA-N	2113595.07982557	1778423.625494121	1993856.507708493	3250636.024610134	186356.3806234672	4866697.294959516	1595306.908568581	2546220.513088488	2264264.331553952	6382385.332202628	2642901.171543258	3441536.004054049	2752905.682015063	1256255.698138558	2022561.652152225
Com_822_neg	indoxyl glucuronide	吲哚基葡糖苷酸	N	C14H15NO7	309.085	308.078	1.87858	[M-H]-	5.332	0.82	1	C18	Organic oxygen compounds	有机氧化合物	Organooxygen compounds	有机氧化合物	Carbohydrates and carbohydrate conjugates	碳水化合物和碳水化合物结合物	35804-66-1""	HMDB0010319	Organic oxygen compounds	Organooxygen compounds	Carbohydrates and carbohydrate conjugates	_	_	_	_	_	_	_	2733785	C1=CC=C2C(=C1)C(=CN2)OC3C(C(C(C(O3)C(=O)O)O)O)O	KUYNOZVWCFXSNE-BYNIDDHOSA-N	3477439.73071874	3525831.214131247	3465732.443240373	768961.4711424317	52717.03559463242	4223051.903635373	38732.46489424274	739023.6640829381	165711.8927699203	3708050.595112809	5377090.844612387	38582.79372590807	3808544.730880103	3644628.253870774	5627925.753976137
Com_186_neg	7-Hydroxy-3,4-dihydrocarbostyril	3,4-二氢-7-羟基-喹啉酮	N	C9H9NO2	163.063	162.056	1.5122	[M-H]-	6.134	0.55	1	C18	Organoheterocyclic compounds	有机杂环化合物	Quinolines and derivatives	喹啉及其衍生物	Quinolones and derivatives	喹诺酮类及其衍生物	22246-18-0""	_	_	_	_	_	_	_	_	_	_	_	2785758	C1CC(=O)NC2=C1C=CC(=C2)O	LKLSFDWYIBUGNT-UHFFFAOYSA-N	16537890.3819361	17616913.02792634	16091559.55781506	20867123.94349046	20826241.63579846	19332986.98381878	23320169.67885684	19855843.27831969	28606992.81435668	12959435.19585003	20063175.33792698	19853763.58979633	20687246.19230425	18399553.06370004	16393803.28017327
Com_189_neg	trans-3-Hydroxycinnamic acid	3-羟基肉桂酸	N	C9H8O3	164.047	163.04	1.93048	[M-H]-	5.665	0.89	1	C18	Phenylpropanoids and polyketides	苯丙素类和聚酮类	Cinnamic acids and derivatives	肉桂酸及其衍生物	Hydroxycinnamic acids and derivatives	羟基肉桂酸及其衍生物	14755-02-3""	HMDB0001713	Phenylpropanoids and polyketides	Cinnamic acids and derivatives	Hydroxycinnamic acids and derivatives	trans-3-Hydroxycinnamate; (2E)-3-(3-Hydroxyphenyl)prop-2-enoate	C12621	map00360;map01120;map01220	_	_	_	_	637541	C1=CC(=CC(=C1)O)C=CC(=O)O	KKSDGJDHHZEWEP-SNAWJCMRSA-N	51823053.8679866	53418484.68634682	49071230.38938493	45161264.36253818	20943056.80615901	23627946.32237876	16740179.80139291	25656687.05197957	51602016.85480346	57895934.47638258	76543054.80584252	34059060.14706232	71614535.11379696	68395806.27841434	67155691.04362729
Com_449_neg	N-Acetyl-DL-phenylalanine	N-乙酰-DL-苯丙氨酸	N	C11H13NO3	207.09	206.083	1.53823	[M-H]-	5.798	0.93	1	C18	Organic acids and derivatives	有机酸及其衍生物	Carboxylic acids and derivatives	羧酸及其衍生物	Amino acids, peptides, and analogues	氨基酸、肽和类似物	2901-75-9""	HMDB0255056	Organic acids and derivatives	Carboxylic acids and derivatives	Amino acids, peptides, and analogues	N-Acetylphenylalanine beta-naphthyl ester; N-Acetyl-DL-phenylalanine beta-naphthyl ester	C11341	_	_	_	_	_	2000	CC(=O)NC(CC1=CC=CC=C1)C(=O)O	CBQJSKKFNMDLON-UHFFFAOYSA-N	96973737.2388281	99048113.58381322	93893434.27117038	64190061.1170675	82483510.0508278	64895313.52694286	51156050.42922283	54972201.22377933	80949587.71499182	135642830.3663563	181535132.857467	97223224.20341016	86786848.84018509	118644948.2909332	169778224.536446
Com_393_neg	Calcium D-galactonate	D-半乳糖酸钙	N	C6H12O7	196.058	195.051	0.87585	[M-H]-	1.395	0.97	1	C18	Organic acids and derivatives	有机酸及其衍生物	Hydroxy acids and derivatives	羟基酸及其衍生物	Medium-chain hydroxy acids and derivatives	中链羟基酸及其衍生物	69617-74-9""	HMDB0000565	Organic acids and derivatives	Hydroxy acids and derivatives	Medium-chain hydroxy acids and derivatives	D-Galactonate; D-Galactonic acid	C00880	map00052;map01100;map01120	_	_	_	_	128869	C(C(C(C(C(C(=O)O)O)O)O)O)O	RGHNJXZEOKUKBD-MGCNEYSASA-N	124096996.140586	125302442.1156571	120871301.3169147	112821029.5620526	99438558.39229068	123478997.3743518	97963625.42905807	94282924.77607088	117516209.4073727	136033678.7487397	131499029.4764212	117215319.6396647	113114474.2093587	129245876.4509349	105627190.8441347
Com_987_neg	7,12-diketolithocholic acid	7,12-二酮石胆酸	N	C24H36O5	404.256	403.25	1.49502	[M-H]-	6.85	0.57	1	C18	Lipids and lipid-like molecules	脂质和类脂分子	Steroids and steroid derivatives	类固醇和类固醇衍生物	Bile acids, alcohols and derivatives	胆汁酸、醇及其衍生物	517-33-9""	_	_	_	_	_	_	_	LMST04010192	Sterol Lipids [ST]	Bile acids and derivatives [ST04]	C24 bile acids, alcohols, and derivatives [ST0401]	3080560	CC(CCC(=O)O)C1CCC2C1(C(=O)CC3C2C(=O)CC4C3(CCC(C4)O)C)C	MAFJMPFLJJCSTB-FQBQTYDJSA-N	286671.564458555	452151.8190447536	383619.2964532026	1245790.321618201	1295355.64340265	352664.8817978635	1484731.893762857	1277931.341440937	1726647.497887091	706924.5015283391	177371.5530636208	2156186.448891002	288893.6586251004	309108.1267334822	316831.3523952333
Com_1015_neg	3alpha,7alpha-dihydroxy-12-oxo-5beta-cholanic acid	3alpha，7alpha-二羟基-12-氧代-5beta-胆烷酸	N	C24H38O5	406.272	451.271	2.05278	[M+HCOOH-H]-	6.891	0.61	1	C18	Lipids and lipid-like molecules	脂质和类脂分子	Steroids and steroid derivatives	类固醇和类固醇衍生物	Bile acids, alcohols and derivatives	胆汁酸、醇及其衍生物	2458-08-4""	HMDB0000400	Lipids and lipid-like molecules	Steroids and steroid derivatives	Bile acids, alcohols and derivatives	_	_	_	LMST04010176	Sterol Lipids [ST]	Bile acids and derivatives [ST04]	C24 bile acids, alcohols, and derivatives [ST0401]	94235	CC(CCC(=O)O)C1CCC2C1(C(=O)CC3C2C(CC4C3(CCC(C4)O)C)O)C	MIHNUBCEFJLAGN-DMMBONCOSA-N	6207732.01561344	5642827.313942926	6132417.494843356	23572557.21870572	13707978.75024049	7442896.903325158	3011503.995426274	3473457.330930745	12379756.025709	420875.545288789	978366.7714591072	528846.4509909897	1918050.530252223	236377.5762874501	398420.372933221
Com_368_neg	(+/-)-Jasmonic acid	(±)-茉莉酸	N	C12H18O3	210.126	191.108	1.12593	[M-H-H2O]-	6.291	0.81	1	C18	Lipids and lipid-like molecules	脂质和类脂分子	Fatty Acyls	脂肪酰类	Lineolic acids and derivatives	亚麻酸及其衍生物	77026-92-7""	HMDB0032797	Lipids and lipid-like molecules	Fatty Acyls	Lineolic acids and derivatives	(-)-Jasmonic acid; Jasmonic acid; {(1R,2R)-3-Oxo-2-[(Z)pent-2-enyl]cyclopent-2-enyl}acetic acid; Jasmonate; (-)-Jasmonate	C08491	map00592;map01060;map01070;map01100;map01110;map04075	LMFA02020001	Fatty Acyls [FA]	Octadecanoids [FA02]	Jasmonic acids [FA0202]	5281166	CC\C=C/C[C@@H]1[C@@H](CC(O)=O)CCC1=O	ZNJFBWYDHIGLCU-HWKXXFMVSA-N	5201524.50544007	5153785.650795612	4627967.754646061	27285545.38113041	15394275.16688187	4206442.775640239	19728900.7780105	49618389.77488588	29579946.85340637	7108403.989852367	4181076.992678479	16069698.93253491	4358256.535929279	4344145.437292015	3466726.032189668
Com_915_neg	Gibberellin A24	赤霉素A24	N	C20H26O5	346.178	345.171	0.81111	[M-H]-	6.223	0.51	1	C18	Lipids and lipid-like molecules	脂质和类脂分子	Prenol lipids	异戊烯醇脂	Diterpenoids	二萜类	19427-32-8""	HMDB0303459	Lipids and lipid-like molecules	Prenol lipids	Diterpenoids	Gibberellin A24	C11861	map00904;map01110	LMPR0104170018	Prenol Lipids [PR]	Isoprenoids [PR01]	C20 isoprenoids (diterpenes) [PR0104]	12310191	CC1(CCCC2(C=O)C3CCC4CC3(CC4=C)C(C12)C(O)=O)C(O)=O	QQRSSHFHXYSOMF-UHFFFAOYSA-N	3693719.36889624	6465533.466176093	5802413.144206601	8619113.771345137	8185733.989248798	3840546.330719874	8723364.288361972	13130706.79667447	7572665.14365306	11873105.62545885	2694877.374565638	19059866.7145661	4717622.439757963	3998957.441781006	5676469.223484291
Com_918_neg	AMP	一磷酸腺苷	N	C10H14N5O7P	347.063	346.056	0.43826	[M-H]-	1.43	0.84	1	C18	Nucleosides, nucleotides, and analogues	核苷、核苷酸和类似物	Purine nucleotides	嘌呤核苷酸	Purine ribonucleotides	嘌呤核糖核苷酸	61-19-8""	HMDB0011617	Organic oxygen compounds	Organooxygen compounds	Carbohydrates and carbohydrate conjugates	AMP; Adenosine 5'-monophosphate; Adenylic acid; Adenylate; 5'-AMP; 5'-Adenylic acid; 5'-Adenosine monophosphate; Adenosine 5'-phosphate	C00020	map00230;map00908;map01060;map01065;map01070;map01100;map01110;map01130;map01523;map04022;map04024;map04068;map04150;map04151;map04152;map04211;map04740;map04742;map04923;map04924	_	_	_	_	6083	C1=NC(=C2C(=N1)N(C=N2)C3C(C(C(O3)COP(=O)(O)O)O)O)N	UDMBCSSLTHHNCD-KQYNXXCUSA-N	138903514.546952	135084943.2776409	130855036.2041923	157381770.7850215	171345811.2635306	154827226.1893504	162540025.8033838	133695098.4164384	169169797.3337288	164009948.0073695	173348219.9751592	88614215.74842915	132721803.8547676	157421656.8107755	150926367.5117558
Com_652_neg	Glucose 6-phosphate	D-葡糖-6-磷酸	N	C6H13O9P	260.03	259.023	1.80867	[M-H]-	1.44	0.98	1	C18	Organic oxygen compounds	有机氧化合物	Organooxygen compounds	有机氧化合物	Carbohydrates and carbohydrate conjugates	碳水化合物和碳水化合物结合物	3671-99-6""	_	_	_	_	_	_	_	_	_	_	_	439958	C(C(C(C(C(C=O)O)O)O)O)OP(=O)(O)O	VFRROHXSMXFLSN-SLPGGIOYSA-N	89696929.6295874	92992028.9648862	91833661.3622182	71819005.97632262	100401967.4070108	80338687.95395066	77623622.67661624	78987412.23747228	120914558.1787177	148391670.6710496	80013221.62874505	71446886.2435969	69031794.53624468	90740981.99084993	86605045.01228884
Com_322_neg	D-(-)-3-Phosphoglyceric acid disodium salt	D-（-）-3-磷酸甘油	N	C3H7O7P	185.993	184.986	0.27482	[M-H]-	1.533	0.96	1	C18	Organic oxygen compounds	有机氧化合物	Organooxygen compounds	有机氧化合物	Carbohydrates and carbohydrate conjugates	碳水化合物和碳水化合物结合物	80731-10-8""	HMDB0060180	Organic oxygen compounds	Organooxygen compounds	Carbohydrates and carbohydrate conjugates	3-Phospho-D-glycerate; D-Glycerate 3-phosphate; 3-Phospho-(R)-glycerate; 3-Phosphoglycerate	C00197	map00010;map00030;map00260;map00561;map00630;map00680;map00710;map01060;map01061;map01062;map01063;map01064;map01065;map01066;map01070;map01100;map01110;map01120;map01130;map01200	_	_	_	_	439183	C(C(C(=O)O)O)OP(=O)(O)O	OSJPPGNTCRNQQC-UWTATZPHSA-N	535299505.294471	530092072.3036798	536655120.7342135	604079748.6598426	395423791.8370289	492393109.7850033	413676225.6290001	507590981.0263218	544566736.5158145	562686725.9274706	500531193.6835383	465605397.6014707	460301557.5067052	458065085.3471924	374584549.6761767
Com_739_neg	Genkwanin	芜花素(5,4'二羟-7-甲氧基黄酮)	N	C16H12O5	284.068	283.061	0.47466	[M-H]-	5.641	0.55	1	C18	Phenylpropanoids and polyketides	苯丙素类和聚酮类	Flavonoids	黄酮类化合物	O-methylated flavonoids	O-甲基化黄酮类化合物	437-64-9""	HMDB0252684	Phenylpropanoids and polyketides	Flavonoids	O-methylated flavonoids	Genkwanin; Apigenin 7-methyl ether	C10046	_	LMPK12111018	Polyketides [PK]	Flavonoids [PK12]	Flavones and Flavonols [PK1211]	5281617	COC1=CC(O)=C2C(=O)C=C(OC2=C1)C1=CC=C(O)C=C1	JPMYFOBNRRGFNO-UHFFFAOYSA-N	1568520.80880285	1425688.221705108	1534679.11594684	561414.3806040686	609228.2410377722	270288.3646693289	1033643.887449729	621982.1762884923	792956.8258402854	2089132.034305092	2389088.182166616	1413812.860353693	1603982.106947101	1099788.678290009	2344487.24514387
Com_687_neg	Genistein	染料木素	N	C15H10O5	270.053	269.046	1.99439	[M-H]-	6.129	0.81	1	C18	Phenylpropanoids and polyketides	苯丙素类和聚酮类	Isoflavonoids	异黄酮类	Isoflav-2-enes	异黄-2-烯	446-72-0""	HMDB0003217	Phenylpropanoids and polyketides	Isoflavonoids	Isoflav-2-enes	Genistein 7-O-beta-D-glucoside; Genistein	C09126	map00943	LMPK12050218	Polyketides [PK]	Flavonoids [PK12]	Isoflavonoids [PK1205]	5280961	OC1=CC=C(C=C1)C1=COC2=CC(O)=CC(O)=C2C1=O	TZBJGXHYKVUXJN-UHFFFAOYSA-N	6.73993e+06	6164477.906670613	6115374.391100412	2497263.965149486	1791749.740906991	2114925.234780014	1302464.517537832	1783406.981549235	1775351.60073767	6579332.230539923	11356530.21828877	1820180.628523843	6253383.027695797	15375188.60002146	11956918.57719086
Com_1011_neg	Baicalin	黄芩苷	N	C21H18O11	446.085	445.079	2.18732	[M-H]-	5.6	0.74	1	C18	Phenylpropanoids and polyketides	苯丙素类和聚酮类	Flavonoids	黄酮类化合物	Flavonoid glycosides	黄酮糖苷	21967-41-9""	HMDB0041832	Phenylpropanoids and polyketides	Flavonoids	Flavonoid glycosides	Baicalin; Baicalein 7-O-glucuronide	C10025	_	LMPK12111081	Polyketides [PK]	Flavonoids [PK12]	Flavones and Flavonols [PK1211]	13654833	O[C@@H]1[C@@H](O)[C@@H](OC2=C(O)C(O)=C3C(=O)C=C(OC3=C2)C2=CC=CC=C2)O[C@@H]([C@H]1O)C(O)=O	IKIIZLYTISPENI-UNJWAJPSSA-N	2845939.26931641	2646336.732856577	2864150.230437615	2501252.121869271	1076825.823407685	1047199.849670248	1013676.326550674	838045.6676249732	1018292.95972071	4166171.03668195	4213785.595278275	2614013.04651526	3856979.863217823	3218164.027870473	4872791.449489529
Com_621_neg	Daidzein	大豆苷元	N	C15H10O4	254.058	253.051	1.36496	[M-H]-	5.631	0.84	1	C18	Phenylpropanoids and polyketides	苯丙素类和聚酮类	Isoflavonoids	异黄酮类	Isoflav-2-enes	异黄-2-烯	486-66-8""	HMDB0003312	Phenylpropanoids and polyketides	Isoflavonoids	Isoflav-2-enes	Daidzein	C10208	map00943;map01061;map01110	LMPK12050038	Polyketides [PK]	Flavonoids [PK12]	Isoflavonoids [PK1205]	5281708	OC1=CC=C(C=C1)C1=COC2=C(C=CC(O)=C2)C1=O	ZQSIJRDFPHDXIC-UHFFFAOYSA-N	7068323.29393512	7317054.905192545	6864704.701971176	4039275.36481851	3347900.861961165	1982491.254214298	2080547.582159194	2296699.682028051	3621760.502060911	9799935.281880544	13521975.47794288	6662388.249934948	7980328.807384772	8161863.90196427	13040188.54809974
Com_355_neg	Nitroxoline	5-硝基-8-羟基喹啉	N	C9H6N2O3	190.038	189.03	1.44739	[M-H]-	5.775	0.6	1	C18	Organoheterocyclic compounds	有机杂环化合物	Quinolines and derivatives	喹啉及其衍生物	Nitroquinolines and derivatives	硝基喹啉及其衍生物	4008-48-4""	HMDB0015491	Organoheterocyclic compounds	Quinolines and derivatives	Nitroquinolines and derivatives	_	_	_	_	_	_	_	19910	C1=CC2=C(C=CC(=C2N=C1)O)[N+](=O)[O-]	RJIWZDNTCBHXAL-UHFFFAOYSA-N	388261.980242897	366138.2714117244	275598.0729705892	407712.5688873135	324723.1517880406	578998.4882963385	471679.8657135553	393494.2173454996	460814.0547472419	420718.2887569399	569986.8978386348	344496.0481452174	463182.5252452622	344522.5662415964	522380.3894530696
Com_120_neg	Isatin	靛红	N	C8H5NO2	147.032	146.025	1.66675	[M-H]-	5.579	0.66	1	C18	Organoheterocyclic compounds	有机杂环化合物	Indoles and derivatives	吲哚及其衍生物	Indolines	吲哚啉	91-56-5""	HMDB0061933	Organoheterocyclic compounds	Indoles and derivatives	Indolines	Isatin; 1H-Indole-2,3-dione	C11129	_	_	_	_	_	7054	C1=CC=C2C(=C1)C(=O)C(=O)N2	JXDYKVIHCLTXOP-UHFFFAOYSA-N	7892976.02474856	8745792.48168653	7459372.129602536	14068526.97776425	11193749.23014228	7857758.152901501	7928413.470107542	4911061.2427184	11826003.95776919	7488145.713473455	10621557.79787485	14147540.75556041	8922810.788989244	4010087.195053899	4462814.995676013
Com_80_neg	2-Benzoxazolinone	2-苯并噁唑酮	N	C7H5NO2	135.032	134.025	1.5806	[M-H]-	5.426	0.84	1	C18	Organoheterocyclic compounds	有机杂环化合物	Benzoxazoles	苯并恶唑类	Benzoxazolones	苯并恶唑类	59-49-4""	HMDB0032931	Organoheterocyclic compounds	Benzoxazoles	Benzoxazolones	_	_	_	_	_	_	_	6043	C1=CC=C2C(=C1)NC(=O)O2	ASSKVPFEZFQQNQ-UHFFFAOYSA-N	2943601.39283203	3136620.077611376	2970690.955991969	262737.5637432409	196661.4183290749	1546806.796320232	187652.5062900158	406256.3865428628	743176.7182001224	3951614.210327928	5225801.041781325	284462.0079255939	3630169.939753312	3262232.77183378	6431479.790814783
Com_167_neg	Cyclohexanone	环己酮	N	C6H10O	98.0732	157.087	1.26939	[M+CH3COOH-H]-	6.401	0.57	1	C18	Organic oxygen compounds	有机氧化合物	Organooxygen compounds	有机氧化合物	Carbonyl compounds	羰基化合物	108-94-1""	HMDB0003315	Organic oxygen compounds	Organooxygen compounds	Carbonyl compounds	Cyclohexanone	C00414	map00930;map01120;map01220	_	_	_	_	7967	C1CCC(=O)CC1	JHIVVAPYMSGYDF-UHFFFAOYSA-N	33583390.3183482	38322641.69632553	31995738.60752291	70997336.89863226	63989394.02138562	31893178.43427291	80518051.9124134	57603855.9302219	64067770.36078969	35764717.84862217	36545971.21015719	68237688.12805748	30068067.159052	28537953.77728199	25925440.75618177
Com_964_neg	Sphingosine-1-phosphate	D-苏式-鞘胺醇-1-磷酸	N	C18H38NO5P	379.249	378.242	1.46913	[M-H]-	8.639	1	1	C18	Lipids and lipid-like molecules	脂质和类脂分子	Sphingolipids	鞘脂类	Phosphosphingolipids	磷脂鞘脂	26993-30-6""	HMDB0000277	Lipids and lipid-like molecules	Sphingolipids	Phosphosphingolipids	Sphingosine 1-phosphate; Sphing-4-enine 1-phosphate; S1P	C06124	map00600;map01100;map04020;map04071;map04072;map04080;map04371;map04666;map05152	LMSP01050001	Sphingolipids [SP]	Sphingoid bases [SP01]	Sphingoid base 1-phosphates [SP0105]	5283560	CCCCCCCCCCCCCC=CC(C(COP(=O)(O)O)N)O	DUYSYHSSBDVJSM-KRWOKUGFSA-N	86524931.9063686	84551740.89161772	91116932.22365378	69507273.63993074	74145054.63246943	118344006.8187356	80407579.16939315	69741241.62159428	54340645.04304718	146231344.9989861	101510389.1578252	109024367.6852596	100357667.3580398	117763695.9694348	78490435.51622467
Com_182_neg	2-Aminoadipic acid	2-氨基己二酸 (L-高谷氨酸)	N	C6H11NO4	161.069	160.062	0.63579	[M-H]-	1.431	0.89	1	C18	Organic acids and derivatives	有机酸及其衍生物	Carboxylic acids and derivatives	羧酸及其衍生物	Amino acids, peptides, and analogues	氨基酸、肽和类似物	1118-90-7""	HMDB0000510	Organic acids and derivatives	Carboxylic acids and derivatives	Amino acids, peptides, and analogues	L-2-Aminoadipate; L-alpha-Aminoadipate; L-alpha-Aminoadipic acid; L-2-Aminoadipic acid; L-2-Aminohexanedioate	C00956	map00300;map00310;map00311;map01100;map01110;map01130;map01210;map01230	_	_	_	_	92136	N[C@@H](CCCC(O)=O)C(O)=O	OYIFNHCXNCRBQI-BYPYZUCNSA-N	48542645.4184818	50245759.19613912	48090974.82408472	47064640.18177315	26949295.64629619	52895549.71504205	37191015.03743216	40102720.26268446	40981502.43308017	66608179.95079783	80077786.34397371	47014065.35895284	57975526.85656435	45819302.29555405	78448330.55930418
Com_177_neg	D-Ala-D-Ala	D-丙氨酰-D-丙氨酸	N	C6H12N2O3	160.085	159.078	1.10635	[M-H]-	1.408	0.88	1	C18	Organic acids and derivatives	有机酸及其衍生物	Carboxylic acids and derivatives	羧酸及其衍生物	Amino acids, peptides, and analogues	氨基酸、肽和类似物	923-16-0""	HMDB0244385	Organic acids and derivatives	Carboxylic acids and derivatives	Amino acids, peptides, and analogues	D-Alanyl-D-alanine; D-Ala-D-Ala	C00993	map00473;map00550;map01100;map01502	_	_	_	_	601	CC(N)C(O)=NC(C)C(O)=O	DEFJQIDDEAULHB-UHFFFAOYSA-N	4813874.6499442	5418276.841776908	6391229.00323534	3479435.841099378	2375906.906131273	4175315.607032734	4567088.962111817	3820106.717222953	4827854.322733097	4256377.252302926	7777779.425200878	4696118.882469568	4092511.712836838	5832725.362120884	5626442.375287931
Com_250_neg	Hexanoyl Glycine	己酰甘氨酸	N	C8H15NO3	173.105	172.098	2.11695	[M-H]-	5.798	0.88	1	C18	Organic acids and derivatives	有机酸及其衍生物	Carboxylic acids and derivatives	羧酸及其衍生物	Amino acids, peptides, and analogues	氨基酸、肽和类似物	24003-67-6""	HMDB0000701	Organic acids and derivatives	Carboxylic acids and derivatives	Amino acids, peptides, and analogues	_	_	_	_	_	_	_	99463	CCCCCC(=O)NCC(O)=O	UPCKIPHSXMXJOX-UHFFFAOYSA-N	184021145.823316	188369811.3642834	179073682.16257	213199601.8947758	154491781.5170977	281461867.5497966	181029313.6575293	109887191.2797506	198261539.090991	226350006.4872416	226282905.1607264	130113594.1320092	143224913.2780172	138958716.0824449	259469701.4451252
Com_659_neg	homovanillate	高香草酸	N	C9H10O4	182.058	261.008	2.15916	[M-H]-	5.11	0.76	1	C18	Organic acids and derivatives	有机酸及其衍生物	Organic sulfuric acids and derivatives	有机硫酸及其衍生物	Arylsulfates	芳基硫酸盐	306-08-1""	HMDB0000118	Benzenoids	Phenols	Methoxyphenols	Homovanillate; Homovanillic acid; 3-Methoxy-4-hydroxyphenylacetate	C05582	map00350;map01100;map04728	_	_	_	_	1738	COC1=C(C=CC(=C1)CC(=O)O)O	QRMZSPFSDQBLIX-UHFFFAOYSA-N	14498076.0266246	15340844.93754195	14614066.81238644	10792639.80388431	15622217.60251579	8486243.257310448	6083583.651921616	11203914.99739947	11747763.87285307	24803342.40536631	35067518.61834673	26624760.48696446	20847535.8920959	20804832.30430619	28106652.25655394
Com_808_neg	Cyclophosphamide	环磷酰胺	N	C7H15Cl2N2O2P	260.025	305.024	2.09953	[M+HCOOH-H]-	6	0.78	1	C18	Organic nitrogen compounds	有机氮化合物	Organonitrogen compounds	有机氮化合物	Nitrogen mustard compounds	氮芥类化合物	50-18-0""	HMDB0014672	Organic nitrogen compounds	Organonitrogen compounds	Nitrogen mustard compounds	Cyclophosphamide	C07888	map00982	_	_	_	_	2907	C1CNP(=O)(OC1)N(CCCl)CCCl	CMSMOCZEIVJLDB-UHFFFAOYSA-N	42426611.6132642	41248610.20716106	41477671.77383432	41964208.78986729	37450331.38053848	39047135.19351709	42880961.66928623	41326634.6040686	38261658.58973353	40844485.0869911	41197314.18578219	36054754.91667321	38886411.2965275	32122988.17126138	32446151.91661524
Com_306_neg	Camphene	莰烯	N	C10H16	136.125	181.124	1.4632	[M+HCOOH-H]-	6.341	0.86	1	C18	Lipids and lipid-like molecules	脂质和类脂分子	Prenol lipids	异戊烯醇脂	Monoterpenoids	单萜类	79-92-5""	HMDB0059839	Lipids and lipid-like molecules	Prenol lipids	Monoterpenoids	Camphene; Comphene	C06076	map01062	_	_	_	_	6616	CC1(C2CCC(C2)C1=C)C	CRPUJAZIXJMDBK-UHFFFAOYSA-N	7326518.77427232	7508837.767499615	7283563.840836547	29875320.69665425	26748961.0385803	9404151.444147997	19407548.15801883	28054398.37900435	30996445.18516217	11389660.06565125	7143080.078397442	19049165.55529616	7477811.717848375	6672056.916012689	5647385.045624896
Com_493_neg	2-Benzyl-4-chlorophenol	4-氯-2-苄基苯酚	N	C13H11ClO	218.05	217.043	0.16131	[M-H]-	6.059	0.71	1	C18	Benzenoids	苯类化合物	Benzene and substituted derivatives	苯及其取代衍生物	Diphenylmethanes	二苯甲烷	120-32-1""	HMDB0245035	Benzenoids	Benzene and substituted derivatives	Diphenylmethanes	_	D03564	_	_	_	_	_	8425	C1=CC=C(C=C1)CC2=C(C=CC(=C2)Cl)O	NCKMMSIFQUPKCK-UHFFFAOYSA-N	593802.935497656	654372.0515319317	614270.0075470505	537483.7359987139	546001.8049264892	643636.470087181	481823.7999336444	543841.7466702476	579477.492735987	651878.0105978214	692306.2546161715	556222.7599130921	655308.819170624	580964.5106086243	737171.8237384091
Com_626_neg	Pyrraline	Ε-吡咯赖氨酸	N	C12H18N2O4	254.127	253.12	1.75572	[M-H]-	5.184	0.84	1	C18	Organic acids and derivatives	有机酸及其衍生物	Carboxylic acids and derivatives	羧酸及其衍生物	Amino acids, peptides, and analogues	氨基酸、肽和类似物	74509-14-1""	_	_	_	_	_	_	_	_	_	_	_	122228	C1=C(N(C(=C1)C=O)CCCCC(C(=O)O)N)CO	VTYFITADLSVOAS-NSHDSACASA-N	5943778.82486327	6546803.004922242	6118598.269306876	5232273.965775196	3739283.104033237	3954906.4268563	2482833.862903906	5758710.126225654	5281910.046758688	7946002.621154939	9527700.763071094	7183736.079260749	6470391.563309866	7588353.428392074	12444794.15315738
Com_44_neg	Dimethylphosphate	磷酸二甲酯	N	C2H7O4P	126.008	125.001	1.95772	[M-H]-	1.537	0.56	1	C18	Organic acids and derivatives	有机酸及其衍生物	Organic phosphoric acids and derivatives	有机磷酸及其衍生物	Phosphate esters	磷酸酯类	813-78-5""	HMDB0061734	Organic acids and derivatives	Organic phosphoric acids and derivatives	Phosphate esters	_	_	_	_	_	_	_	13134	COP(=O)(O)OC	KKUKTXOBAWVSHC-UHFFFAOYSA-N	159543993.935734	169956732.2284182	163965250.5332757	130573490.8820097	93767775.13216066	192928796.7089054	138213033.3937603	135449637.2521039	132637897.5276656	208917788.7360745	202550069.5235102	107309026.4567243	141546041.445539	119573435.0245274	171099897.3946632
Com_475_neg	Perfluorobutyric acid	全氟丁酸	N	C4HF7O2	213.986	212.98	1.99636	[M-H]-	5.814	0.5	1	C18	Organohalogen compounds	有机卤化合物	Alkyl halides	卤代烃	Alkyl fluorides	烷基氟	375-22-4""	HMDB0253102	Organohalogen compounds	Alkyl halides	Alkyl fluorides	_	_	_	_	_	_	_	9777	C(=O)(C(C(C(F)(F)F)(F)F)(F)F)O	YPJUNDFVDDCYIH-UHFFFAOYSA-N	3229897.26987369	3600833.946936666	3176628.913066156	1240902.056892229	964040.353561011	1303415.39815194	1087225.099670043	1211512.967374777	1227342.585785838	1250470.469477561	1461616.342374582	968364.5224973754	1250784.456325442	1115196.45357547	1124941.941083045
Com_171_neg	Pregabalin	普瑞巴林	N	C8H17NO2	159.126	158.119	1.09967	[M-H]-	6.353	0.56	1	C18	Organic acids and derivatives	有机酸及其衍生物	Carboxylic acids and derivatives	羧酸及其衍生物	Amino acids, peptides, and analogues	氨基酸、肽和类似物	148553-50-8""	HMDB0014375	Organic acids and derivatives	Carboxylic acids and derivatives	Amino acids, peptides, and analogues	_	D02716	_	_	_	_	_	5486971	CC(C)CC(CC(=O)O)CN	AYXYPKUFHZROOJ-ZETCQYMHSA-N	2316639.37680567	2458828.533958418	2363860.901268085	4027069.162470328	2844335.178658527	3833407.281327968	3226999.83514001	2678417.424211786	3789410.037351567	1429055.309682308	1787807.577595209	1273732.276926048	1407462.763080338	941787.804115142	1434528.816408699
Com_668_neg	gamma-CEHC	2,7,8-三甲基-2-（β-羧乙基）-6-羟基色满	N	C15H20O4	264.136	263.129	1.27901	[M-H]-	6.221	0.74	1	C18	Organoheterocyclic compounds	有机杂环化合物	Benzopyrans	苯并吡喃类	1-benzopyrans	1-苯并吡喃	178167-75-4""	HMDB0001931	Organoheterocyclic compounds	Benzopyrans	1-benzopyrans	_	_	_	_	_	_	_	133098	CC1=C(C=C2CCC(OC2=C1C)(C)CCC(=O)O)O	VMJQLPNCUPGMNQ-UHFFFAOYSA-N	9183738.85562833	10555839.98371883	9879457.304185685	75373846.64333567	53616768.37168109	8243436.254280048	20152428.48129007	72272858.22982061	86943361.19574988	14883894.69763865	14731832.99206889	37682393.06953631	8598165.496575853	9350289.005063238	10078954.9441466
Com_199_neg	cis-3-Chloroacrylic acid	cis-3-氯丙烯酸	N	C3H3ClO2	105.982	164.997	8.77903	[M+CH3COOH-H]-	5.978	0.75	1	C18	Organic acids and derivatives	有机酸及其衍生物	Carboxylic acids and derivatives	羧酸及其衍生物	Acrylic acids and derivatives	丙烯酸及其衍生物	1609-93-4""	HMDB0060457	Organic acids and derivatives	Carboxylic acids and derivatives	Acrylic acids and derivatives	cis-3-Chloroacrylic acid	C06615	map00625;map01100;map01120	_	_	_	_	643794	C(=CCl)C(=O)O	MHMUCYJKZUZMNJ-UPHRSURJSA-N	12005879.5206889	11037457.05700877	10841234.27892069	17135071.70326965	10008970.40281913	17985374.36713038	9806840.035372185	17209953.18015683	16786103.57887547	16642394.91809783	16048055.72254844	9365033.4326184	15337690.7291097	9735836.196044931	10750017.88518519
Com_689_neg	Nitenpyram	烯啶虫胺	N	C11H15ClN4O2	270.088	269.08	3.66094	[M-H]-	5.671	0.6	1	C18	Organoheterocyclic compounds	有机杂环化合物	Pyridines and derivatives	吡啶及其衍生物	Halopyridines	卤代吡啶类	150824-47-8""	_	_	_	_	Nitenpyram	C18511	_	_	_	_	_	3034287	CCN(CC1=CN=C(C=C1)Cl)C(=C[N+](=O)[O-])NC	CFRPSFYHXJZSBI-DHZHZOJOSA-N	932051.294759935	876477.0210102887	822936.5352830439	1131777.178783956	726128.2067764157	1298554.903437787	639736.5818700508	737672.2185829841	168499.237926215	2793228.052923402	26880.10126064371	3254514.95205841	507249.5339417085	461500.7012445646	336965.6038831056
Com_617_neg	5-Chloro-1,3-dihydro-1-(4-piperidinyl)-2H-benzimidazol-2-one	5-氯-1,3-二氢-1-(4-哌啶基)-2H-苯并咪唑-2-酮	N	C12H14ClN3O	251.083	250.075	2.09262	[M-H]-	5.748	0.61	1	C18	Organoheterocyclic compounds	有机杂环化合物	Benzimidazoles	苯并咪唑类	_	_	53786-28-0""	HMDB0061025	Organoheterocyclic compounds	Benzimidazoles	_	_	_	_	_	_	_	_	104607	C1CNCCC1N2C3=C(C=C(C=C3)Cl)NC2=O	DOAYWDKFDPSTSV-UHFFFAOYSA-N	219599.312191408	362434.5456107375	237734.5725911584	413834.2835151186	335283.2901442009	394491.8499032029	476658.7834528564	267134.9992232747	344767.8646612805	385902.8934044323	566490.1867767653	383227.2567896234	408279.1335210997	739030.1081770759	490177.258161041
Com_858_neg	10-(Phosphonooxy)decyl methacrylate	10-(2-甲基丙烯酰氧基)磷酸单癸酯	N	C14H27O6P	322.155	321.147	0.70099	[M-H]-	7.329	0.7	1	C18	Organic acids and derivatives	有机酸及其衍生物	Organic phosphoric acids and derivatives	有机磷酸及其衍生物	Phosphate esters	磷酸酯类	85590-00-7""	HMDB0247525	Organic acids and derivatives	Organic phosphoric acids and derivatives	Phosphate esters	_	_	_	_	_	_	_	135071	CC(=C)C(=O)OCCCCCCCCCCOP(=O)(O)O	CFKBCVIYTWDYRP-UHFFFAOYSA-N	17392857.4187563	18214048.99923341	17411740.09878616	25181350.67650502	18480322.63942184	16040892.59300974	24036753.3997316	18653633.65319249	14558444.02219555	15937529.76312741	17039920.76439768	16083263.23869487	16855740.20280661	16340347.1720529	17941881.51027089
Com_1037_neg	LPS(18:1)	1-油酰基-2-羟基-sn-甘油-3-磷酸-L-丝氨酸	N	C24H46NO9P	523.291	522.284	1.35407	[M-H]-	9.744	0.95	1	C18	Lipids and lipid-like molecules	脂质和类脂分子	Glycerophospholipids	甘油磷脂	Glycerophosphoserines	甘油磷酸丝氨酸	326589-90-6""	HMDB0061694	Lipids and lipid-like molecules	Glycerophospholipids	Glycerophosphoserines	_	_	_	_	_	_	_	85036846	CCCCCCCCC=CCCCCCCCC(=O)OCC(COP(=O)(O)OCC(C(=O)O)N)O	JZWNYZVVZXZRRH-UHFFFAOYSA-N	135936764.560343	129904645.4923578	146762208.2652801	99911580.51150487	127619683.7004699	110048219.1621867	137455378.4515215	78202524.51952334	75078576.7180525	227438526.1879893	101020649.2247644	205870116.0439203	146056606.6367438	140237399.9487734	97774780.17796624
Com_1033_neg	LPG(18:1(9Z))	1-油酰基-2-羟基-sn-甘油-3-磷酸-(1'-rac-甘油)	N	C24H47O9P	510.296	509.289	0.99271	[M-H]-	9.688	0.79	1	C18	Lipids and lipid-like molecules	脂质和类脂分子	Glycerophospholipids	甘油磷脂	Glycerophosphoglycerols	甘油磷酸甘油	326495-24-3""	_	_	_	_	_	_	_	_	_	_	_	86583378	CCCCCCCCC=CCCCCCCCC(=O)OCC(COP(=O)(O)OCC(CO)O)O	FQQQKGAFQIIGLQ-VYFUBJQISA-N	5139236.01953127	7684478.441352074	5521378.711255359	5047023.006692316	4545024.183272674	5088897.382901131	4994875.763427044	5681446.653318104	5784123.799735996	6464490.415429432	8553201.83301973	4169620.872961202	4936740.997069844	5627029.526718765	5412163.107602888
Com_707_neg	Ferulic acid 4-sulfate	阿魏酸4-O-硫酸	N	C10H10O7S	274.015	273.008	1.55234	[M-H]-	5.335	0.87	1	C18	Phenylpropanoids and polyketides	苯丙素类和聚酮类	Cinnamic acids and derivatives	肉桂酸及其衍生物	Hydroxycinnamic acids and derivatives	羟基肉桂酸及其衍生物	86321-29-1""	HMDB0029200	Phenylpropanoids and polyketides	Cinnamic acids and derivatives	Hydroxycinnamic acids and derivatives	_	_	_	_	_	_	_	6305574	COC1=C(C=CC(=C1)C=CC(=O)O)OS(=O)(=O)O	PZPATWACAAOHTJ-HWKANZROSA-N	11178462.8307427	11796864.38714705	10847322.80098116	7830773.753319954	7076156.148593016	4131792.287518219	5567618.92271037	4834943.713306415	9739158.855542015	20690023.51595572	19372878.77203422	12459840.82103545	11607016.37499529	13591862.48561479	22300367.63155844
Com_610_neg	N-Caffeoylputrescine	咖啡酰丁二胺	N	C13H18N2O3	250.132	249.125	1.35164	[M-H]-	5.435	0.69	1	C18	Phenylpropanoids and polyketides	苯丙素类和聚酮类	Cinnamic acids and derivatives	肉桂酸及其衍生物	Hydroxycinnamic acids and derivatives	羟基肉桂酸及其衍生物	29554-26-5""	_	_	_	_	N-Caffeoylputrescine	C03002	_	_	_	_	_	5280559	C1=CC(=C(C=C1C=CC(=O)NCCCCN)O)O	KTZNZCYTXQYEHT-GQCTYLIASA-N	1546366.09445312	1512118.620260493	1511317.370782476	1225452.944749853	786875.1093009089	1202588.893226827	795736.932280787	1013367.846581427	1370274.23962109	1645946.92222138	2442058.219029929	1821964.681075864	1738942.162294466	1775002.28991254	2384530.313559492
Com_97_neg	4-Nitrophenol	4-硝基苯酚	N	C6H5NO3	139.027	138.02	1.62089	[M-H]-	5.947	1	1	C18	Benzenoids	苯类化合物	Phenols	酚类	Nitrophenols	硝基酚类	100-02-7""	HMDB0001232	Benzenoids	Phenols	Nitrophenols	4-Nitrophenol; p-Nitrophenol; PNP; Niphen; 4-Hydroxynitrobenzene	C00870	map00627;map01120	_	_	_	_	980	C1=CC(=CC=C1[N+](=O)[O-])O	BTJIUGUIPKRLHP-UHFFFAOYSA-N	52541895.2022148	52287101.31514581	51172069.33415874	37707079.70819023	33443776.40736824	47718228.81189174	38597767.699169	38298638.18821861	36772908.4361219	39890035.68493244	43290378.23953685	35511395.97407161	41646281.04883613	44048412.82938927	40883585.81385176
Com_851_neg	Omberacetam	N-(1-(苯基乙酰基)-L-脯氨酰)甘氨酸乙酯	N	C17H22N2O4	318.158	317.151	1.08569	[M-H]-	5.963	0.71	1	C18	Organic acids and derivatives	有机酸及其衍生物	Carboxylic acids and derivatives	羧酸及其衍生物	Amino acids, peptides, and analogues	氨基酸、肽和类似物	157115-85-0""	_	_	_	_	_	_	_	_	_	_	_	180496	CCOC(=O)CNC(=O)C1CCCN1C(=O)CC2=CC=CC=C2	PJNSMUBMSNAEEN-AWEZNQCLSA-N	686656.40652524	643232.1145395992	682031.7703994669	140550.7510297967	105974.3154440868	74081.89224866992	82603.5201679851	72854.6447978653	54657.3715898916	84509.72592110372	135375.7524061443	90419.00786836448	23176.41753711377	19228.52944281416	75745.51603894966
Com_335_neg	Indole-3-glyoxylamide	吲哚-3-乙醛酰胺	N	C10H8N2O2	188.059	187.052	1.54729	[M-H]-	5.589	0.56	1	C18	Organoheterocyclic compounds	有机杂环化合物	Indoles and derivatives	吲哚及其衍生物	Indoles	吲哚	5548-10-7""	_	_	_	_	_	_	_	_	_	_	_	73227	C1=CC=C2C(=C1)C(=CN2)C(=O)C(=O)N	AWMLDBKLOPNOAR-UHFFFAOYSA-N	569597.204937261	403444.9049014351	491285.7945001616	5130858.82485587	2299673.11745652	183890.6320342625	2615286.554390146	1505598.853773087	1045398.399454881	299761.444790931	387500.1250928695	2590112.95860887	435758.5588290559	207911.9630491023	275916.4911063398
Com_622_neg	2-Hydroxy-3-methoxy chalcone	2-羟基-3-甲氧基查尔酮	N	C16H14O3	254.094	253.087	1.2815	[M-H]-	6.406	0.59	1	C18	Phenylpropanoids and polyketides	苯丙素类和聚酮类	Linear 1,3-diarylpropanoids	直链 1,3-二芳基丙烷	Chalcones and dihydrochalcones	查尔酮和二氢查尔酮	7146-86-3""	_	_	_	_	_	_	_	_	_	_	_	5840229	COC1=CC=CC(=C1)/C=C/C(=O)C2=CC=CC=C2O	UKFWQYIIRNXCEQ-MDZDMXLPSA-N	1169778.73813058	1121668.850264654	1139640.263687128	991115.9326803752	2106785.074822189	589002.8821067284	949504.9347847748	1511544.876628773	777761.3091525282	1021772.941472638	721591.6613295408	1383644.578173459	1870884.096705619	508605.2713904494	865346.2541138353
Com_692_neg	Cyclopentadecanone	环十五烷酮	N	C15H28O	224.214	269.212	0.99525	[M+HCOOH-H]-	7.62	0.54	1	C18	Organic oxygen compounds	有机氧化合物	Organooxygen compounds	有机氧化合物	Carbonyl compounds	羰基化合物	502-72-7""	_	_	_	_	_	_	_	_	_	_	_	10409	C1CCCCCCCC(=O)CCCCCC1	OSOIQJGOYGSIMF-UHFFFAOYSA-N	54875706.7928447	48270300.42591787	45843323.96522103	41852921.38055867	51406349.32106178	47660938.26830009	53931941.02962598	52579597.54575199	30345953.4422753	44581698.92905628	42798236.78899149	68165805.04925735	44095830.25459394	38748909.54088563	55754875.59916272
Com_169_neg	3-Acetylindole	3-乙酰吲哚	N	C10H9NO	159.068	158.061	1.66748	[M-H]-	5.732	0.55	1	C18	Organoheterocyclic compounds	有机杂环化合物	Indoles and derivatives	吲哚及其衍生物	Indoles	吲哚	703-80-0""	_	_	_	_	_	_	_	_	_	_	_	12802	CC(=O)C1=CNC2=CC=CC=C21	VUIMBZIZZFSQEE-UHFFFAOYSA-N	2462307.53750391	2787435.102396644	2748370.480254064	2585219.736920466	2025172.533800806	1994550.626165065	2002705.924604309	1633978.374864299	3033146.070329176	2661480.224689716	4240768.786374008	3185931.743621121	3087951.284570443	2649442.450071007	4226089.793698289
Com_925_neg	19(R)-Hydroxy-prostaglandin E2	19(R)-羟基-前列腺素E2	N	C20H32O6	368.22	349.203	1.51606	[M-H-H2O]-	6.843	0.65	1	C18	Lipids and lipid-like molecules	脂质和类脂分子	Fatty Acyls	脂肪酰类	Eicosanoids	类二十烷酸	64625-54-3""	_	_	_	_	_	_	_	_	_	_	_	3246806	C[C@H](CCC[C@@H](C=C[C@H]1[C@@H](CC(=O)[C@@H]1CC=CCCCC(=O)O)O)O)O	WTJYDBMHYPQFNJ-FSNPWBFUSA-N	99519086.6742675	102921756.8808284	98061305.50575577	118283341.600909	123115623.7465413	145510400.8782391	130142992.2783906	133001301.8831598	89205467.24132401	183604764.3988356	106028737.5042718	205043426.4671917	84873175.94569378	90551334.02208164	73165253.53031544
Com_658_neg	Sulfotyrosine	L-酪氨酸-O-硫酸	N	C9H11NO6S	261.031	260.024	2.82393	[M-H]-	2.44	0.88	1	C18	Organic acids and derivatives	有机酸及其衍生物	Carboxylic acids and derivatives	羧酸及其衍生物	Amino acids, peptides, and analogues	氨基酸、肽和类似物	956-46-7""	HMDB0155722	Organic acids and derivatives	Carboxylic acids and derivatives	Amino acids, peptides, and analogues	_	_	_	_	_	_	_	514186	C1=CC(=CC=C1C[C@@H](C(=O)O)N)OS(=O)(=O)O	CIQHWLTYGMYQQR-QMMMGPOBSA-N	6658691.61523558	7363921.834781904	6393603.022991893	3057390.443670108	2686751.194920733	2985691.057655504	12926884.16694079	10440575.6057116	3956944.066187234	1770670.773834584	23965116.03866857	2377048.321315366	1127476.876241687	7812968.863110632	11158827.1232782
Com_60_neg	CYCLOLEUCINE	环亮氨酸	N	C6H11NO2	129.079	128.072	1.3963	[M-H]-	0.426	0.56	1	C18	Organic acids and derivatives	有机酸及其衍生物	Carboxylic acids and derivatives	羧酸及其衍生物	Amino acids, peptides, and analogues	氨基酸、肽和类似物	52-52-8""	HMDB0062225	Organic acids and derivatives	Carboxylic acids and derivatives	Amino acids, peptides, and analogues	1-Aminocyclopentanecarboxylate; 1-Aminocyclopentanecarboxylic acid; Cycloleucine	C03969	_	_	_	_	_	2901	C1CCC(C1)(C(=O)O)N	NILQLFBWTXNUOE-UHFFFAOYSA-N	11589443.7858139	15508841.43631486	8534462.095054487	11038601.24686255	9006115.284956248	8216749.078076946	12199640.25272968	73127.64435703667	6983157.597223944	10039049.26030047	6808528.602888717	1873710.75792881	15411729.47140304	10676723.57637955	6.21211e+06
Com_810_neg	Propylenediamine tetra-acetic acid	1,2-丙二胺-N,N,N',N'-四乙酸	N	C11H18N2O8	306.106	305.099	1.30997	[M-H]-	1.434	0.72	1	C18	Organic acids and derivatives	有机酸及其衍生物	Carboxylic acids and derivatives	羧酸及其衍生物	Tetracarboxylic acids and derivatives	四羧酸及其衍生物	4408-81-5""	HMDB0246676	Organic acids and derivatives	Carboxylic acids and derivatives	Tetracarboxylic acids and derivatives	_	_	_	_	_	_	_	20442	CC(CN(CC(=O)O)CC(=O)O)N(CC(=O)O)CC(=O)O	XNCSCQSQSGDGES-UHFFFAOYSA-N	12587616.1896187	11207886.46438673	11475273.81769854	9847182.392888747	26901368.54570261	11462771.84946216	21520378.24536673	16526858.70648512	20687074.9386159	7902946.746381702	9353800.367421078	17564943.90724683	14641729.12628371	22319246.74957521	14959003.03289265
Com_1003_neg	6,15-diketo-13,14-dihydro Prostaglandin F1alpha	6,15-二酮-13,14-二氢前列腺素F1α	N	C20H34O6	370.236	429.25	0.4642	[M+CH3COOH-H]-	6.159	0.58	1	C18	Lipids and lipid-like molecules	脂质和类脂分子	Fatty Acyls	脂肪酰类	Eicosanoids	类二十烷酸	63983-53-9""	_	_	_	_	_	_	_	LMFA03010013	Fatty Acyls [FA]	Eicosanoids [FA03]	Prostaglandins [FA0301]	174013	CCCCCC(=O)CC[C@H]1[C@@H](C[C@@H]([C@@H]1CC(=O)CCCCC(=O)O)O)O	KBHLXKOKUVJZIS-MKXGPGLRSA-N	6426433.11134934	5651340.670957631	6779650.208040067	5058192.54476276	5545474.784065315	4926819.54887976	6737749.902139842	4088506.33527766	3745358.269283642	10143003.02688192	5074518.938645882	9896253.17856799	7194938.625912325	6328437.569906686	4854224.931580813
Com_1007_neg	Oleoyl-L-alpha-lysophosphatidic acid	_	N	C21H41O7P	436.259	435.252	1.16394	[M-H]-	9.737	0.97	1	C18	Lipids and lipid-like molecules	脂质和类脂分子	Glycerophospholipids	甘油磷脂	Glycerophosphates	甘油磷酸酯类	65528-98-5""	_	_	_	_	_	_	_	LMGP10050008	Glycerophospholipids [GP]	Glycerophosphates [GP10]	Monoacylglycerophosphates [GP1005]	5311263	CCCCCCCCC=CCCCCCCCC(=O)OCC(COP(=O)(O)O)O	WRGQSWVCFNIUNZ-GDCKJWNLSA-N	12647804.3534514	12253974.88620886	15350722.96653471	9320448.57235507	12027114.67668926	12041315.78336542	12640486.79214574	7314200.792715399	9167894.469560975	20318271.66829181	9921391.094564669	18590356.35846024	13220870.16316602	13259947.137568	8841483.35057835
Com_949_neg	1a,1b-Dihomo prostaglandin F2alpha	_	N	C22H38O5	382.272	363.254	0.23664	[M-H-H2O]-	7.828	0.67	1	C18	Lipids and lipid-like molecules	脂质和类脂分子	Fatty Acyls	脂肪酰类	Eicosanoids	类二十烷酸	57944-39-5""	_	_	_	_	_	_	_	LMFA03010157	Fatty Acyls [FA]	Eicosanoids [FA03]	Prostaglandins [FA0301]	6443812	CCCCCC(C=CC1C(CC(C1CC=CCCCCCC(=O)O)O)O)O	ZCTAOAWRUXSOQF-GWSKAPOCSA-N	9382490.98673269	9048033.680460546	8119783.116861727	12843217.01495208	10406977.68340801	9107358.551789828	11734918.38996078	19151412.85831554	10303161.03731786	6724484.29152825	7517907.590200157	11759403.4411869	11429923.19771178	8405580.054550286	8571334.749543825
Com_1016_neg	LPE(16:0)	1-棕榈酰基-2-羟基-sn-甘油-3-磷酸乙醇胺	N	C21H44NO7P	453.286	452.279	1.89908	[M-H]-	9.299	0.99	1	C18	Lipids and lipid-like molecules	脂质和类脂分子	Glycerophospholipids	甘油磷脂	Glycerophosphoethanolamines	甘油磷酸乙醇胺类	53862-35-4""	HMDB0011503	Lipids and lipid-like molecules	Glycerophospholipids	Glycerophosphoethanolamines	_	_	_	LMGP02050002	Glycerophospholipids [GP]	Glycerophosphoethanolamines [GP02]	Monoacylglycerophosphoethanolamines [GP0205]	58177710	CCCCCCCCCCCCCCCC(=O)OCC(COP(=O)(O)OCCN)O	YVYMBNSKXOXSKW-HXUWFJFHSA-N	640242303.239038	601759818.829751	706832428.8444902	500096070.482568	490550530.0311887	712808740.9710358	469669170.3037464	369960563.1777477	362035262.0696853	1087189754.303206	560267195.1351727	932901849.9796424	637287125.4066898	799900156.4706099	447658706.2207302
Com_433_neg	N6-Carboxymethyllysine	NΕ-(1-羧甲基)-L-赖氨酸	N	C8H16N2O4	204.111	203.104	0.77334	[M-H]-	1.653	0.72	1	C18	Organic acids and derivatives	有机酸及其衍生物	Carboxylic acids and derivatives	羧酸及其衍生物	Amino acids, peptides, and analogues	氨基酸、肽和类似物	5746-04-3""	HMDB0240347	Organic acids and derivatives	Carboxylic acids and derivatives	Amino acids, peptides, and analogues	_	_	_	_	_	_	_	123800	C(CCNCC(=O)O)CC(C(=O)O)N	NUXSIDPKKIEIMI-LURJTMIESA-N	623131314.004588	571540181.1111128	612195331.9308293	423710969.459296	789700449.2460521	526058363.7664674	678753371.6057785	577055844.2303869	746959595.225017	275359494.9788071	465372657.5253487	508131775.1811618	617674105.7772466	849069430.919004	400559245.3240832
Com_205_neg	D-Erythrose	D-赤藓糖	N	C4H8O4	120.042	165.041	3.6028	[M+HCOOH-H]-	0.392	0.78	1	C18	Organic oxygen compounds	有机氧化合物	Organooxygen compounds	有机氧化合物	Carbohydrates and carbohydrate conjugates	碳水化合物和碳水化合物结合物	583-50-6""	_	_	_	_	_	_	_	_	_	_	_	94176	C(C(C(C=O)O)O)O	YTBSYETUWUMLBZ-IUYQGCFVSA-N	98948021.7640091	82622760.42078845	93846373.1970085	77571862.91470762	44017142.45072776	87589143.59704517	64860019.8106367	1250356.133292108	40271366.30376157	77172380.65962136	38218486.70200083	20159402.95174007	84464028.7419254	38045980.9991587	58729416.12092528
Com_912_neg	Medica 16	_	N	C20H38O4	342.277	341.27	1.08695	[M-H]-	9.345	0.76	1	C18	Lipids and lipid-like molecules	脂质和类脂分子	Fatty Acyls	脂肪酰类	Fatty acids and conjugates	脂肪酸和结合物	87272-20-6""	HMDB0254402	Lipids and lipid-like molecules	Fatty Acyls	Fatty acids and conjugates	_	_	_	_	_	_	_	121871	CC(C)(CCCCCCCCCCC(C)(C)CC(=O)O)CC(=O)O	HYSMCRNFENOHJH-UHFFFAOYSA-N	1544771.3235949	1412717.810766252	1704230.927609423	885766.0351131445	671896.8206557578	1167814.007669676	908116.906748708	558790.468488525	1453291.312016791	1155332.569465746	1936296.823980074	1397334.849632995	1957620.211916691	1775573.42391607	4349604.910790793
Com_554_neg	Geranyl monophosphate	_	N	C10H19O4P	234.102	233.095	0.73409	[M-H]-	6.717	0.58	1	C18	Lipids and lipid-like molecules	脂质和类脂分子	Prenol lipids	异戊烯醇脂	Isoprenoid phosphates	类异戊二烯磷酸酯	16750-99-5""	HMDB0062745	Lipids and lipid-like molecules	Prenol lipids	Isoprenoid phosphates	Polyprenyl phosphate	C01048	_	_	_	_	_	5280394	CC(=CCCC(=CCOP(=O)(O)O)C)C	FFOWJDCTFSWUMJ-JXMROGBWSA-N	802054.700617677	762124.1676165048	670366.3112592755	542354.6586087687	590650.3786779123	602160.1370497193	672905.5986273667	436134.2418168712	581294.6546136951	907489.6938383976	1386250.122621601	1032372.146911149	1006286.881140484	1122900.970707801	1069370.255580631
Com_163_neg	6-Chloronicotinic acid	6-氯烟酸	N	C6H4ClNO2	156.993	155.986	1.85881	[M-H]-	5.806	0.55	1	C18	Organoheterocyclic compounds	有机杂环化合物	Pyridines and derivatives	吡啶及其衍生物	Pyridinecarboxylic acids and derivatives	吡啶羧酸及其衍生物	5326-23-8""	HMDB0247049	Organoheterocyclic compounds	Pyridines and derivatives	Pyridinecarboxylic acids and derivatives	_	_	_	_	_	_	_	79222	C1=CC(=NC=C1C(=O)O)Cl	UAWMVMPAYRWUFX-UHFFFAOYSA-N	274303.500268224	275603.7624473564	197894.8443351368	201424.5279975292	260789.3120732508	285101.6804320691	324543.514944853	216570.5149220755	143848.8239684913	472175.278115468	417083.3791057158	262241.773982879	288262.7077749369	355423.0010785929	497322.3094589068
Com_184_neg	4-Trifluoromethylphenol	对三氟甲基苯酚	N	C7H5F3O	162.029	161.022	1.0962	[M-H]-	7.102	1	1	C18	Benzenoids	苯类化合物	Benzene and substituted derivatives	苯及其取代衍生物	Trifluoromethylbenzenes	三氟甲基苯	402-45-9""	HMDB0014023	Benzenoids	Benzene and substituted derivatives	Trifluoromethylbenzenes	_	_	_	_	_	_	_	67874	C1=CC(=CC=C1C(F)(F)F)O	BAYGVMXZJBFEMB-UHFFFAOYSA-N	10272328.3570469	10480284.7165721	10455820.77131381	299761.4999502589	187105.9171600876	203816.6544449308	206515.1500035666	180732.5874841215	226125.205981231	107031984.9526591	8494354.227566218	6378198.325289369	5322735.567059815	5354747.547976961	6852378.345920698
Com_537_neg	2-METHYLISOBORNEOL	2-甲基异莰醇	N	C11H20O	168.151	227.165	1.09147	[M+CH3COOH-H]-	6.954	0.81	1	C18	Lipids and lipid-like molecules	脂质和类脂分子	Prenol lipids	异戊烯醇脂	Monoterpenoids	单萜类	2371-42-8""	_	_	_	_	_	_	_	_	_	_	_	11062802	CC1(C2CCC1(C(C2)(C)O)C)C	LFYXNXGVLGKVCJ-FBIMIBRVSA-N	3330068.17445312	5204901.426235209	3200386.423465027	2615279.771383933	3874276.463410209	2706351.637430091	4518482.08601031	2815022.102931487	4110851.567812817	4761804.944688145	3266440.44367307	3964727.040109951	4267198.509638839	5812812.930224855	6753507.072471621
Com_237_neg	Toluene-4-sulfonate	对甲苯磺酸	N	C7H8O3S	172.019	171.012	1.47751	[M-H]-	5.342	0.63	1	C18	Benzenoids	苯类化合物	Benzene and substituted derivatives	苯及其取代衍生物	Benzenesulfonic acids and derivatives	苯磺酸及其衍生物	104-15-4""	HMDB0059933	Benzenoids	Benzene and substituted derivatives	Benzenesulfonic acids and derivatives	Toluene-4-sulfonate; Tosylate	C06677	map00623;map01100;map01120;map01220	_	_	_	_	6101	CC1=CC=C(C=C1)S(=O)(=O)O	JOXIMZWYDAKGHI-UHFFFAOYSA-N	957349.057478296	859020.3713503189	856121.1615403396	705742.8090469697	642144.6272672407	1041497.642057887	749493.4834852155	697619.7273594054	891343.0150488117	816704.9536878358	862414.2423473438	495934.5529154962	715471.0820313592	944234.1406008828	1002759.903793586
Com_550_neg	Isovalerylglutamic acid	(2S)-2-(3-甲基丁酰基氨基)戊二酸	N	C10H17NO5	231.111	230.104	1.57683	[M-H]-	5.495	0.53	1	C18	Organic acids and derivatives	有机酸及其衍生物	Carboxylic acids and derivatives	羧酸及其衍生物	Amino acids, peptides, and analogues	氨基酸、肽和类似物	80154-63-8""	HMDB0000726	Organic acids and derivatives	Carboxylic acids and derivatives	Amino acids, peptides, and analogues	_	_	_	_	_	_	_	133383	CC(C)CC(=O)N[C@@H](CCC(=O)O)C(=O)O	HCVIJONZMYVLAW-ZETCQYMHSA-N	1822925.44960074	2035370.258759029	1903855.76511609	2021399.585543086	2381186.805828373	1407320.736471543	2342251.568286857	1296588.982365699	2202821.31935439	1138533.54870438	2800541.32239336	1876381.751385317	1589070.278709309	1826522.29261109	2292652.013245878
Com_268_neg	Glycyl-Threonine	甘氨酰-L-苏氨酸	N	C6H12N2O4	176.08	175.072	0.23517	[M-H]-	1.422	0.76	1	C18	Organic acids and derivatives	有机酸及其衍生物	Carboxylic acids and derivatives	羧酸及其衍生物	Amino acids, peptides, and analogues	氨基酸、肽和类似物	27174-15-8""	HMDB0028851	Organic acids and derivatives	Carboxylic acids and derivatives	Amino acids, peptides, and analogues	_	_	_	_	_	_	_	351980	CC(C(C(=O)O)NC(=O)CN)O	OLIFSFOFKGKIRH-UHFFFAOYSA-N	11121196.1131349	13044673.32883345	16120565.15850305	10443859.11890375	15694254.49648709	11900286.5233015	15484664.68225341	12742441.98028681	17052347.14476353	19833561.02572678	9645688.639902215	11647020.09213251	14372360.49245223	14286943.90141925	11425439.2194777
Com_180_neg	Indole-5-carboxylic acid	吲哚-5-羧酸	N	C9H7NO2	161.048	160.041	1.66332	[M-H]-	5.835	0.75	1	C18	Organoheterocyclic compounds	有机杂环化合物	Indoles and derivatives	吲哚及其衍生物	Indolecarboxylic acids and derivatives	吲哚羧酸及其衍生物	1670-81-1""	HMDB0253469	Organoheterocyclic compounds	Indoles and derivatives	Indolecarboxylic acids and derivatives	_	_	_	_	_	_	_	74280	C1=CC2=C(C=CN2)C=C1C(=O)O	IENZCGNHSIMFJE-UHFFFAOYSA-N	11363980.900309	11314375.60791797	10304767.4521576	7163788.616690492	3849191.879300749	11635911.98645821	5835939.27329848	7534816.5011807	8383934.081320028	8581019.117818685	20609146.62965906	4451489.476638256	12264157.83527492	6004985.46017922	7006942.062824095
Com_321_neg	5-Hepteneoylglycine	5-庚烯酰甘氨酸	N	C9H15NO3	185.105	184.098	1.39814	[M-H]-	5.795	0.53	1	C18	Organic acids and derivatives	有机酸及其衍生物	Carboxylic acids and derivatives	羧酸及其衍生物	Amino acids, peptides, and analogues	氨基酸、肽和类似物	2991126-46-4""	_	_	_	_	_	_	_	_	_	_	_	131802911	C/C=C/CCCC(=O)NCC(=O)O	VCONKYWQTOIFAO-NSCUHMNNSA-N	13722542.7961372	13724213.74142926	13146592.7743151	15172523.81189268	11733706.55062367	12882198.11673276	11633256.89105019	10948851.53886891	13564877.74025631	21002586.78861875	17238817.48030996	17566981.73341975	17970642.77752964	26647187.12281651	12852125.74802272
Com_619_neg	N-lactoyl-Tyrosine	(2-羟基丙酰基)-L-酪氨酸	N	C12H15NO5	253.095	252.088	1.63387	[M-H]-	5.395	0.73	1	C18	Organic acids and derivatives	有机酸及其衍生物	Carboxylic acids and derivatives	羧酸及其衍生物	Amino acids, peptides, and analogues	氨基酸、肽和类似物	1373771-50-6""	_	_	_	_	_	_	_	_	_	_	_	70363110	CC(C(=O)N[C@@H](CC1=CC=C(C=C1)O)C(=O)O)O	XBOGARDIMVJTKF-MHPPCMCBSA-N	3577801.38180099	3889350.450368022	3791873.433101664	2511152.951507725	3319213.926335439	2519707.325508983	2300750.99184945	2585930.114231705	4184025.662469594	6565540.682459605	5335471.127223706	2879637.795710086	3011322.89521889	3184906.917439618	5865110.665299903
Com_426_neg	4-Hydroxy-6-methylquinoline-3-carboxylic acid	4-羟基-6-甲基喹啉-3-羧酸	N	C11H9NO3	203.058	202.051	1.84013	[M-H]-	5.658	0.66	1	C18	Organoheterocyclic compounds	有机杂环化合物	Quinolines and derivatives	喹啉及其衍生物	Quinoline carboxylic acids	喹啉羧酸	35973-18-3""	_	_	_	_	_	_	_	_	_	_	_	253823	CC1=CC2=C(C=C1)NC=C(C2=O)C(=O)O	MBHYBSDKDMRZAA-UHFFFAOYSA-N	13330185.6687818	13602126.08912505	12828717.28366533	4294447.475925589	4384804.726362656	8927398.915597621	4116569.67720603	4721429.440764444	8514459.688746376	13544699.23052478	21334853.42617285	7455218.064425624	15124810.6880624	16291201.17470843	22506565.21474313
Com_251_neg	Phenol sulfate	硫酸苯酯	N	C6H6O4S	173.999	172.992	1.43194	[M-H]-	5.273	1	1	C18	Organic acids and derivatives	有机酸及其衍生物	Organic sulfuric acids and derivatives	有机硫酸及其衍生物	Arylsulfates	芳基硫酸盐	937-34-8""	HMDB0060015	Organic acids and derivatives	Organic sulfuric acids and derivatives	Arylsulfates	Phenylsulfate; Phenol sulfate	C02180	_	_	_	_	_	74426	C1=CC=C(C=C1)OS(=O)(=O)O	CTYRPMDGLDAWRQ-UHFFFAOYSA-N	1276344258.44732	1288761804.213496	1230086397.95394	1324265535.95176	1140641364.268728	1213457897.644004	1063771428.85473	1507120130.212622	2078277908.935037	986817272.7365444	1714680051.755931	1320576734.120166	1329612238.381697	1309783590.557872	685316911.6769166
Com_718_neg	Mono(2-ethylhexyl) phthalate (MEHP)	邻苯二甲酸单(2-乙基己基)酯(	N	C16H22O4	278.152	277.145	0.89163	[M-H]-	7.484	0.91	1	C18	Benzenoids	苯类化合物	Benzene and substituted derivatives	苯及其取代衍生物	Benzoic acids and derivatives	苯甲酸及其衍生物	4376-20-9""	HMDB0013248	Benzenoids	Benzene and substituted derivatives	Benzoic acids and derivatives	2-Ethylhexyl phthalate	C03343	_	_	_	_	_	20393	CCCCC(CC)COC(=O)C1=CC=CC=C1C(=O)O	DJDSLBVSSOQSLW-UHFFFAOYSA-N	3939934.15808948	4018054.555117779	4224309.002887961	3088431.010818169	2829544.564012364	2525628.463995483	2720004.260738168	2944716.791569014	3441328.285151617	3852365.867505505	6182042.283854993	4745175.041053317	4832822.749762566	4261629.090952473	7033355.392757045
Com_905_neg	13,14-Dihydro PGF-1alpha	13,14-二氢前列环素F1ALPHA	N	C20H38O5	358.272	339.255	1.0891	[M-H-H2O]-	7.655	0.58	1	C18	Lipids and lipid-like molecules	脂质和类脂分子	Fatty Acyls	脂肪酰类	Eicosanoids	类二十烷酸	20592-20-5""	HMDB0005076	Lipids and lipid-like molecules	Fatty Acyls	Eicosanoids	_	_	_	_	_	_	_	5311239	CCCCC[C@@H](CC[C@H]1[C@@H](C[C@@H]([C@@H]1CCCCCCC(=O)O)O)O)O	WMHAOJIJVNDMKA-BRIYLRKRSA-N	20211981.5639119	11983355.68771737	11796906.22478925	24353791.38010948	18432234.94454127	12126866.30964435	22020176.79110996	26292656.8821778	16230473.8422864	19433770.06155209	6947195.058355744	23506433.89069052	10305351.70490392	9141384.480001332	7588255.991055319
Com_2_neg	Glyceric acid	甘油酸	N	C3H6O4	106.027	105.019	1.13969	[M-H]-	1.427	0.94	1	C18	Organic oxygen compounds	有机氧化合物	Organooxygen compounds	有机氧化合物	Carbohydrates and carbohydrate conjugates	碳水化合物和碳水化合物结合物	473-81-4""	_	_	_	_	_	_	_	_	_	_	_	752	C(C(C(=O)O)O)O	RBNPOMFGQQGHHO-UHFFFAOYSA-N	170314161.913077	172346450.0016373	161444687.5410117	156531462.2068828	116814663.6078795	133453458.3374718	138789957.2440664	182231428.833305	162816488.0673841	336634519.8895792	196138079.37498	159496958.2676971	179691145.4487186	193775296.1703848	184559053.5522458
Com_366_neg	2-Octen-1-ylsuccinic anhydride	辛烯基丁二酸酐	N	C12H18O3	210.126	191.108	1.02521	[M-H-H2O]-	6.778	0.86	1	C18	Organic acids and derivatives	有机酸及其衍生物	Carboxylic acids and derivatives	羧酸及其衍生物	Dicarboxylic acids and derivatives	二元酸及其衍生物	42482-06-4""	HMDB0033102	Organic acids and derivatives	Carboxylic acids and derivatives	Dicarboxylic acids and derivatives	_	_	_	_	_	_	_	5362689	CCCCC/C=C/CC1CC(=O)OC1=O	WSGFXVFLWVXTCJ-VOTSOKGWSA-N	3630064.6974632	3410332.762995637	4534441.817643444	15337178.74382033	12301455.97013228	4182452.923673557	17170846.46456566	17914474.54935828	17835952.5615162	4230294.710323669	4008022.587375818	13096760.39996269	2990634.204995794	4175914.635043169	3570238.30480129
Com_872_neg	4-Dodecylbenzenesulfonic acid	4-十二烷基苯磺酸	N	C18H30O3S	326.192	325.185	1.24908	[M-H]-	9.666	0.96	1	C18	Benzenoids	苯类化合物	Benzene and substituted derivatives	苯及其取代衍生物	Benzenesulfonic acids and derivatives	苯磺酸及其衍生物	121-65-3""	HMDB0059915	Benzenoids	Benzene and substituted derivatives	Benzenesulfonic acids and derivatives	_	_	_	_	_	_	_	8485	CCCCCCCCCCCCC1=CC=C(C=C1)S(=O)(=O)O	KWXICGTUELOLSQ-UHFFFAOYSA-N	34250075.4628233	23244292.21314136	35708787.9025723	8054505.819954499	6323926.923681775	11179973.24624624	12480804.7004245	6720470.4239343	4042362.726535242	9594983.53327626	8268666.278014654	23195185.83328122	3967111.70824509	16397011.14634598	33559582.54317643
Com_1043_neg	ADP-ribose	腺苷5'-二磷酸核糖	N	C15H23N5O14P2	559.072	558.065	0.70455	[M-H]-	1.597	0.96	1	C18	Nucleosides, nucleotides, and analogues	核苷、核苷酸和类似物	Purine nucleotides	嘌呤核苷酸	Purine ribonucleotides	嘌呤核糖核苷酸	68414-18-6""	HMDB0248024	Nucleosides, nucleotides, and analogues	Purine nucleotides	Purine ribonucleotides	_	_	_	_	_	_	_	5139560	C1=NC(=C2C(=N1)N(C=N2)C3C(C(C(O3)COP(=O)(O)OP(=O)(O)OCC(C(C(C=O)O)O)O)O)O)N	PWJFNRJRHXWEPT-UHFFFAOYSA-N	27279835.0933333	45867880.89274988	43897400.60271631	63140321.87472346	36741876.45007729	48413034.47632279	42566246.87649184	47000554.14060744	51445859.00488277	33956396.89513133	34785097.19974233	39666593.34889852	43831268.1777899	40267389.95134769	34112128.90876612
Com_712_neg	Dihydroferulic acid 4-O-sulfate	二氢阿魏酸4-O-硫酸酯	N	C10H12O7S	276.03	275.024	1.93553	[M-H]-	5.308	0.84	1	C18	Organic acids and derivatives	有机酸及其衍生物	Organic sulfuric acids and derivatives	有机硫酸及其衍生物	Arylsulfates	芳基硫酸盐	86321-33-7""	HMDB0041724	Organic acids and derivatives	Organic sulfuric acids and derivatives	Arylsulfates	_	_	_	_	_	_	_	187489	COC1=C(C=CC(=C1)CCC(=O)O)OS(=O)(=O)O	UMCDODPBPQMWQP-UHFFFAOYSA-N	4290258.34692286	4473316.679152728	4145714.236333694	1821941.188468475	2568507.617424116	1430510.803499919	1593520.536509938	2279115.780196985	2675228.08619436	11770546.38378788	7234287.78045202	8110909.494719966	4140701.962694443	4200643.448324235	6056250.276268012
Com_945_neg	N-Palmitoyl taurine	N-棕榈酰牛磺酸	N	C18H37NO4S	363.244	362.238	1.98747	[M-H]-	9.739	0.69	1	C18	Lipids and lipid-like molecules	脂质和类脂分子	Fatty Acyls	脂肪酰类	Fatty amides	脂肪酰胺	83982-06-3""	HMDB0240594	Lipids and lipid-like molecules	Fatty Acyls	Fatty amides	_	_	_	LMFA08020080	Fatty Acyls [FA]	Fatty amides [FA08]	N-acyl amines [FA0802]	14504290	CCCCCCCCCCCCCCCC(=O)NCCS(=O)(=O)O	LPDJCYFKKSLKRO-UHFFFAOYSA-N	3319030.89492227	2922636.093372351	3203528.362983235	3654135.163092613	2913142.744586871	5351985.437371996	4159846.4120895	3269166.256206502	4507576.089370875	2813494.26498127	2897225.951575031	2026902.117521256	3197596.676229759	2880061.080659882	2018327.956133333
Com_117_neg	7-Hydroxyheptanoic acid	7-羟基庚酸	N	C7H14O3	146.094	145.087	1.16875	[M-H]-	6.14	0.89	1	C18	Organic acids and derivatives	有机酸及其衍生物	Hydroxy acids and derivatives	羟基酸及其衍生物	Medium-chain hydroxy acids and derivatives	中链羟基酸及其衍生物	3710-42-7""	_	_	_	_	_	_	_	LMFA01050019	Fatty Acyls [FA]	Fatty Acids and Conjugates [FA01]	Hydroxy fatty acids [FA0105]	138016	C(CCCO)CCC(=O)O	PNAJBOZYCFSQDJ-UHFFFAOYSA-N	207677733.864159	206411117.9398564	199401899.5667953	247416992.4480856	248812474.9168005	191547905.4710321	261029113.9989321	211032315.1445931	129776798.9461566	342783669.0407712	155793941.459715	407608839.1061851	198194427.7896585	207624013.7557468	135423841.2188507
Com_629_neg	L-Ascorbic acid 3-sulfate	L-抗坏血酸3-硫酸	N	C6H8O9S	255.989	254.982	0.68486	[M-H]-	1.425	0.53	1	C18	Organoheterocyclic compounds	有机杂环化合物	Dihydrofurans	二氢呋喃类	Furanones	呋喃酮类	22430-27-9""	HMDB0240641	Organoheterocyclic compounds	Dihydrofurans	Furanones	_	_	_	_	_	_	_	11425365	C([C@@H]([C@@H]1C(=C(C(=O)O1)O)OS(=O)(=O)O)O)O	FBFZPSQPKNIVMT-ZAFYKAAXSA-N	8513218.52190625	7419397.069895109	8201904.836655715	4846510.698293469	4658190.469612835	7702145.009138688	1619189.285394947	4820286.83149999	5619064.990553912	8558823.191331638	11716857.72532603	3014420.26209065	9378560.435398908	8362469.966724378	9483882.683914002
Com_413_neg	(3R)-3-Hydroxydecanedioic acid	3-羟基癸二酸	N	C10H18O5	218.115	199.098	1.38354	[M-H-H2O]-	6.081	0.73	1	C18	Organic acids and derivatives	有机酸及其衍生物	Hydroxy acids and derivatives	羟基酸及其衍生物	Medium-chain hydroxy acids and derivatives	中链羟基酸及其衍生物	73141-46-5""	_	_	_	_	_	_	_	LMFA01170092	Fatty Acyls [FA]	Fatty Acids and Conjugates [FA01]	Dicarboxylic acids [FA0117]	3017884	C(CCCC(=O)O)CCC(CC(=O)O)O	OQYZCCKCJQWHIE-UHFFFAOYSA-N	33778718.2551018	23705653.85269276	22646645.29596746	73380230.31775971	69594738.53523175	33997048.03983834	76827890.09065126	70145492.91502781	77567845.93496259	27826869.10161478	25888783.57549264	63651731.26197736	22794571.41227012	21657686.94153529	21697343.19335217
Com_853_neg	ent-17-Hydroxy-15-kauren-19-oic acid	ent-17-羟基贝壳杉-15-烯-19-酸	N	C20H30O3	318.219	317.213	0.99652	[M-H]-	7.827	0.92	1	C18	Lipids and lipid-like molecules	脂质和类脂分子	Prenol lipids	异戊烯醇脂	Diterpenoids	二萜类	35030-38-7""	_	_	_	_	_	_	_	_	_	_	_	169654	C[C@@]12CCC[C@@]([C@H]1CC[C@]34[C@H]2CC[C@@H](C3)C(=C4)CO)(C)C(=O)O	XEQHVCXFKPCQNM-LEUKZYDJSA-N	277260849.306398	261758809.2092265	260266386.7469149	227719647.573803	86349187.60438082	523431012.6504645	168505889.9839591	329599612.5842867	276086340.9373429	175027382.3486225	369090845.8303477	174490215.9717396	480730114.7172286	132318155.9410482	428825448.5718312
Com_545_neg	Prolyl-Aspartate	脯氨酰-天冬氨酸	N	C9H14N2O5	230.09	229.083	0.22141	[M-H]-	1.661	0.51	1	C18	Organic acids and derivatives	有机酸及其衍生物	Carboxylic acids and derivatives	羧酸及其衍生物	Amino acids, peptides, and analogues	氨基酸、肽和类似物	85227-98-1""	_	_	_	_	_	_	_	_	_	_	_	7079450	C1C[C@H](NC1)C(=O)N[C@@H](CC(=O)O)C(=O)O	GLEOIKLQBZNKJZ-WDSKDSINSA-N	89998410.6713074	85776485.40267646	88260221.31881444	60096020.27974298	115524980.0457514	34729606.50032954	67218749.53103332	82821116.04555617	110220065.5032644	26181851.1524425	59632147.54172672	72843728.10192046	89614912.17125489	122372109.8776516	61906490.56621463
Com_421_neg	Capryloylglycine	辛酰甘氨酸	N	C10H19NO3	201.136	200.13	1.91661	[M-H]-	6.363	0.76	1	C18	Organic acids and derivatives	有机酸及其衍生物	Carboxylic acids and derivatives	羧酸及其衍生物	Amino acids, peptides, and analogues	氨基酸、肽和类似物	14246-53-8""	HMDB0000832	Organic acids and derivatives	Carboxylic acids and derivatives	Amino acids, peptides, and analogues	_	_	_	_	_	_	_	84290	CCCCCCCC(=O)NCC(=O)O	SAVLIIGUQOSOEP-UHFFFAOYSA-N	27244830.7722017	27963106.68444766	26148113.45653095	49078400.57764603	34380726.8832323	55054605.29905128	41496503.00448118	28279657.99045072	44687303.60920063	16428820.3827767	17685257.83481366	13084049.6098732	15955622.61158168	9877138.29067293	15932735.2776322
Com_733_neg	cis-Nerolidol	顺-橙花椒醇	N	C15H26O	222.198	281.212	0.194	[M+CH3COOH-H]-	7.243	0.62	1	C18	Lipids and lipid-like molecules	脂质和类脂分子	Prenol lipids	异戊烯醇脂	Sesquiterpenoids	倍半萜类	3790-78-1""	_	_	_	_	_	_	_	_	_	_	_	5320128	CC(=CCC/C(=C\CCC(C)(C=C)O)/C)C	FQTLCLSUCSAZDY-KAMYIIQDSA-N	1965519.49621737	2381023.994744021	1885665.893549367	7878917.582459844	7107551.167981305	1869981.786186554	9772923.853264738	15736508.72540463	9770805.44607403	3891888.443047798	2629713.577023859	11136052.55784351	1733302.203866269	1550988.856342641	1501485.44821715
Com_34_neg	2,4-Dihydroxybutanoic acid	2,4-二羟基丁酸	N	C4H8O4	120.042	119.035	0.62612	[M-H]-	1.43	0.84	1	C18	Organic acids and derivatives	有机酸及其衍生物	Hydroxy acids and derivatives	羟基酸及其衍生物	Short-chain hydroxy acids and derivatives	短链羟基酸及其衍生物	1518-62-3""	HMDB0000360	Organic acids and derivatives	Hydroxy acids and derivatives	Short-chain hydroxy acids and derivatives	_	_	_	LMFA01050385	Fatty Acyls [FA]	Fatty Acids and Conjugates [FA01]	Hydroxy fatty acids [FA0105]	192742	C(CO)C(C(=O)O)O	UFYGCFHQAXXBCF-UHFFFAOYSA-N	67638843.0058303	71123602.8208827	67909550.9534766	78036771.44350375	44890985.00210829	93815017.50770757	79111996.03677553	67434867.46179168	78591119.81939253	76229793.67311886	89058922.63082269	72686275.32498108	80745288.93547313	49446074.56756138	65110374.02701908
Com_639_neg	14-Methylpentadecanoic Acid	14-甲基十五烷酸	N	C16H32O2	256.24	255.233	0.65114	[M-H]-	9.296	0.7	1	C18	Lipids and lipid-like molecules	脂质和类脂分子	Fatty Acyls	脂肪酰类	Fatty acids and conjugates	脂肪酸和结合物	4669-02-7""	HMDB0031068	Lipids and lipid-like molecules	Fatty Acyls	Fatty acids and conjugates	_	_	_	LMFA01020010	Fatty Acyls [FA]	Fatty Acids and Conjugates [FA01]	Branched fatty acids [FA0102]	36247	CC(C)CCCCCCCCCCCCC(=O)O	ZONJATNKKGGVSU-UHFFFAOYSA-N	107413161.307729	102708885.4300204	113404697.4870485	97578601.77105436	85540017.2310717	54490936.89839554	39732733.92097993	32445017.8383294	33356950.16717696	55793879.68213088	41104524.04392362	57065432.09783606	105548234.7993919	53785574.93125735	34419744.92896927
Com_654_neg	Furafylline	呋喃茶碱	N	C12H12N4O3	260.091	259.083	3.16133	[M-H]-	5.269	0.51	1	C18	Organoheterocyclic compounds	有机杂环化合物	Imidazopyrimidines	咪唑并嘧啶类	Purines and purine derivatives	嘌呤和嘌呤衍生物	80288-49-9""	HMDB0252528	Organoheterocyclic compounds	Imidazopyrimidines	Purines and purine derivatives	_	_	_	_	_	_	_	3433	CC1=NC2=C(N1)C(=O)N(C(=O)N2CC3=CC=CO3)C	KGQZGCIVHYLPBH-UHFFFAOYSA-N	894796.075499049	917125.2663768636	960477.8897025008	5815107.964202638	4450819.511053035	298531.9423459945	3037240.914213931	5772652.428862313	5825775.815964572	2214265.223103631	903686.964919424	3985508.603300678	277133.815205735	1162197.843158045	871750.6442427677
Com_543_neg	thymol sulfate	硫酸百里酚	N	C10H14O4S	230.061	229.054	1.6496	[M-H]-	6.387	0.64	1	C18	Organic acids and derivatives	有机酸及其衍生物	Organic sulfuric acids and derivatives	有机硫酸及其衍生物	Arylsulfates	芳基硫酸盐	_	HMDB0062720	Organic acids and derivatives	Organic sulfuric acids and derivatives	Arylsulfates	_	_	_	_	_	_	_	12456386	CC1=CC(=C(C=C1)C(C)C)OS(=O)(=O)O	NODSEPOUFZPJEQ-UHFFFAOYSA-N	509350.998010498	431323.4514486313	415783.1430945768	566760.4682055308	215595.783224938	639196.3317744277	383852.4237780611	302500.4638726815	597530.3559262045	248259.3710062733	494607.4119080571	312321.2707040572	717330.2408588321	406735.9797571073	1114618.698080961
Com_999_neg	LPE(14:0)	1-甲基-2-羟基-sn-甘油-3-磷酸乙醇胺	N	C19H40NO7P	425.254	424.248	1.67956	[M-H]-	8.483	0.88	1	C18	Lipids and lipid-like molecules	脂质和类脂分子	Glycerophospholipids	甘油磷脂	Glycerophosphoethanolamines	甘油磷酸乙醇胺类	_	HMDB0011500	Lipids and lipid-like molecules	Glycerophospholipids	Glycerophosphoethanolamines	_	_	_	LMGP02050003	Glycerophospholipids [GP]	Glycerophosphoethanolamines [GP02]	Monoacylglycerophosphoethanolamines [GP0205]	9547070	CCCCCCCCCCCCCC(=O)OCC(COP(=O)(O)OCCN)O	RPXHXZNGZBHSMJ-GOSISDBHSA-N	3186186.66311249	3616780.010511595	3417313.921772412	2666756.168463948	2551442.69379988	2147543.147202231	2724241.458063023	1793225.534227231	1629523.148100575	6038420.285350672	2330983.232891595	6675595.553499687	3106438.148328858	3139943.387629091	2589902.140889176
Com_358_neg	L-Alanyl-L-threonine	L-丙氨酰-L-苏氨酸	N	C7H14N2O4	190.095	189.088	0.97658	[M-H]-	1.413	0.62	1	C18	Organic acids and derivatives	有机酸及其衍生物	Carboxylic acids and derivatives	羧酸及其衍生物	Amino acids, peptides, and analogues	氨基酸、肽和类似物	24032-50-6""	HMDB0028697	Organic acids and derivatives	Carboxylic acids and derivatives	Amino acids, peptides, and analogues	_	_	_	_	_	_	_	6427004	CC(C(C(=O)O)NC(=O)C(C)N)O	BUQICHWNXBIBOG-LMVFSUKVSA-N	61731836.7850622	118965689.6901783	115344335.9548645	94588597.47211534	144247327.9227893	92311778.39908758	139774262.0321274	114105307.188331	113643284.0345087	44805830.89926023	50261790.50878802	116278010.791404	124351415.4425574	130712117.0683303	55172268.53929139
Com_559_neg	2,6-Di-tert-butyl-4-ethylphenol	2,6-二叔丁基-4-乙基苯酚	N	C16H26O	234.198	233.191	0.85288	[M-H]-	7.384	0.71	1	C18	Benzenoids	苯类化合物	Benzene and substituted derivatives	苯及其取代衍生物	Phenylpropanes	苯丙烷类	4130-42-1""	HMDB0040179	Benzenoids	Benzene and substituted derivatives	Phenylpropanes	_	_	_	_	_	_	_	20087	CCC1=CC(=C(C(=C1)C(C)(C)C)O)C(C)(C)C	BVUXDWXKPROUDO-UHFFFAOYSA-N	227880.507267772	116669.5989419853	197329.2292324712	246469.5406465828	278400.0258924384	344446.8474719875	398249.6743825865	181711.4160087404	84673.15198231422	320540.5122496509	113720.5589619331	331235.4721742926	261198.2401025078	116595.4890132563	75310.19059133682
Com_30_neg	Benzimidazole	苯并咪唑	N	C7H6N2	118.053	117.046	1.8985	[M-H]-	5.032	0.87	1	C18	Organoheterocyclic compounds	有机杂环化合物	Benzimidazoles	苯并咪唑类	_	_	_	HMDB0248993	Organoheterocyclic compounds	Benzimidazoles	_	Benzimidazole	C02009	_	_	_	_	_	5798	C1=CC=C2C(=C1)NC=N2	HYZJCKYKOHLVJF-UHFFFAOYSA-N	216947.833609374	250493.0264670624	224794.6983171033	512142.7529907925	180228.3617432914	835874.2396464329	323014.0202994843	318369.7173355087	342415.8175466526	136537.4415999517	397108.4772106762	106845.5629556355	413200.3093140861	108080.4548391745	270025.9052112031
Com_279_neg	4-Acetamidobenzoic acid	对乙酰氨基苯甲酸	N	C9H9NO3	179.058	178.051	1.4012	[M-H]-	6.146	0.69	1	C18	Benzenoids	苯类化合物	Benzene and substituted derivatives	苯及其取代衍生物	Benzoic acids and derivatives	苯甲酸及其衍生物	_	HMDB0246328	Benzenoids	Benzene and substituted derivatives	Benzoic acids and derivatives	_	_	_	_	_	_	_	19266	CC(=O)NC1=CC=C(C=C1)C(=O)O	QCXJEYYXVJIFCE-UHFFFAOYSA-N	45262785.6312279	45818394.51316124	44826430.69604788	59458860.98968964	39103539.31396336	51391023.59750137	53057077.12987333	48522832.14741208	51284400.8309525	37832979.42621909	55641549.62229678	43823492.71534908	61431506.59024961	44496701.6795532	45603638.28971165
Com_294_neg	4-Methyl-3-nitrobenzoic acid	4-甲基-3-硝基苯甲酸	N	C8H7NO4	181.038	180.031	1.84184	[M-H]-	5.702	0.6	1	C18	Benzenoids	苯类化合物	Benzene and substituted derivatives	苯及其取代衍生物	Benzoic acids and derivatives	苯甲酸及其衍生物	_	_	_	_	_	_	_	_	_	_	_	_	7319	CC1=C(C=C(C=C1)C(=O)O)[N+](=O)[O-]	BBEWSMNRCUXQRF-UHFFFAOYSA-N	3694134.90482429	4028721.553583581	3841104.833750885	6415966.598500206	3584981.89650127	3225731.5265849	6111582.490383962	5455421.040178891	5823213.799524602	2536773.18030105	5247586.722220208	3293012.966254833	4584503.87272994	4679702.817448831	5459587.039773722
Com_103_neg	1-Methyl-1-cyclohexanecarboxylic Acid	1-甲基-1-环已羧酸	N	C8H14O2	142.099	141.092	1.34056	[M-H]-	6.42	0.54	1	C18	Organic acids and derivatives	有机酸及其衍生物	Carboxylic acids and derivatives	羧酸及其衍生物	Carboxylic acids	羧酸	_	HMDB0243938	Organic acids and derivatives	Carboxylic acids and derivatives	Carboxylic acids	_	_	_	_	_	_	_	70744	CC1(CCCCC1)C(=O)O	REHQLKUNRPCYEW-UHFFFAOYSA-N	7733085.54731984	8357470.968279504	7897389.057887039	25514411.56534499	24589519.04084516	13596624.6805029	22572778.06919806	23544109.21823716	58785993.50997634	20040000.4870225	12575601.81072454	20256188.88016975	13168361.71443358	13573831.88568795	11555325.85077281
Com_794_neg	DL-10-Hydroxystearic acid	10-羟基硬脂酸	N	C18H36O3	300.266	299.259	0.73057	[M-H]-	8.7	0.88	1	C18	Lipids and lipid-like molecules	脂质和类脂分子	Fatty Acyls	脂肪酰类	Fatty acids and conjugates	脂肪酸和结合物	_	HMDB0037396	Lipids and lipid-like molecules	Fatty Acyls	Fatty acids and conjugates	_	_	_	LMFA02000128	Fatty Acyls [FA]	Octadecanoids [FA02]	Other Octadecanoids [FA0200]	9561835	CCCCCCCCC(CCCCCCCCC(=O)O)O	PAZZVPKITDJCPV-UHFFFAOYSA-N	56909348.6679675	64943816.18020656	56264035.17899003	49542827.36460845	28307823.0047249	40202807.59823225	31915123.45943658	28958160.58766218	29482523.02687301	43409256.88989597	39536258.7226548	55340501.30435298	40418972.88697401	30191996.13055547	47309726.00428097
Com_111_neg	Indole-4-carboxaldehyde	4-吲哚甲醛	N	C9H7NO	145.053	144.046	1.25436	[M-H]-	5.437	0.81	1	C18	Organoheterocyclic compounds	有机杂环化合物	Indoles and derivatives	吲哚及其衍生物	Indoles	吲哚	1074-86-8""	_	_	_	_	_	_	_	_	_	_	_	333703	C1=CC(=C2C=CNC2=C1)C=O	JFDDFGLNZWNJTK-UHFFFAOYSA-N	22857834.176975	24591684.82005117	22803269.59306082	32333508.29599484	21955582.36091959	17385527.8557172	17875143.75521173	15288030.16967632	25376766.14825822	21598345.40560564	33565832.61728545	23274965.30703069	26668395.27221351	22393289.8211354	25707264.10480908
Com_395_neg	2',4',5'-Trihydroxybutyrophenone	2',4',5'-三羟基苯丁酮	N	C10H12O4	196.074	195.067	1.47746	[M-H]-	5.51	0.64	1	C18	Organic oxygen compounds	有机氧化合物	Organooxygen compounds	有机氧化合物	Carbonyl compounds	羰基化合物	1421-63-2""	HMDB0037177	Organic oxygen compounds	Organooxygen compounds	Carbonyl compounds	_	_	_	_	_	_	_	15008	CCCC(=O)C1=CC(=C(C=C1O)O)O	SRUQARLMFOLRDN-UHFFFAOYSA-N	3071239.10623525	3569540.87050438	2961381.791097048	26861851.74859501	18007598.65359487	2790186.575185451	18939787.6027738	24804595.76439473	25690859.98494056	4099170.690781971	3715097.992452298	12658351.43025371	2368607.792051959	3189307.363975918	3095524.034818579
Com_299_neg	2-Amino-4-nitrobenzoic acid	2-氨基-4-硝基苯甲酸	N	C7H6N2O4	182.033	181.026	3.95077	[M-H]-	4.866	0.84	1	C18	Benzenoids	苯类化合物	Benzene and substituted derivatives	苯及其取代衍生物	Benzoic acids and derivatives	苯甲酸及其衍生物	619-17-0""	_	_	_	_	_	_	_	_	_	_	_	12076	C1=CC(=C(C=C1[N+](=O)[O-])N)C(=O)O	UEALKTCRMBVTFN-UHFFFAOYSA-N	2167985.17778758	2432822.106968052	2207460.408637951	3226411.88456037	2153187.870887854	2334719.874262849	3105004.311378292	2588772.768899057	2299373.148084112	2892166.94147132	3096941.918270384	2184364.374417986	2724903.980490592	2277895.197347423	2760443.360216177
Com_236_neg	Glycerophosphoric acid	甘油磷酸酯	N	C3H9O6P	172.014	171.007	1.51665	[M-H]-	1.462	0.78	1	C18	Lipids and lipid-like molecules	脂质和类脂分子	Glycerophospholipids	甘油磷脂	Glycerophosphates	甘油磷酸酯类	57-03-4""	HMDB0252849	Lipids and lipid-like molecules	Glycerophospholipids	Glycerophosphates	DL-Glycerol 1-phosphate; Glycerol 1-phosphate; Glycerol-3-phosphate; rac-Glycerol 1-phosphate; DL-Glyceryl 1-phosphate; DL-Glycerol 3-phosphate	C03189	_	_	_	_	_	754	C(C(COP(=O)(O)O)O)O	AWUCVROLDVIAJX-UHFFFAOYSA-N	4779224.72659089	4209089.271832441	5265006.013830893	2683842.704313829	7043134.99885469	5612775.906033738	6966030.012890814	4272578.525317739	1707516.6613311	6532217.16936562	7076751.075081252	7100769.451718609	2225029.333010942	3939417.941785029	2663657.075604753
Com_897_neg	8-isoprostaglandin E2	地诺前列酮EP杂质B	N	C20H32O5	352.225	333.208	1.31136	[M-H-H2O]-	6.585	0.7	1	C18	Lipids and lipid-like molecules	脂质和类脂分子	Fatty Acyls	脂肪酰类	Eicosanoids	类二十烷酸	27415-25-4""	HMDB0005844	Lipids and lipid-like molecules	Fatty Acyls	Eicosanoids	_	_	_	LMFA03110003	Fatty Acyls [FA]	Eicosanoids [FA03]	Isoprostanes [FA0311]	5283213	CCCCCC(C=CC1C(CC(=O)C1CC=CCCCC(=O)O)O)O	XEYBRNLFEZDVAW-CLQOMRTCSA-N	31357712.338825	30187823.7920399	31231362.71736486	33249245.27960481	31186853.32878138	27787629.32232705	40333873.47357182	39848156.69778106	18805352.52598265	53927018.58021718	24962898.15459357	40872096.7898184	31381480.19170229	31086449.2132156	25642218.62031076
Com_838_neg	Phytanic acid	植烷酸	N	C20H40O2	312.303	311.296	1.13644	[M-H]-	11.891	0.93	1	C18	Lipids and lipid-like molecules	脂质和类脂分子	Prenol lipids	异戊烯醇脂	Diterpenoids	二萜类	14721-66-5""	HMDB0000801	Lipids and lipid-like molecules	Prenol lipids	Diterpenoids	Phytanate; Phytanic acid; 3,7,11,15-Tetramethylhexadecanoic acid	C01607	_	_	_	_	_	26840	CC(C)CCCC(C)CCCC(C)CCCC(C)CC(=O)O	RLCKHJSFHOZMDR-UHFFFAOYSA-N	2861275.41704307	1745773.25942364	1625392.5073025	2634148.770181955	1039673.548866566	2501562.734155466	851144.78620557	2058180.348618958	2112091.019767985	1140850.276181603	4027117.412860882	2341102.805958824	1708844.566457504	4659935.901282397	2415039.96227646
Com_1000_neg	ADP	二磷酸腺苷	N	C10H15N5O10P2	427.029	426.023	1.1351	[M-H]-	1.72	0.98	1	C18	Nucleosides, nucleotides, and analogues	核苷、核苷酸和类似物	Purine nucleotides	嘌呤核苷酸	Purine ribonucleotides	嘌呤核糖核苷酸	58-64-0""	HMDB0001341	Nucleosides, nucleotides, and analogues	Purine nucleotides	Purine ribonucleotides	ADP; Adenosine 5'-diphosphate	C00008	map00190;map00195;map00230;map00908;map01100;map01110;map01130;map04068;map04080;map04142;map04152;map04611;map04742;map04924;map05012	_	_	_	_	6022	C1=NC(=C2C(=N1)N(C=N2)C3C(C(C(O3)COP(=O)(O)OP(=O)(O)O)O)O)N	XTWYTFMLZFPYCI-KQYNXXCUSA-N	1112117666.18472	1582110934.977807	1695485112.828552	1792536151.348952	1104417089.562968	1197546117.88831	956450358.56966	1098686394.652155	928849383.4515948	982028773.7887726	970022992.7477144	900168532.3869544	1172741770.536425	1196061051.814578	625739991.1819566
Com_207_neg	1,4-Dioxane-2,5-diol	乙醇醛二聚体	N	C4H8O4	120.042	165.041	3.27401	[M+HCOOH-H]-	8.531	0.92	2	C18	Organoheterocyclic compounds	有机杂环化合物	Dioxanes	二恶烷	1,4-dioxanes	1,4-二氧六环类	23147-58-2""	_	_	_	_	_	_	_	_	_	_	_	_	C1C(OCC(O1)O)O	ATFVTAOSZBVGHC-UHFFFAOYSA-N	14966057.8792709	18232785.81215991	14188971.18080265	4104610.500082348	3875057.09774984	2338289.828085553	3003289.219891351	2707318.674113422	3044925.051545805	3965341.253345073	4097579.429017112	2869434.879822663	4643302.364492183	3257145.918732919	3436797.740859127
Com_801_neg	Aleuritic acid	(±)-9,10,16-三羟基棕榈酸	N	C16H32O5	304.225	303.217	1.28841	[M-H]-	9.827	0.62	2	C18	Lipids and lipid-like molecules	脂质和类脂分子	Fatty Acyls	脂肪酰类	Fatty acids and conjugates	脂肪酸和结合物	533-87-9""	_	_	_	_	_	_	_	LMFA01050101	Fatty Acyls [FA]	Fatty Acids and Conjugates [FA01]	Hydroxy fatty acids [FA0105]	_	C(CCCC(C(CCCCCCO)O)O)CCCC(=O)O	MEHUJCGAYMDLEL-CABCVRRESA-N	5511201.77825746	5948492.100202054	4973986.24853316	2650442.333577396	3415604.499230299	4230180.675469844	3618665.431091048	2722199.988728028	1921738.686157817	4604697.03507672	9448342.322541963	1461847.409401208	7259569.193492765	6785499.655509601	7599915.411803491
Com_883_neg	Methyl palmitoleate	棕榈油酸甲酯	N	C17H32O2	268.24	327.255	1.78318	[M+CH3COOH-H]-	7.667	0.73	2	C18	Lipids and lipid-like molecules	脂质和类脂分子	Fatty Acyls	脂肪酰类	Fatty acid esters	脂肪酸酯	1120-25-8""	_	_	_	_	_	_	_	LMFA07010501	Fatty Acyls [FA]	Fatty esters [FA07]	Short fatty esters [FA0710]	_	CCCCCCC=CCCCCCCCC(=O)OC	IZFGRAGOVZCUFB-UHFFFAOYSA-N	5297972.77870094	5650391.192142301	4995086.593772874	5320473.365671202	5051907.799218821	4126516.44357446	5120313.71274514	5898281.136439066	3219752.512493271	10160233.3850458	3399512.915365273	13381299.5869445	5060433.004508695	7797254.721620879	4307045.233594103
Com_786_neg	(9Z,11E)-Tetradecadien-1-yl acetate	顺9,反11-十四碳二烯醇乙酸酯	N	C16H28O2	252.209	297.207	1.31492	[M+HCOOH-H]-	7.072	0.73	2	C18	Lipids and lipid-like molecules	脂质和类脂分子	Fatty Acyls	脂肪酰类	Fatty alcohol esters	脂肪醇酯	50767-79-8""	_	_	_	_	_	_	_	LMFA07010321	Fatty Acyls [FA]	Fatty esters [FA07]	Short fatty esters [FA0710]	_	CCC=CC=CCCCCCCCCOC(=O)C	RFEQLTBBKNKGGJ-DEQVHDEQSA-N	11660671.0603517	11684582.69070976	11629441.76768819	13778727.2887026	11578642.46786358	10951307.24648648	13596173.89413374	12700049.05996754	7988517.315366283	19962926.08692678	7361990.024981594	29697620.25412952	11204807.76975108	10167383.73368047	7697709.193480941
Com_965_neg	Naringenin triacetate	三乙酸柚皮素酯	N	C21H18O8	398.1	379.083	1.99135	[M-H-H2O]-	1.413	0.72	2	C18	Phenylpropanoids and polyketides	苯丙素类和聚酮类	Flavonoids	黄酮类化合物	Flavans	黄烷	3682-04-0""	_	_	_	_	_	_	_	_	_	_	_	_	CC(=O)OC1=CC=C(C=C1)C2CC(=O)C3=C(O2)C=C(C=C3OC(=O)C)OC(=O)C	HQZXCNZZVRAEPO-UHFFFAOYSA-N	2306859.94978828	3864645.842794444	2087223.593197509	1647018.923768148	3243596.264472065	2504784.104689907	7269760.611008205	1045194.200104584	1792163.735860986	3487605.838970454	5164614.217125178	678331.006905193	2147485.268591764	7976726.942062271	3146988.810112407
Com_5_neg	3-Hydroxy-2-methylpyridine	3-羟基-2-甲基吡啶	N	C6H7NO	109.053	108.046	2.14638	[M-H]-	5.45	0.77	2	C18	Organoheterocyclic compounds	有机杂环化合物	Pyridines and derivatives	吡啶及其衍生物	Methylpyridines	甲基吡啶类	1121-25-1""	_	_	_	_	_	_	_	_	_	_	_	_	CC1=C(C=CC=N1)O	AQSRRZGQRFFFGS-UHFFFAOYSA-N	6366102.59679453	7107856.756836866	6732355.316082639	5775015.081593761	3980118.082625536	5359871.855343855	4485903.181101299	5448923.989455038	6346561.393834852	6759676.298614254	8744501.814294806	4307020.952373219	7515993.503966141	6135049.334376414	7412668.252645001
Com_419_neg	alpha-Terpineol	alpha-松油醇	N	C10H18O	154.136	199.134	2.53678	[M+HCOOH-H]-	0.536	0.88	2	C18	Lipids and lipid-like molecules	脂质和类脂分子	Prenol lipids	异戊烯醇脂	Monoterpenoids	单萜类	98-55-5""	HMDB0004043	Lipids and lipid-like molecules	Prenol lipids	Monoterpenoids	alpha-Terpineol; dl-alpha-Terpineol	C16772	_	_	_	_	_	442501	[H][C@]1(CCC(C)=CC1)C(C)(C)O	WUOACPNHFRMFPN-VIFPVBQESA-N	8405936.4132281	9665068.619827207	9247978.675935185	4767337.592044838	8600315.194287887	8793717.089001775	7590690.602475908	2239796.596437224	6423458.884450906	14432863.38883338	7278011.821895027	3060651.313026622	4656174.198760768	8631167.01141366	9666004.450662391
Com_12_neg	2-Methylcyclopentane-1,3-dione	2-甲基-1,3-环戊二酮	N	C6H8O2	112.052	111.045	1.88562	[M-H]-	0.438	0.86	2	C18	Organic oxygen compounds	有机氧化合物	Organooxygen compounds	有机氧化合物	Carbonyl compounds	羰基化合物	765-69-5""	_	_	_	_	_	_	_	_	_	_	_	_	CC1C(=O)CCC1=O	HXZILEQYFQYQCE-UHFFFAOYSA-N	23410624.5899858	21127820.62798823	20535564.88937751	23801378.01847344	11590169.21352008	22106722.64499256	13277979.90359148	141722.7158064926	10078789.66817195	21604781.95665353	8286051.11426699	1611656.655975385	20724304.33009445	21002421.7009069	14195759.21689718
Com_363_neg	D-Glucaric acid	葡萄糖二酸	N	C6H10O8	210.038	191.02	1.3672	[M-H-H2O]-	4.75	0.85	2	C18	Organic oxygen compounds	有机氧化合物	Organooxygen compounds	有机氧化合物	Carbohydrates and carbohydrate conjugates	碳水化合物和碳水化合物结合物	576-42-1""	HMDB0000663	Organic oxygen compounds	Organooxygen compounds	Carbohydrates and carbohydrate conjugates	D-Glucarate; D-Glucaric acid; L-Gularic acid; D-Saccharic acid; D-Glucosaccharic acid; Glucaric acid; Glucarate	C00818	map00053;map01100	LMFA01170108	Fatty Acyls [FA]	Fatty Acids and Conjugates [FA01]	Dicarboxylic acids [FA0117]	_	C(C(C(C(=O)O)O)O)(C(C(=O)O)O)O	DSLZVSRJTYRBFB-LLEIAEIESA-N	3904348.95631348	4109760.308311613	3870651.480486203	4281179.42264487	3435185.48378045	3954210.131348506	3805203.535374157	4073047.161276245	4206755.374581739	3556833.696569356	4429318.961420387	3149786.585680776	3928847.774422702	3630651.098172049	3462027.815982765
Com_72_neg	4,4-Dimethoxy-2-butanone	4,4-二甲氧基-2-丁酮	N	C6H12O3	132.079	131.07	6.47723	[M-H]-	8.721	0.94	2	C18	Organic oxygen compounds	有机氧化合物	Organooxygen compounds	有机氧化合物	Carbonyl compounds	羰基化合物	5436-21-5""	HMDB0033851	Organic oxygen compounds	Organooxygen compounds	Carbonyl compounds	_	_	_	_	_	_	_	228548	COC(CC(C)=O)OC	PJCCSZUMZMCWSX-UHFFFAOYSA-N	1178311.40100036	1115231.946984441	1080729.298130637	390281.9987725478	330364.9859875023	1842350.323433696	443132.9237070978	199389.9911324922	136632.5997497369	1399793.51420665	1725767.943664366	312243.6666103207	939035.0831486752	1265016.151309434	1400392.074991661
Com_613_neg	Damascenone	突厥烯酮	N	C13H18O	190.136	249.15	1.40204	[M+CH3COOH-H]-	7.064	1	2	C18	Organic oxygen compounds	有机氧化合物	Organooxygen compounds	有机氧化合物	Carbonyl compounds	羰基化合物	23696-85-7""	HMDB0013804	Organic oxygen compounds	Organooxygen compounds	Carbonyl compounds	_	_	_	LMPR01070304	Prenol Lipids [PR]	Isoprenoids [PR01]	C40 isoprenoids (tetraterpenes) [PR0107]	5366074	C\C=C\C(=O)C1=C(C)C=CCC1(C)C	POIARNZEYGURDG-FNORWQNLSA-N	9589319.19669198	9529503.100022862	14887343.31417852	27752759.29868935	19530010.79237752	12766397.41038389	19227737.47105519	25535468.48610855	28929379.77847585	12551930.37765999	16246381.67468443	21138685.06762098	10531129.04729655	10914782.58987069	16187089.92410951
Com_9_neg	3-Furanoic acid	3-糠酸；呋喃-3-甲酸	N	C5H4O3	112.016	111.009	1.03419	[M-H]-	1.44	0.98	2	C18	Organoheterocyclic compounds	有机杂环化合物	Furans	呋喃	Furoic acid and derivatives	糠酸及其衍生物	488-93-7""	HMDB0000444	Organoheterocyclic compounds	Furans	Furoic acid and derivatives	_	_	_	_	_	_	_	10268	OC(=O)C1=COC=C1	IHCCAYCGZOLTEU-UHFFFAOYSA-N	85089066.3272216	76909102.19548015	72761663.61468197	123871181.8187577	95544703.50749417	92902574.1314447	84598979.31940112	96620884.65667394	120337917.487034	81325551.9531837	85955606.04907748	86393015.96995933	85108183.04418609	89499416.793665	87670861.49731047
Com_289_neg	4-Amino-L-phenylalanine	4-氨基-L-苯丙氨酸	N	C9H12N2O2	180.09	179.083	1.25805	[M-H]-	5.213	0.73	2	C18	Organic acids and derivatives	有机酸及其衍生物	Carboxylic acids and derivatives	羧酸及其衍生物	Amino acids, peptides, and analogues	氨基酸、肽和类似物	943-80-6""	HMDB0030397	Organic acids and derivatives	Carboxylic acids and derivatives	Amino acids, peptides, and analogues	4-Aminophenylalanine; p-Aminophenylalanine	C12033	_	_	_	_	_	95174	NC(CC1=CC=C(N)C=C1)C(O)=O	CMUHFUGDYMFHEI-UHFFFAOYSA-N	2014682.79619966	2105902.340320185	1915097.975517049	2207758.715548246	1018419.614621644	3175066.964615416	1358016.468926514	1324139.670141781	1646360.459065125	1339732.998080536	2243661.262367614	882579.680587106	2706792.977900343	1151851.553296406	1644489.770321546
Com_514_neg	Carvacrol methyl ether	香芹酚甲醚	N	C11H16O	164.12	223.134	1.12734	[M+CH3COOH-H]-	0.398	1	2	C18	Lipids and lipid-like molecules	脂质和类脂分子	Prenol lipids	异戊烯醇脂	Monoterpenoids	单萜类	6379-73-3""	HMDB0303465	Lipids and lipid-like molecules	Prenol lipids	Monoterpenoids	_	_	_	_	_	_	_	80790	COC1=CC(=CC=C1C)C(C)C	YVLHTQPPMZOCOW-UHFFFAOYSA-N	17186593.1178252	13331781.44082269	12704259.85456291	18008882.40737782	7978767.799463325	9050244.754720053	6976846.438922164	23019.07946059945	7652266.419065681	13836836.26787474	6397371.842290116	1096460.743825673	12826686.93576228	14096323.24957018	9958070.08137576
Com_636_neg	Linalyl acetate	乙酸芳樟酯	N	C12H20O2	196.146	255.161	1.60437	[M+CH3COOH-H]-	6.923	0.64	2	C18	Lipids and lipid-like molecules	脂质和类脂分子	Prenol lipids	异戊烯醇脂	Monoterpenoids	单萜类	115-95-7""	HMDB0039522	Lipids and lipid-like molecules	Prenol lipids	Monoterpenoids	Linalyl acetate	C09863	_	LMPR0102010009	Prenol Lipids [PR]	Isoprenoids [PR01]	C10 isoprenoids (monoterpenes) [PR0102]	8294	CC(C)=CCCC(C)(OC(C)=O)C=C	UWKAYLJWKGQEPM-UHFFFAOYSA-N	12558756.0053431	12458960.84209274	12567137.45354687	11601921.76850472	10977568.81290681	8883778.346853409	10787663.58421638	9487329.165077578	10710745.48556613	13045078.46670912	15167205.47154787	16404812.3932735	12825669.09652667	11065866.46525127	18299191.25623699
Com_174_neg	Oxoadipic acid	2-氧代己二酸	N	C6H8O5	160.037	159.03	1.09727	[M-H]-	2.369	0.9	2	C18	Organic acids and derivatives	有机酸及其衍生物	Keto acids and derivatives	酮酸及其衍生物	Medium-chain keto acids and derivatives	中链酮酸及其衍生物	3184-35-8""	HMDB0000225	Organic acids and derivatives	Keto acids and derivatives	Medium-chain keto acids and derivatives	2-Oxoadipate; 2-Oxoadipic acid	C00322	map00300;map00310;map00380;map00680;map01100;map01120;map01130;map01210;map01230	LMFA01170121	Fatty Acyls [FA]	Fatty Acids and Conjugates [FA01]	Dicarboxylic acids [FA0117]	71	OC(=O)CCCC(=O)C(O)=O	FGSBNBBHOZHUBO-UHFFFAOYSA-N	25039630.4004468	25131461.06655578	35840795.31827769	23804971.38267508	21794682.06463737	15058497.23156333	19576513.60432424	21296132.79045168	28657660.99538632	34576498.84180882	38541036.75886907	43165010.57029489	27972883.74218724	35110885.13863571	75114263.37861042
Com_208_neg	3,4-dihydroxybutyrate	(S)-3,4-二羟基丁酸	N	C4H8O4	120.042	165.041	3.14449	[M+HCOOH-H]-	10.977	0.87	2	C18	Organic acids and derivatives	有机酸及其衍生物	Hydroxy acids and derivatives	羟基酸及其衍生物	Beta hydroxy acids and derivatives	β-羟基酸及其衍生物	51267-44-8""	HMDB0000337	Organic acids and derivatives	Hydroxy acids and derivatives	Beta hydroxy acids and derivatives	_	_	_	LMFA01050378	Fatty Acyls [FA]	Fatty Acids and Conjugates [FA01]	Hydroxy fatty acids [FA0105]	150929	OCC(O)CC(O)=O	DZAIOXUZHHTJKN-UHFFFAOYSA-N	8270774.07344095	6017800.1806481	7399545.739971423	2461670.685443389	1912402.878433584	3770906.150835792	2682609.815741183	2653583.625374277	2604787.823112626	2890682.488623977	2902673.087465876	2185525.78291352	2876573.613107432	2550141.429765189	2481753.485524045
Com_570_neg	2'-O-Methyluridine	2-甲氧基尿苷	N	C10H14N2O6	258.085	239.068	0.87483	[M-H-H2O]-	7.452	0.72	2	C18	Nucleosides, nucleotides, and analogues	核苷、核苷酸和类似物	Pyrimidine nucleosides	嘧啶核苷	_	_	2140-76-3""	HMDB0240328	Nucleosides, nucleotides, and analogues	Pyrimidine nucleosides	_	_	_	_	_	_	_	_	102212	CO[C@@H]1[C@H](O)[C@@H](CO)O[C@H]1N1C=CC(=O)NC1=O	SXUXMRMBWZCMEN-ZOQUXTDFSA-N	5137321.68949998	5757211.240440005	4987567.584726153	4022748.007418696	3344743.632674467	3875449.636028368	3730947.172856729	3975044.728212637	3912791.66918411	3851670.493107904	4232026.543773445	3477344.514515804	3927912.898729983	3782891.591435978	3315290.406337397
Com_203_neg	L-Erythrulose	L-赤藻酮糖	N	C4H8O4	120.042	165.041	4.00267	[M+HCOOH-H]-	6.12	0.82	2	C18	Organic oxygen compounds	有机氧化合物	Organooxygen compounds	有机氧化合物	Carbohydrates and carbohydrate conjugates	碳水化合物和碳水化合物结合物	533-50-6""	HMDB0006293	Organic oxygen compounds	Organooxygen compounds	Carbohydrates and carbohydrate conjugates	L-Erythrulose; L-glycero-Tetrulose	C02045	_	_	_	_	_	5460032	OC[C@H](O)C(=O)CO	UQPHVQVXLPRNCX-VKHMYHEASA-N	1908865.56052772	2222141.19053524	2531261.235572356	8237303.512357129	6602825.819769012	7719248.245388131	7615849.687944445	7124667.473215456	6282440.481278186	12597416.93908085	7801848.694815374	6826987.871131091	8286390.504967418	11815436.97013951	6829935.368567962
Com_10_neg	2-Furoic acid	2-糠酸	N	C5H4O3	112.016	111.009	1.04399	[M-H]-	2.079	0.9	2	C18	Organoheterocyclic compounds	有机杂环化合物	Furans	呋喃	Furoic acid and derivatives	糠酸及其衍生物	88-14-2""	HMDB0000617	Organoheterocyclic compounds	Furans	Furoic acid and derivatives	2-Furoate; 2-Furoic acid; 2-Furancarboxylic acid; Pyromucic acid	C01546	map00365;map01120	_	_	_	_	6919	OC(=O)C1=CC=CO1	SMNDYUVBFMFKNZ-UHFFFAOYSA-N	92188209.3967281	95141389.5169913	86869513.34618755	103589730.414075	91464354.3096624	92162900.4890065	88102404.71657293	87886012.58700801	122430261.9198428	62731292.4682595	77173707.32478097	83086414.70250946	88401196.64942952	90071058.21360897	81025219.2654437
Com_859_neg	Homosalate	水杨酸高孟酯	N	C16H22O3	262.157	321.171	1.17572	[M+CH3COOH-H]-	6.381	0.66	2	C18	Benzenoids	苯类化合物	Benzene and substituted derivatives	苯及其取代衍生物	Benzoic acids and derivatives	苯甲酸及其衍生物	118-56-9""	HMDB0253209	Benzenoids	Benzene and substituted derivatives	Benzoic acids and derivatives	_	D04450	_	_	_	_	_	8362	CC1CC(CC(C1)(C)C)OC(=O)C2=CC=CC=C2O	WSSJONWNBBTCMG-UHFFFAOYSA-N	3436262.44747845	3571630.571333177	4300437.997452429	8379768.633375772	14351988.28352846	6046452.132580424	16201859.38638229	21383366.98943061	7854104.587766519	11473953.35680062	5928485.107020422	20018527.05692612	5146166.854921134	5677893.560419763	4960479.194262496
Com_910_neg	Dityrosine	二氢酪氨酸	N	C18H20N2O6	360.132	341.115	1.07114	[M-H-H2O]-	6.246	0.63	2	C18	Organic acids and derivatives	有机酸及其衍生物	Carboxylic acids and derivatives	羧酸及其衍生物	Amino acids, peptides, and analogues	氨基酸、肽和类似物	980-21-2""	HMDB0254132	Organic acids and derivatives	Carboxylic acids and derivatives	Amino acids, peptides, and analogues	_	_	_	_	_	_	_	107904	C1=CC(=C(C=C1CC(C(=O)O)N)C2=C(C=CC(=C2)CC(C(=O)O)N)O)O	OQALFHMKVSJFRR-UHFFFAOYSA-N	1.21244e+06	1116405.223150426	1246830.467792103	1969509.181579171	1945887.91463674	1265779.331640281	2335852.637557961	1458412.606567594	1999516.727520248	755007.7637943082	1171191.028700662	2281262.23060318	1197052.340851497	1334441.556472308	1169827.629026587
Com_351_neg	2,5-dihydroxybenzenesulfonate	羟苯磺酸	N	C6H6O5S	189.994	188.987	1.67401	[M-H]-	5.121	0.85	2	C18	Benzenoids	苯类化合物	Benzene and substituted derivatives	苯及其取代衍生物	Benzenesulfonic acids and derivatives	苯磺酸及其衍生物	88-46-0""	HMDB0245498	Benzenoids	Benzene and substituted derivatives	Benzenesulfonic acids and derivatives	_	_	_	_	_	_	_	17507	C1=CC(=C(C=C1O)S(=O)(=O)O)O	IKQCSJBQLWJEPU-UHFFFAOYSA-N	326969073.306424	337178090.4721899	319635817.1237731	191097147.088925	165899980.1898444	98435429.29885532	70573796.56215812	164570351.3200994	232044357.3022582	311462756.4548304	462377703.6444031	469231381.1563809	301253352.8492133	468093796.4362024	611769946.1697586
Com_248_neg	2-Chloro-4-nitrophenol	2-氯-4-硝基苯酚	N	C6H4ClNO3	172.988	171.981	1.23355	[M-H]-	0.544	0.67	2	C18	Benzenoids	苯类化合物	Phenols	酚类	Nitrophenols	硝基酚类	619-08-9""	HMDB0245055	Benzenoids	Phenols	Nitrophenols	_	_	_	_	_	_	_	12074	C1=CC(=C(C=C1[N+](=O)[O-])Cl)O	BOFRXDMCQRTGII-UHFFFAOYSA-N	3087341.12878803	2988890.390773087	2757644.110383674	2146027.719660118	2197257.816048684	2992297.736155943	2737105.685713751	2225428.499848285	2454508.438438672	1979249.565708268	3235830.543516184	2271260.765688644	3065380.709953857	2477427.813923897	2120035.088013276
Com_850_neg	L-Histidyl-L-tyrosine	组氨酰-酪氨酸	N	C15H18N4O4	318.133	317.125	2.14857	[M-H]-	5.67	0.75	2	C18	Organic acids and derivatives	有机酸及其衍生物	Carboxylic acids and derivatives	羧酸及其衍生物	Amino acids, peptides, and analogues	氨基酸、肽和类似物	35979-00-1""	HMDB0028897	Organic acids and derivatives	Carboxylic acids and derivatives	Amino acids, peptides, and analogues	_	_	_	_	_	_	_	515713	C1=CC(=CC=C1CC(C(=O)O)NC(=O)C(CC2=CN=CN2)N)O	HTOOKGDPMXSJSY-STQMWFEESA-N	3316711.10260516	3257363.507963206	3376068.239511664	6547516.757096339	5477154.50523137	5542631.248435521	3685056.84828739	6333718.224417671	8072506.302023688	4526189.818630105	3966052.021110378	3408156.69211775	3872766.525939209	1125730.328250479	1635061.737468683
Com_235_neg	4-Bromophenol	4-溴苯酚	N	C6H5BrO	171.952	170.944	3.6188	[M-H]-	1.297	0.64	2	C18	Benzenoids	苯类化合物	Phenols	酚类	Halophenols	卤代酚类	106-41-2""	HMDB0062397	Benzenoids	Phenols	Halophenols	4-Bromophenol	C14453	map00980	_	_	_	_	7808	C1=CC(=CC=C1O)Br	GZFGOTFRPZRKDS-UHFFFAOYSA-N	22329761.7932163	22705655.75370546	22771416.58483914	23821403.02827124	15222339.58667087	22650666.72071573	16771374.49589497	21274527.80656735	18511505.66487164	23946641.00400084	26562953.43640558	17651827.61905811	20685683.47765421	15418286.11541353	21743038.38019521
Com_429_neg	3,4-Bis(trifluoromethyl)-1H-pyrazole	3,4-双(三氟甲基)-1H-吡唑	N	C5H2F6N2	204.012	203.005	0.11137	[M-H]-	2.102	0.67	2	C18	Organoheterocyclic compounds	有机杂环化合物	Azoles	唑类	Pyrazoles	吡唑类	19968-19-5""	HMDB0246017	Organoheterocyclic compounds	Azoles	Pyrazoles	_	_	_	_	_	_	_	18006160	C1=NNC(=C1C(F)(F)F)C(F)(F)F	OERNNUCUUZXPBL-UHFFFAOYSA-N	15130163.9315977	22026074.47465338	12503067.07146837	18939450.5012525	12604438.90709548	15153901.03550008	15510048.29157167	21556187.16904154	10516905.75432603	28622801.83801016	17295167.7097811	12237531.98351538	15417320.54777283	11793865.12148603	18118690.37803095
Com_452_neg	Ethyl beta-D-glucopyranoside	乙基 BETA-D-吡喃葡萄糖苷	N	C8H16O6	208.095	207.087	0.25675	[M-H]-	5.064	0.55	2	C18	Organic oxygen compounds	有机氧化合物	Organooxygen compounds	有机氧化合物	Carbohydrates and carbohydrate conjugates	碳水化合物和碳水化合物结合物	3198-49-0""	HMDB0029968	Organic oxygen compounds	Organooxygen compounds	Carbohydrates and carbohydrate conjugates	_	_	_	_	_	_	_	121667	CCO[C@H]1[C@@H]([C@H]([C@@H]([C@H](O1)CO)O)O)O	WYUFTYLVLQZQNH-JAJWTYFOSA-N	448309.770265727	596742.6718613979	516467.7255079348	139865.8843026111	51817.60058105974	92474.46670730883	72500.3397922894	74431.16167057194	58413.50524966188	177574.7155707082	86779.14605960752	97664.7117067377	79315.14277699431	138144.3229218319	208633.5959939643
Com_819_neg	NECA	5'-N-乙基酰胺基腺苷	N	C12H16N6O4	308.123	307.115	3.03223	[M-H]-	1.382	0.52	2	C18	Nucleosides, nucleotides, and analogues	核苷、核苷酸和类似物	Purine nucleosides	嘌呤核苷	_	_	35920-39-9""	_	_	_	_	_	_	_	_	_	_	_	448222	CCNC(=O)C1C(C(C(O1)N2C=NC3=C(N=CN=C32)N)O)O	JADDQZYHOWSFJD-FLNNQWSLSA-N	8992185.87001085	8883024.405034848	8400272.738922028	8616965.36871411	5477988.95927152	9534432.43617875	9092313.63139523	7571993.324254445	9033203.653554924	10077470.91493764	9606126.294802452	8144551.90697278	8966701.51008306	7985692.592248038	6296494.952240143
Com_1260_neg	Methylthiouracil	甲硫尿嘧啶	N	C5H6N2OS	142.02	141.013	1.93336	[M-H]-	5.012	0.52	2	C18	Organoheterocyclic compounds	有机杂环化合物	Diazines	二嗪类	Pyrimidines and pyrimidine derivatives	嘧啶和嘧啶衍生物	56-04-2""	HMDB0254667	Organoheterocyclic compounds	Diazines	Pyrimidines and pyrimidine derivatives	Methylthiouracil	C19265	_	_	_	_	_	4161	CC1=CC(O)=NC(S)=N1	HWGBHCRJGXAGEU-UHFFFAOYSA-N	1390150.59524479	1292901.311594706	1352774.487678465	2170945.761683341	1048671.374242443	1935672.18501155	1630773.573126296	1817699.574734033	1798927.211568369	728060.6416261265	1683765.564104436	569942.269382597	1952576.77532456	1046399.159741454	1118705.981742793
Com_2495_neg	Butyl (S)-3-hydroxybutyrate glucoside	_	N	C14H26O8	322.163	321.156	2.08164	[M-H]-	5.658	0.5	2	C18	Lipids and lipid-like molecules	脂质和类脂分子	Fatty Acyls	脂肪酰类	Fatty acyl glycosides	脂肪酰糖苷	#VALUE!	HMDB0031694	Lipids and lipid-like molecules	Fatty Acyls	Fatty acyl glycosides	_	_	_	_	_	_	_	76463851	CCCCOC(=O)CC(C)OC1OC(CO)C(O)C(O)C1O	YUPCLHHTUNDMAN-UHFFFAOYSA-N	1668231.01988985	1759287.673765206	1728871.768834013	3025489.760846788	1457424.370430201	3280509.999533192	1904046.448140486	2169944.519215203	4054132.877246523	1711373.69809932	1516020.405941979	1006325.328594283	1750243.504578097	558814.9483174909	851140.1225515672
Com_2911_neg	LysoPE(18:3(6Z,9Z,12Z)/0:0)	溶血磷脂酰乙醇胺(18:3(6Z,9Z,12Z)/0:0)	N	C23H42NO7P	475.27	474.263	1.58285	[M-H]-	8.537	0.62	2	C18	Lipids and lipid-like molecules	脂质和类脂分子	Glycerophospholipids	甘油磷脂	Glycerophosphoethanolamines	甘油磷酸乙醇胺类	#VALUE!	HMDB0011508	Lipids and lipid-like molecules	Glycerophospholipids	Glycerophosphoethanolamines	_	_	_	LMGP02050017	Glycerophospholipids [GP]	Glycerophosphoethanolamines [GP02]	Monoacylglycerophosphoethanolamines [GP0205]	52925136	[H][C@@](O)(COC(=O)CCCC\C=C/C\C=C/C\C=C/CCCCC)COP(O)(=O)OCCN	QULMFYLWLOKODU-CSLWLMPESA-N	12346294.5107218	12928013.70839496	17109164.70868001	7298308.630737184	8860917.327172793	12003487.39556879	7235431.088381485	5338832.481201528	5805743.628339472	13146185.41073865	14489949.63307453	10208035.7519426	17300556.23275392	12564736.03010414	12906173.17212663
Com_1801_neg	sn-glycero-3-Phosphoethanolamine	sn-甘油-3-磷酸乙醇胺	N	C5H14NO6P	215.056	214.049	1.27977	[M-H]-	1.393	0.73	2	C18	Lipids and lipid-like molecules	脂质和类脂分子	Glycerophospholipids	甘油磷脂	Glycerophosphoethanolamines	甘油磷酸乙醇胺类	#VALUE!	HMDB0059660	Lipids and lipid-like molecules	Glycerophospholipids	Glycerophosphoethanolamines	sn-Glycero-3-phosphoethanolamine; Glycerophosphoethanolamine	C01233	map00564;map00565	_	_	_	_	5459861	NCCO[P@@](O)(=O)OC[C@@H](O)CO	JZNWSCPGTDBMEW-YFKPBYRVSA-N	59866768.5270544	62814711.33371905	59343798.86906152	61607858.76830811	41359681.98817806	71075568.87600984	52402477.00630693	53703318.1198324	56276106.52444651	84500321.26704966	66309517.79350305	60656168.06710134	55238610.41398593	52113302.4774418	48652890.19271135
Com_1712_neg	2-Hydroxyundecanoate	2-羟基十一酸	N	C11H22O3	202.157	201.15	1.63222	[M-H]-	6.428	0.58	2	C18	Lipids and lipid-like molecules	脂质和类脂分子	Fatty Acyls	脂肪酰类	Fatty acids and conjugates	脂肪酸和结合物	#VALUE!	HMDB0059736	Lipids and lipid-like molecules	Fatty Acyls	Fatty acids and conjugates	_	_	_	LMFA01050034	Fatty Acyls [FA]	Fatty Acids and Conjugates [FA01]	Hydroxy fatty acids [FA0105]	5282899	CCCCCCCCCC(O)C(O)=O	MNRBGFKCVTVNBA-UHFFFAOYSA-N	3725084.33896585	3830563.78612257	3525197.96993959	2995538.995469454	3167324.354361888	3085681.222105717	2565956.06093987	2567629.975027607	2453036.226610028	3116215.862583462	5780241.195883988	3619736.029235412	3777168.319050877	4296507.366493842	6896934.254979736
Com_1204_neg	1,3-Dihydro-(2H)-indol-2-one	2-吲哚酮	N	C8H7NO	133.053	132.046	1.56734	[M-H]-	5.037	0.58	2	C18	Organoheterocyclic compounds	有机杂环化合物	Indoles and derivatives	吲哚及其衍生物	Indolines	吲哚啉	59-48-3""	HMDB0061918	Organoheterocyclic compounds	Indoles and derivatives	Indolines	Indolin-2-one	C12312	_	_	_	_	_	321710	O=C1CC2=CC=CC=C2N1	JYGFTBXVXVMTGB-UHFFFAOYSA-N	1897482.14631805	2303858.302326784	1753351.577985352	5641280.501991274	2275114.035256706	1581838.261185024	3232083.693101207	2832499.541250051	3537960.364351641	2412096.010967514	3181802.855019674	3876763.27227285	2839807.288982488	1602811.483659117	2505754.735340084
Com_2542_neg	Blighinone	_	N	C16H10O8	330.038	329.03	0.31521	[M-H]-	1.532	0.52	2	C18	Benzenoids	苯类化合物	Phenanthrenes and derivatives	菲及其衍生物	Hydrophenanthrenes	氢菲类	20544-62-1""	HMDB0030643	Benzenoids	Phenanthrenes and derivatives	Hydrophenanthrenes	_	_	_	_	_	_	_	137185904	CC1(O)C(=O)C2=C(O)C(=CC(O)=C2C2=C1C(=O)C=CC2=O)C(O)=O	YFUQJMOETZJFHO-UHFFFAOYSA-N	230253183.923559	216341073.752152	209276206.4625168	203278279.0547322	128911868.9230929	246497113.791638	161610410.2797862	200240536.396343	172023373.0468345	164762174.6328616	222140843.0742088	145623620.505042	213102644.5471843	151968081.6884415	145211242.1597576
Com_2932_neg	LysoPE(20:5(5Z,8Z,11Z,14Z,17Z)/0:0)	溶血磷脂酰乙醇胺 (20:5 (5Z,8Z,11Z,14Z,17Z)/0:0)	N	C25H42NO7P	499.27	498.264	1.92259	[M-H]-	8.314	0.57	2	C18	Lipids and lipid-like molecules	脂质和类脂分子	Glycerophospholipids	甘油磷脂	Glycerophosphoethanolamines	甘油磷酸乙醇胺类	#VALUE!	HMDB0011519	Lipids and lipid-like molecules	Glycerophospholipids	Glycerophosphoethanolamines	_	_	_	LMGP02050027	Glycerophospholipids [GP]	Glycerophosphoethanolamines [GP02]	Monoacylglycerophosphoethanolamines [GP0205]	52925146	[H][C@@](O)(COC(=O)CCC\C=C/C\C=C/C\C=C/C\C=C/C\C=C/CC)COP(O)(=O)OCCN	KCWGBXXAJHVZNN-KOYQJJOGSA-N	20931737.6308203	21648611.80318701	22813473.94507954	9955978.110013722	9842417.218056442	19925910.83830403	5473558.560712638	12222235.98420038	9737197.42500206	12549795.38949943	30737040.31303452	8919098.520097945	32350218.64267058	11582334.98728086	14928017.30170886
Com_2991_neg	SM(d16:1/17:0)	鞘磷脂(d16:1/17:0)	N	C38H77N2O6P	688.552	687.545	0.99864	[M-H]-	10.669	0.54	2	C18	Lipids and lipid-like molecules	脂质和类脂分子	Sphingolipids	鞘脂类	Phosphosphingolipids	磷脂鞘脂	121999-56-2""	HMDB0240617	Lipids and lipid-like molecules	Sphingolipids	Phosphosphingolipids	_	_	_	LMSP03010037	Sphingolipids [SP]	Phosphosphingolipids [SP03]	Ceramide phosphocholines (sphingomyelins) [SP0301]	_	[H][C@@](COP([O-])(=O)OCC[N+](C)(C)C)(NC(=O)CCCCCCCCCCCCCCCC)[C@H](O)\C=C\CCCCCCCCCCC	CGMZWBZSOINWHL-YPDYIYJKSA-N	6408159.61630398	5738676.882077474	8729406.29318329	4463998.537449309	3034656.204623792	4863174.156556113	6608116.503654261	6496390.149516867	2307300.585468593	5759261.216489125	5368592.182257372	4170130.92504863	4569978.786778524	7290548.381853946	3930261.085381503
Com_1700_neg	(S)-9-Hydroxy-10-undecenoic acid	(S)-9-羟基-10-十一烯酸	N	C11H20O3	200.141	199.134	1.7051	[M-H]-	6.044	0.52	2	C18	Organic acids and derivatives	有机酸及其衍生物	Hydroxy acids and derivatives	羟基酸及其衍生物	Medium-chain hydroxy acids and derivatives	中链羟基酸及其衍生物	#VALUE!	HMDB0032662	Organic acids and derivatives	Hydroxy acids and derivatives	Medium-chain hydroxy acids and derivatives	_	_	_	LMFA01050436	Fatty Acyls [FA]	Fatty Acids and Conjugates [FA01]	Hydroxy fatty acids [FA0105]	10465398	OC(CCCCCCCC(O)=O)C=C	CJUFNYIRKDOQMC-UHFFFAOYSA-N	6037224.42121215	5892893.144554599	5922794.421569065	10564002.28467798	10056883.96183831	5776127.627551978	9596046.814243976	14297795.39804485	10630476.55382003	8635360.486751052	4484746.627636004	16083493.24703446	5051819.030521749	5326128.115853686	4539860.441150717
Com_1844_neg	N-lactoyl-Methionine	N-乳酰蛋氨酸	N	C8H15NO4S	221.072	220.066	3.0746	[M-H]-	5.458	0.55	2	C18	Organic acids and derivatives	有机酸及其衍生物	Carboxylic acids and derivatives	羧酸及其衍生物	Amino acids, peptides, and analogues	氨基酸、肽和类似物	#VALUE!	HMDB0062182	Organic acids and derivatives	Carboxylic acids and derivatives	Amino acids, peptides, and analogues	_	_	_	_	_	_	_	131770418	CSCCC(NC(=O)[C@H](C)O)C(O)=O	UFMNJPDGXQPVJM-ZBHICJROSA-N	3574880.59182098	4231732.947214669	4474340.359923044	1592847.011754296	2867617.263293101	3434445.56255798	1107483.68502604	2997427.381708107	2594107.189753876	5584603.851760371	5026948.127440381	1688184.607674987	2305368.142086881	3532280.001792646	5698524.13554964
Com_2956_neg	LysoPC(0:0/18:0)	2-硬脂酰-SN-甘油-3-磷酸胆碱	N	C26H54NO7P	523.364	522.357	1.30719	[M-H]-	10.808	0.61	2	C18	Lipids and lipid-like molecules	脂质和类脂分子	Glycerophospholipids	甘油磷脂	Glycerophosphocholines	甘油磷酸胆碱	4421-58-3""	HMDB0011128	Lipids and lipid-like molecules	Glycerophospholipids	Glycerophosphocholines	_	_	_	LMGP01050076	Glycerophospholipids [GP]	Glycerophosphocholines [GP01]	Monoacylglycerophosphocholines [GP0105]	24779491	CCCCCCCCCCCCCCCCCC(=O)O[C@H](CO)COP([O-])(=O)OCC[N+](C)(C)C	IQGPMZRCLCCXAG-RUZDIDTESA-N	2752809.42288727	1802956.223207661	3512715.112567999	2662261.867239965	1642978.998156396	4205926.998600844	2875419.873553666	1882867.75489818	1401279.303847816	2040074.476145234	2551386.929712846	1854003.920611813	2228715.5844921	3279807.314450601	1627133.915200993
Com_2867_neg	LysoPE(0:0/15:0)	溶血磷脂酰乙醇胺 (0:0/15:0)	N	C20H42NO7P	439.27	438.263	1.10407	[M-H]-	8.888	0.63	2	C18	Lipids and lipid-like molecules	脂质和类脂分子	Glycerophospholipids	甘油磷脂	Glycerophosphoethanolamines	甘油磷酸乙醇胺类	#VALUE!	HMDB0011472	Lipids and lipid-like molecules	Glycerophospholipids	Glycerophosphoethanolamines	_	_	_	LMGP02050035	Glycerophospholipids [GP]	Glycerophosphoethanolamines [GP02]	Monoacylglycerophosphoethanolamines [GP0205]	53480921	[H][C@@](CO)(COP(O)(=O)OCCN)OC(=O)CCCCCCCCCCCCCC	GIUNBNKDUHWVHI-LJQANCHMSA-N	4344643.5599143	3839380.946144309	4487385.488506246	3465043.732957873	3453030.024168682	3825543.183505341	3428339.919549926	2086746.411645693	2577420.446233802	6974096.624276233	2368728.915719487	7238841.068084211	3652627.741210778	3830500.377541053	2409911.534150167
Com_2945_neg	LysoPE(20:1(11Z)/0:0)	溶血磷脂酰乙醇胺(20:1(11Z)/0:0)	N	C25H50NO7P	507.332	506.326	1.0614	[M-H]-	10.246	0.64	2	C18	Lipids and lipid-like molecules	脂质和类脂分子	Glycerophospholipids	甘油磷脂	Glycerophosphoethanolamines	甘油磷酸乙醇胺类	#VALUE!	HMDB0011512	Lipids and lipid-like molecules	Glycerophospholipids	Glycerophosphoethanolamines	_	_	_	LMGP02050020	Glycerophospholipids [GP]	Glycerophosphoethanolamines [GP02]	Monoacylglycerophosphoethanolamines [GP0205]	52925139	[H][C@@](O)(COC(=O)CCCCCCCCC\C=C/CCCCCCCC)COP(O)(=O)OCCN	JEAGLCKGAKACCE-OPSAWKISSA-N	18202822.826127	15515603.51519942	19568252.56641852	10670063.74917979	10838946.29449444	17197053.60446992	10340749.62391474	8457845.563263044	8148909.564320466	28281330.58416811	14054199.4500356	20706010.74556562	20302954.750796	16541120.14962398	12118915.22064224
Com_2882_neg	LysoPE(16:1(9Z)/0:0)	溶血磷脂酰乙醇胺(16:1(9Z)/0:0)	N	C21H42NO7P	451.27	450.263	1.80799	[M-H]-	8.701	0.66	2	C18	Lipids and lipid-like molecules	脂质和类脂分子	Glycerophospholipids	甘油磷脂	Glycerophosphoethanolamines	甘油磷酸乙醇胺类	#VALUE!	HMDB0011504	Lipids and lipid-like molecules	Glycerophospholipids	Glycerophosphoethanolamines	_	_	_	LMGP02050010	Glycerophospholipids [GP]	Glycerophosphoethanolamines [GP02]	Monoacylglycerophosphoethanolamines [GP0205]	52925129	[H][C@@](O)(COC(=O)CCCCCCC\C=C/CCCCCC)COP(O)(=O)OCCN	DSOWUEHXZJUNID-WHXUGTBJSA-N	74246301.8957831	74254819.74358498	79173705.80485512	59516060.75502618	65686229.49407126	63235461.14799294	79042421.45633143	45489944.50616405	40759247.17707704	143514582.1374791	55115597.21323059	120453815.5417556	73154113.13674563	73962701.26817104	57484521.4233052
Com_2518_neg	2-Hydroxydesogestrel	2-羟基去甲地诺酮	N	C22H30O2	326.225	325.218	1.16451	[M-H]-	8.129	0.57	2	C18	Lipids and lipid-like molecules	脂质和类脂分子	Steroids and steroid derivatives	类固醇和类固醇衍生物	Estrane steroids	雌激素类固醇	#VALUE!	HMDB0060719	Lipids and lipid-like molecules	Steroids and steroid derivatives	Estrane steroids	_	_	_	_	_	_	_	131769928	CC[C@]12CC(=C)C3[C@@H](CCC4=CCC(O)C[C@H]34)C1CCC2(O)C#C	QIHOGMOPCFYMJU-MTRZUGBVSA-N	10184540.6331165	10336826.87372647	10019544.55277705	20030919.13988305	5179320.177814337	22530506.73859541	11749288.83832726	20296261.17117568	14800879.74962017	4726383.866544342	9524636.687898792	5178564.930058843	12867068.50878744	3938320.987778205	9639033.709994664
Com_2054_neg	Geranyl 2-ethylbutyrate	2-乙基丁酸香叶酯	N	C16H28O2	252.209	251.202	1.07907	[M-H]-	7.588	0.51	2	C18	Lipids and lipid-like molecules	脂质和类脂分子	Fatty Acyls	脂肪酰类	Fatty alcohol esters	脂肪醇酯	73019-14-4""	HMDB0038255	Lipids and lipid-like molecules	Fatty Acyls	Fatty alcohol esters	_	_	_	_	_	_	_	92475862	CCC(CC)C(=O)OC\C=C(\C)CCC=C(C)C	PFVYLGTZGQUUOT-KAMYIIQDSA-N	396533.737458155	387624.2329760184	452061.4834778799	506517.4323565856	527616.9218253022	701605.3333462885	494116.5912058094	536998.8633145627	301458.7514066937	384879.6077614175	210328.0143717249	596600.8684184536	403898.9243010682	221533.7818634102	290586.9406018152
Com_1215_neg	N-Acetylarylamine	N-乙酰芳胺	N	C8H9NO	135.068	134.061	1.67943	[M-H]-	5.468	0.58	2	C18	Benzenoids	苯类化合物	Benzene and substituted derivatives	苯及其取代衍生物	_	_	55576-55-1""	HMDB0001250	Benzenoids	Benzene and substituted derivatives	_	Acetanilide; N-Phenylacetamide; N-Acetylarylamine	C07565	_	_	_	_	_	904	CC(=O)NC1=CC=CC=C1	FZERHIULMFGESH-UHFFFAOYSA-N	20256382.8612295	20328963.32820453	19082538.93309137	19725212.66871188	11591783.53252162	11051811.14502542	14843021.38758021	10202474.67158701	19918934.10302845	9455292.424841627	41454324.07817928	20312054.91710637	12524824.84994751	38239627.59628856	44936924.55660154
Com_2965_neg	LysoPE(22:5(7Z,10Z,13Z,16Z,19Z)/0:0)	溶血磷脂酰乙醇胺 (22:5 (7Z,10Z,13Z,16Z,19Z)/0:0)	N	C27H46NO7P	527.301	526.295	1.34552	[M-H]-	9.14	0.57	2	C18	Lipids and lipid-like molecules	脂质和类脂分子	Glycerophospholipids	甘油磷脂	Glycerophosphoethanolamines	甘油磷酸乙醇胺类	#VALUE!	HMDB0011525	Lipids and lipid-like molecules	Glycerophospholipids	Glycerophosphoethanolamines	_	_	_	LMGP02050070	Glycerophospholipids [GP]	Glycerophosphoethanolamines [GP02]	Monoacylglycerophosphoethanolamines [GP0205]	53480955	[H][C@@](O)(COC(=O)CCCCC\C=C/C\C=C/C\C=C/C\C=C/C\C=C/CC)COP(O)(=O)OCCN	OSRWIBSZJTWIKA-SCFYABBUSA-N	28149425.9150717	26489672.15825982	30001501.10641757	7323794.886433212	11016238.6754417	31535441.52394002	7911749.517324937	9617117.489415336	7649960.68334262	12588223.44769851	34397363.85815762	10454877.05375444	35378835.52865782	28691772.48789661	28961192.48502885
Com_2929_neg	LysoPC(0:0/16:0)	_	N	C24H50NO7P	495.332	494.326	1.28305	[M-H]-	9.958	0.54	2	C18	Lipids and lipid-like molecules	脂质和类脂分子	Glycerophospholipids	甘油磷脂	Glycerophosphocholines	甘油磷酸胆碱	66757-27-5""	HMDB0240262	Lipids and lipid-like molecules	Glycerophospholipids	Glycerophosphocholines	_	_	_	LMGP01050074	Glycerophospholipids [GP]	Glycerophosphocholines [GP01]	Monoacylglycerophosphocholines [GP0105]	15061532	CCCCCCCCCCCCCCCC(=O)O[C@H](CO)COP([O-])(=O)OCC[N+](C)(C)C	NEGQHKSYEYVFTD-HSZRJFAPSA-N	12432839.3202286	12076293.8728223	13201101.60798381	14999150.82017467	10861936.15016164	15784832.68718302	14213315.60172332	10187727.80766765	10224629.22297501	16160998.57940596	11429104.88190146	16197270.6220055	12588956.38519629	12141780.97902136	8057039.560915368
Com_2732_neg	S-(2-Hydroxy-3-buten-1-yl)glutathione	S-(2-羟基-3-丁烯-1-基)谷胱甘肽	N	C14H23N3O7S	377.126	376.119	1.72068	[M-H]-	4.853	0.53	2	C18	Organic acids and derivatives	有机酸及其衍生物	Carboxylic acids and derivatives	羧酸及其衍生物	Amino acids, peptides, and analogues	氨基酸、肽和类似物	#VALUE!	HMDB0244552	Organic acids and derivatives	Carboxylic acids and derivatives	Amino acids, peptides, and analogues	_	_	_	_	_	_	_	53762871	NC(CCC(=O)NC(CSCC(O)C=C)C(=O)NCC(O)=O)C(O)=O	DJDZSKKPHYBDRV-UHFFFAOYSA-N	305063.496756998	255544.5139915338	278893.79072763	15895390.73191222	3793122.878213241	6023352.565458848	3493790.260233049	4477280.661604024	12233751.1394493	2481072.633956507	16247791.65769156	2614034.802426356	11876823.84237676	9094381.737058263	5825334.296497745
Com_2389_neg	ent-6,16-Kauradien-19-oic acid	_	N	C20H28O2	300.209	299.202	0.8378	[M-H]-	7.819	0.54	2	C18	Lipids and lipid-like molecules	脂质和类脂分子	Prenol lipids	异戊烯醇脂	Diterpenoids	二萜类	77280-78-5""	HMDB0036697	Lipids and lipid-like molecules	Prenol lipids	Diterpenoids	_	_	_	_	_	_	_	14635430	CC12CCCC(C)(C1C=CC13CC(CCC21)C(=C)C3)C(O)=O	CZTZKVUEUYRGFD-UHFFFAOYSA-N	9969538.90345875	9408759.18463116	9069397.314470334	7264709.193082159	2726481.145677157	18998799.6110757	4444298.785087085	11560231.02181608	7989393.179657853	5875720.737667716	13791676.1494887	6039278.305339758	17543667.47236542	4218860.684149294	15922761.97492073
Com_2619_neg	10-HDoHE	_	N	C22H32O3	344.235	343.228	1.16563	[M-H]-	8.131	0.63	2	C18	Lipids and lipid-like molecules	脂质和类脂分子	Fatty Acyls	脂肪酰类	Fatty acids and conjugates	脂肪酸和结合物	#VALUE!	HMDB0060037	Lipids and lipid-like molecules	Fatty Acyls	Fatty acids and conjugates	_	_	_	_	_	_	_	88553636	CC\C=C/C\C=C/C\C=C/C=C\C(O)C\C=C/C\C=C/CCC(O)=O	DDCYKEYDTGCKAS-PMYRRKJZSA-N	253282757.366574	260485466.7639467	248756303.6224316	435547487.5776584	125759959.20832	559075450.0865687	276266486.915589	420083374.613121	314017194.4204518	115695531.7757914	244748743.8512876	112592090.3524777	321350171.4799812	95338148.23653927	225826600.2188869
Com_1130_neg	p-Aminobenzaldehyde	_	N	C7H7NO	121.053	120.046	1.7687	[M-H]-	5.838	0.51	2	C18	Benzenoids	苯类化合物	Benzene and substituted derivatives	苯及其取代衍生物	Benzoyl derivatives	苯甲酰衍生物	#VALUE!	HMDB0302467	Benzenoids	Benzene and substituted derivatives	Benzoyl derivatives	_	_	_	_	_	_	_	11158	NC1=CC=C(C=O)C=C1	VATYWCRQDJIRAI-UHFFFAOYSA-N	15869079.3559172	15365297.88467462	14168762.73859296	13749838.0579255	8285498.379223483	14558147.72195209	8181538.086837457	12254794.87502664	11065641.04068292	18477120.7461675	31930130.58700031	25040508.44763557	21640137.07142103	15596522.51024127	20243191.80510335
Com_2745_neg	(2-Amino-3-hydroxyoctadecyl) dihydrogen phosphate	_	N	C18H40NO5P	381.264	380.258	1.05429	[M-H]-	8.919	0.9	2	C18	Lipids and lipid-like molecules	脂质和类脂分子	Sphingolipids	鞘脂类	Phosphosphingolipids	磷脂鞘脂	#VALUE!	HMDB0242462	Lipids and lipid-like molecules	Sphingolipids	Phosphosphingolipids	_	_	_	_	_	_	_	520	CCCCCCCCCCCCCCCC(O)C(N)COP(O)(O)=O	YHEDRJPUIRMZMP-UHFFFAOYSA-N	25595242.9788289	24385653.43134967	28076300.06090892	21499435.56928076	27824561.51960812	33249284.72526171	22123130.13751986	23034225.61043725	18963653.01911563	44014731.67702188	26308818.72142056	38035027.07485414	25623457.57022603	39414555.73830606	20575662.82917201
Com_2893_neg	1-Lyso-2-arachidonoyl-phosphatidate	_	N	C23H39O7P	458.243	457.237	1.38346	[M-H]-	9.079	0.77	2	C18	Lipids and lipid-like molecules	脂质和类脂分子	Glycerophospholipids	甘油磷脂	Glycerophosphates	甘油磷酸酯类	#VALUE!	HMDB0012496	Lipids and lipid-like molecules	Glycerophospholipids	Glycerophosphates	_	_	_	_	_	_	_	76043735	CCCCCC=CCC=CCC=CCC=CCCCC(=O)OC(CO)COP(O)(O)=O	BDCFJMBXZCIVRH-UHFFFAOYSA-N	9175479.81607033	13578649.38238099	15929389.24067736	10485858.51882028	4455529.166483575	12273729.59678538	7661917.978022677	5705303.855632229	8858644.355582181	5368648.491835974	10989380.3768419	6742691.36886828	23654569.4837418	14212977.22563374	8.95216e+06
Com_1246_neg	2-Propanoylthiophene	1-(2-噻吩基)-1-丙酮	N	C7H8OS	140.03	139.023	5.38266	[M-H]-	0.095	0.59	2	C18	Organic oxygen compounds	有机氧化合物	Organooxygen compounds	有机氧化合物	Carbonyl compounds	羰基化合物	13679-75-9""	HMDB0033159	Organic oxygen compounds	Organooxygen compounds	Carbonyl compounds	_	_	_	_	_	_	_	26179	CCC(=O)C1=CC=CS1	MFPZQZZWAMAHOY-UHFFFAOYSA-N	83125550.0357875	72834534.13678658	77707324.2678976	69306172.91450627	31844878.21241632	70634227.44868422	47854346.63179578	871087.4238063862	30203907.15441568	63546092.68080896	30044262.9106946	8131496.879529004	66443925.86442831	72341216.37951177	46885604.2327978
Com_1652_neg	Laccarin	_	N	C10H14N2O2	194.106	193.098	1.28721	[M-H]-	5.501	0.51	2	C18	Organoheterocyclic compounds	有机杂环化合物	Pyrrolopyridines	吡咯并吡啶类	_	_	175669-28-0""	HMDB0041440	Organoheterocyclic compounds	Pyrrolopyridines	_	_	_	_	_	_	_	_	25263054	CC1CCNC2=C(C(C)=O)C(=O)NC12	DAMBAJDWLIFTNW-UHFFFAOYSA-N	949824.13416548	1066723.78580053	893850.9362711385	1068046.933772328	624514.4868318058	1454521.639854026	695761.419729583	840424.427438315	1000077.045877654	704832.0773322495	1016570.496929832	415115.1514631323	1329623.645659989	544086.5018010675	850033.9455661222
Com_2987_neg	LysoPI(18:2(9Z,12Z)/0:0)	_	N	C27H49O12P	596.296	595.29	1.22663	[M-H]-	9.356	0.55	2	C18	Lipids and lipid-like molecules	脂质和类脂分子	Glycerophospholipids	甘油磷脂	Glycerophosphoinositols	甘油磷酸肌醇	1425501-10-5""	HMDB0240597	Lipids and lipid-like molecules	Glycerophospholipids	Glycerophosphoinositols	_	_	_	LMGP06050010	Glycerophospholipids [GP]	Glycerophosphoinositols [GP06]	Monoacylglycerophosphoinositols [GP0605]	_	CCCCC\C=C/C\C=C/CCCCCCCC(=O)OC[C@@H](O)COP(O)(=O)O[C@H]1[C@H](O)[C@@H](O)[C@H](O)[C@@H](O)[C@H]1O	SAHCQBPGXQFTRA-MUTGBQBKSA-N	4450263.33338107	5565391.404642341	8023885.692166876	2630140.700974438	5267785.560489051	5826517.961247874	5207317.892819935	3960657.661875183	3989781.180892162	2534380.239084728	5043636.474971579	5655510.892260851	4548306.178612904	4411665.966579613	8523177.884751983
Com_1100_neg	4-Heptanone	二丙基甲酮	N	C7H14O	114.104	113.097	1.77562	[M-H]-	0.215	0.66	2	C18	Organic oxygen compounds	有机氧化合物	Organooxygen compounds	有机氧化合物	Carbonyl compounds	羰基化合物	123-19-3""	HMDB0004814	Organic oxygen compounds	Organooxygen compounds	Carbonyl compounds	_	_	_	LMFA12000118	Fatty Acyls [FA]	Oxygenated hydrocarbons [FA12]	_	31246	CCCC(=O)CCC	HCFAJYNVAYBARA-UHFFFAOYSA-N	3680039.21810016	4073991.350333024	4275428.139357314	4704503.948303213	1256054.110264081	3839700.047255798	1919382.166922132	1926654.931032551	776398.049237523	6692347.025389827	587775.2544092397	5496497.278682549	2966108.741414412	4424146.12734071	1998066.039755408
Com_2681_neg	1alpha-Hydroxycorticosterone	_	N	C21H30O5	362.209	361.203	2.22462	[M-H]-	6.388	0.55	2	C18	Lipids and lipid-like molecules	脂质和类脂分子	Steroids and steroid derivatives	类固醇和类固醇衍生物	Hydroxysteroids	羟基类固醇	#VALUE!	HMDB0244860	Lipids and lipid-like molecules	Steroids and steroid derivatives	Hydroxysteroids	_	_	_	_	_	_	_	21850823	CC12CC(O)C3C(CCC4=CC(=O)CC(O)C34C)C1CCC2C(=O)CO	YAHNLJYKDPTSTN-UHFFFAOYSA-N	2404977.05453808	2453279.067082644	2424752.902828034	2608755.369509074	2413681.804531951	887941.9262834309	1455063.946125177	1932162.016320393	1183823.94591634	7834484.291511299	4678627.59590104	2976271.571596734	3715573.521808907	1050808.507995911	2726861.996360693
Com_1720_neg	Alanylaspartic acid	_	N	C7H12N2O5	204.075	203.068	1.06393	[M-H]-	1.417	0.64	2	C18	Organic acids and derivatives	有机酸及其衍生物	Peptidomimetics	肽模拟物	Hybrid peptides	混合肽	20727-65-5""	HMDB0028683	Organic acids and derivatives	Peptidomimetics	Hybrid peptides	_	_	_	_	_	_	_	99719	C[C@H](N)C(=O)N[C@@H](CC(O)=O)C(O)=O	XAEWTDMGFGHWFK-IMJSIDKUSA-N	23179932.5359107	23124921.01919832	25050324.39781535	17648400.59779011	20252860.72962669	21930567.47589741	25495234.15389266	21846359.05122488	23472598.79331409	15587029.29533534	22054614.82471994	22307381.09484682	23660912.47055243	26179820.60057884	28601425.1844117
Com_2197_neg	5alpha-Androst-16-en-3-one	雄烯酮	N	C19H28O	272.214	271.207	1.26139	[M-H]-	7.657	0.57	2	C18	Lipids and lipid-like molecules	脂质和类脂分子	Steroids and steroid derivatives	类固醇和类固醇衍生物	Androstane steroids	雄甾烷类固醇	18339-16-7""	HMDB0034406	Lipids and lipid-like molecules	Steroids and steroid derivatives	Androstane steroids	_	_	_	LMST02020079	Sterol Lipids [ST]	Steroids [ST02]	C19 steroids (androgens) and derivatives [ST0202]	6852393	[H][C@@]12CC=C[C@@]1(C)CC[C@@]1([H])[C@@]2([H])CC[C@@]2([H])CC(=O)CC[C@]12C	HFVMLYAGWXSTQI-QYXZOKGRSA-N	1308661.73027343	1270051.815345742	1329857.266308215	851002.8728797531	776406.9220971235	1479989.295088882	1139243.210151648	761896.9098353363	621065.5533024193	960596.4497630557	1440618.066725211	790553.2147752579	1274913.786878107	1011984.693558157	1754954.156301509
Com_2014_neg	3-Hydroxydodecanedioic acid	3-羟基十二烷二酸	N	C12H22O5	246.147	245.14	1.42491	[M-H]-	5.989	0.55	2	C18	Organic acids and derivatives	有机酸及其衍生物	Hydroxy acids and derivatives	羟基酸及其衍生物	Medium-chain hydroxy acids and derivatives	中链羟基酸及其衍生物	34574-69-1""	HMDB0000413	Organic acids and derivatives	Hydroxy acids and derivatives	Medium-chain hydroxy acids and derivatives	_	_	_	LMFA01170089	Fatty Acyls [FA]	Fatty Acids and Conjugates [FA01]	Dicarboxylic acids [FA0117]	16663321	OC(CCCCCCCCC(O)=O)CC(O)=O	FYVQCLGZFXHEGL-UHFFFAOYSA-N	10078912.010121	15612361.17949484	9797443.39924021	19514322.45526356	18107601.72488477	10898501.06611234	20903755.67045533	13593365.9409964	14352973.05750835	15214067.45935478	9906160.26464002	19105263.5028552	9633175.119880816	9012847.313071843	23275882.32989881
Com_1226_neg	2-Methyl-3-propylpyrazine	2-甲基-3-丙基吡嗪	N	C8H12N2	136.1	135.093	1.30722	[M-H]-	5.215	0.52	2	C18	Organoheterocyclic compounds	有机杂环化合物	Diazines	二嗪类	Pyrazines	吡嗪类	15986-80-8""	HMDB0041252	Organoheterocyclic compounds	Diazines	Pyrazines	_	_	_	_	_	_	_	85224	CCCC1=C(C)N=CC=N1	XAWKNALRUSOTOY-UHFFFAOYSA-N	634650.360183107	537745.7351514101	564358.8888041544	884041.3156803472	277256.829381748	1146860.000597377	416308.9275689942	375285.5676089258	458926.1350597164	408701.5699130742	687265.1312370377	215376.3058190063	1007676.660475199	344973.3815414182	533647.6235371656
Com_2922_neg	1-(4Z,7Z,10Z,13Z,16Z,19Z-docosahexaenoyl)-glycero-3-phosphate	_	N	C25H39O7P	482.243	481.237	1.26126	[M-H]-	9.035	0.75	2	C18	Lipids and lipid-like molecules	脂质和类脂分子	Glycerophospholipids	甘油磷脂	Glycerophosphates	甘油磷酸酯类	#VALUE!	HMDB0062307	Lipids and lipid-like molecules	Glycerophospholipids	Glycerophosphates	_	_	_	LMGP10050019	Glycerophospholipids [GP]	Glycerophosphates [GP10]	Monoacylglycerophosphates [GP1005]	_	[H]C(CC)=C([H])CC([H])=C([H])C\C([H])=C(\[H])C\C([H])=C(\[H])C\C([H])=C(\[H])C\C([H])=C(\[H])CCC(=O)OC[C@@]([H])(O)COP(O)(O)=O	UWHSPTWBPTXYMF-IZJKNPMXSA-N	2631397.02336197	3453498.216454299	3571372.879436127	1438810.893239968	1431127.300168094	3021410.256885508	2115406.530745779	1880816.841948922	1310702.863523155	1853472.80480135	3583675.94777054	1372457.229224646	4620136.976125029	3431999.131037871	3526695.227457717
Com_1091_neg	2-Hepten-4-one	_	N	C7H12O	112.089	111.082	1.76743	[M-H]-	0.433	0.56	2	C18	Organic oxygen compounds	有机氧化合物	Organooxygen compounds	有机氧化合物	Carbonyl compounds	羰基化合物	4643-25-8""	HMDB0031488	Organic oxygen compounds	Organooxygen compounds	Carbonyl compounds	_	_	_	_	_	_	_	5463238	CCCC(=O)\C=C\C	TXVAOITYBBWKMG-HWKANZROSA-N	8918673.57705878	8641186.80938908	8529737.12162316	9528231.56985706	4618929.813132118	5037647.509145617	5782799.447684401	9110.572289045387	3922810.470135509	9724745.256823763	3740699.750248594	560245.8133748217	9274233.28259061	6557986.149823437	6828553.615239345
Com_1667_neg	1-(2-Thienyl)-1-heptanone	2-(正庚酰)噻吩	N	C11H16OS	196.092	195.086	4.65561	[M-H]-	7.09	0.54	2	C18	Organic oxygen compounds	有机氧化合物	Organooxygen compounds	有机氧化合物	Carbonyl compounds	羰基化合物	30711-40-1""	HMDB0040241	Organic oxygen compounds	Organooxygen compounds	Carbonyl compounds	_	_	_	_	_	_	_	141581	CCCCCCC(=O)C1=CC=CS1	BDNFJEMAAFFMFH-UHFFFAOYSA-N	2783083.94019971	3006320.734966161	2856530.528707045	2542391.86375246	2407653.010614615	2901083.195827216	2577162.004044515	2469121.783035035	2708740.165267374	3052247.337613308	2884242.862344408	2249161.873689278	2663551.732236315	2566987.424569203	2375543.659260316
Com_2961_neg	1-Stearoylglycerophosphoserine	1-硬脂酰甘油磷丝氨酸	N	C24H48NO9P	525.307	524.3	1.26104	[M-H]-	10.424	0.63	2	C18	Lipids and lipid-like molecules	脂质和类脂分子	Glycerophospholipids	甘油磷脂	Glycerophosphoserines	甘油磷酸丝氨酸	#VALUE!	HMDB0061698	Lipids and lipid-like molecules	Glycerophospholipids	Glycerophosphoserines	_	_	_	_	_	_	_	74819135	CCCCCCCCCCCCCCCCCC(=O)OCC(O)COP(O)(=O)OCC(N)C(O)=O	ZPDQFUYPBVXUKS-UHFFFAOYSA-N	71978475.1646627	59479646.3141728	81128159.39345144	64790646.73261321	72393891.39187154	74048169.35225904	69694424.41798031	48441662.92873866	45988278.08862571	114235361.7577599	45713408.25066251	128994161.1387691	63888007.07701963	86083102.23749007	44514048.79572245
Com_1753_neg	(5R,6S)-5,6-Epoxy-7-megastigmen-9-one	_	N	C13H20O2	208.146	207.139	0.66535	[M-H]-	6.79	0.63	2	C18	Organoheterocyclic compounds	有机杂环化合物	Oxepanes	氧杂环己烷类	_	_	#VALUE!	HMDB0034984	Organoheterocyclic compounds	Oxepanes	_	_	_	_	_	_	_	_	5352481	CC(=O)\C=C\C12OC1(C)CCCC2(C)C	ZTJZJYUGOJYHCU-RMKNXTFCSA-N	3184931.81781133	3683312.977207001	3434895.1875416	5416368.528559478	5049531.359981805	3338745.397838639	4729537.212511562	5126363.267497057	5196641.062570632	3978579.307078448	4132417.420478862	4707309.400365325	3685164.174677936	3275174.146701991	3149672.876267027
Com_1719_neg	3,5,6-Trihydroxy-5-(hydroxymethyl)-2-methoxy-2-cyclohexen-1-one	_	N	C8H12O6	204.063	203.056	1.82735	[M-H]-	5.179	0.57	2	C18	Organic oxygen compounds	有机氧化合物	Organooxygen compounds	有机氧化合物	Carbonyl compounds	羰基化合物	76663-30-4""	HMDB0041031	Organic oxygen compounds	Organooxygen compounds	Carbonyl compounds	_	_	_	_	_	_	_	_	COC1=C(O)CC(O)(CO)C(O)C1=O	OPIUUJWCOWMEJN-UHFFFAOYSA-N	2130750.31173933	3076405.517422247	2036608.785709984	3638192.630375218	2500967.487402648	2007213.572690235	4282649.550816921	3378180.757299451	3610864.353368541	1906522.433382052	3174048.186619814	2539154.733687923	2776984.430882557	2502371.221441327	2507855.64880421
Com_2898_neg	LysoPE(P-18:1(9Z)/0:0)	_	N	C23H46NO6P	463.306	462.3	1.78745	[M-H]-	9.836	0.6	2	C18	Lipids and lipid-like molecules	脂质和类脂分子	Glycerophospholipids	甘油磷脂	Glycerophosphoethanolamines	甘油磷酸乙醇胺类	1425046-04-3""	HMDB0240599	Lipids and lipid-like molecules	Glycerophospholipids	Glycerophosphoethanolamines	_	_	_	_	_	_	_	_	CCCCCCCC\C=C/CCCCCC\C=C/OC[C@@H](O)COP(O)(=O)OCCN	URGVIWXYPWWBQO-UWEYSURVSA-N	49077963.5873474	46094806.64078162	51491206.15422332	19897349.67734194	20832731.48841527	62323485.49090329	21374280.41367976	14665854.6958765	13533508.50588911	66901007.75320642	42286734.25186101	27604515.69075497	56423059.96017572	53490147.6955391	35659118.62316079
Com_2930_neg	LysoPS(16:0/0:0)	_	N	C22H44NO9P	497.275	496.269	1.41505	[M-H]-	9.512	0.65	2	C18	Lipids and lipid-like molecules	脂质和类脂分子	Glycerophospholipids	甘油磷脂	Glycerophosphoserines	甘油磷酸丝氨酸	116947-34-3""	HMDB0240605	Lipids and lipid-like molecules	Glycerophospholipids	Glycerophosphoserines	_	_	_	LMGP03050002	Glycerophospholipids [GP]	Glycerophosphoserines [GP03]	Monoacylglycerophosphoserines [GP0305]	9547100	CCCCCCCCCCCCCCCC(=O)OC[C@@H](O)COP(O)(=O)OC[C@H](N)C(O)=O	XIVOBOJQPNEUSC-UXHICEINSA-N	69063390.7266169	63504535.56064478	79488083.46435656	50154758.25626429	66571606.29311043	49405896.63605203	60945408.21760115	43367160.32688253	36912701.65205661	125424812.010437	48732372.5504173	138977437.3592407	67057050.63157057	75733651.72675538	49997575.5124635
Com_2966_neg	LysoPE(22:4(7Z,10Z,13Z,16Z)/0:0)	溶血磷脂酰乙醇胺 (22:4 (7Z,10Z,13Z,16Z)/0:0)	N	C27H48NO7P	529.317	528.31	1.35839	[M-H]-	9.075	0.54	2	C18	Lipids and lipid-like molecules	脂质和类脂分子	Glycerophospholipids	甘油磷脂	Glycerophosphoethanolamines	甘油磷酸乙醇胺类	#VALUE!	HMDB0011523	Lipids and lipid-like molecules	Glycerophospholipids	Glycerophosphoethanolamines	_	_	_	LMGP02050014	Glycerophospholipids [GP]	Glycerophosphoethanolamines [GP02]	Monoacylglycerophosphoethanolamines [GP0205]	52925133	[H][C@@](O)(COC(=O)CCCCC\C=C/C\C=C/C\C=C/C\C=C/CCCCC)COP(O)(=O)OCCN	NJHKGJJIKOCCMZ-YMIVKDKMSA-N	128559477.45025	125106160.2358275	97199901.4696032	94984280.5393231	52431533.21262015	148272573.4183736	108204515.98948	49413482.92105648	82624104.49977826	149635521.8547482	113725558.8872206	36956059.24140888	122666535.5087364	137551209.2379934	119046381.5858827
Com_2648_neg	Sphingosine 1-phosphate (d16:1-P)	鞘氨醇 1-磷酸 (d16:1-P)	N	C16H34NO5P	351.217	350.211	1.22757	[M-H]-	7.837	0.81	2	C18	Organic acids and derivatives	有机酸及其衍生物	Organic phosphoric acids and derivatives	有机磷酸及其衍生物	Phosphate esters	磷酸酯类	#VALUE!	HMDB0060061	Organic acids and derivatives	Organic phosphoric acids and derivatives	Phosphate esters	_	_	_	LMSP01050005	Sphingolipids [SP]	Sphingoid bases [SP01]	Sphingoid base 1-phosphates [SP0105]	52931110	[H][C@](N)(COP(O)(O)=O)[C@]([H])(O)\C=C\CCCCCCCCCCC	IQHNJQKWEMCXAD-YYZTVXDQSA-N	2567166.83104688	2193898.212860479	2390179.517037591	2009507.754319146	2347427.838236914	2625891.616195516	2255119.369315816	2091597.693336045	1185626.274132457	3621788.48924229	3132048.888617751	3440448.953753881	2637101.579192239	2166767.539953452	1885295.770281192
Com_1977_neg	5-phosphonooxy-L-lysine	5-膦酰氧基-L-赖氨酸	N	C6H15N2O6P	242.067	241.06	1.74184	[M-H]-	1.392	0.54	2	C18	Organic acids and derivatives	有机酸及其衍生物	Carboxylic acids and derivatives	羧酸及其衍生物	Amino acids, peptides, and analogues	氨基酸、肽和类似物	#VALUE!	HMDB0059600	Organic acids and derivatives	Carboxylic acids and derivatives	Amino acids, peptides, and analogues	5-Phosphooxy-L-lysine; (5R)-5-Phosphooxy-L-lysine; 5-Phosphonooxy-L-lysine; O-Phosphohydroxy-L-lysine; (5R)-5-Phosphonooxy-L-lysine	C03366	map01100;map00310	_	_	_	_	25163995	[H][C@](N)(CC[C@]([H])(CN)OP(O)(O)=O)C(O)=O	WLPXLNNUXMDSPG-UHNVWZDZSA-N	35827054.138382	37652504.10943478	33833921.48738568	22136143.34826984	53953206.50132837	23413905.33223433	43856480.33390941	29067320.94302814	43031879.4610468	18567927.07887539	20321885.56454442	30847922.18917746	33292202.23658942	54994608.92720259	25337341.8044229
Com_2953_neg	LysoPC(0:0/18:1(9Z))	_	N	C26H52NO7P	521.348	520.341	0.98839	[M-H]-	10.136	0.58	2	C18	Lipids and lipid-like molecules	脂质和类脂分子	Glycerophospholipids	甘油磷脂	Glycerophosphocholines	甘油磷酸胆碱	22248-65-3""	HMDB0061701	Lipids and lipid-like molecules	Glycerophospholipids	Glycerophosphocholines	_	_	_	LMGP01050082	Glycerophospholipids [GP]	Glycerophosphocholines [GP01]	Monoacylglycerophosphocholines [GP0105]	24779494	CCCCCCCC\C=C/CCCCCCCC(=O)O[C@H](CO)COP([O-])(=O)OCC[N+](C)(C)C	SULIDBRAXVDKBU-PTGWMXDISA-N	370482.077980292	391560.5068433146	390083.4346107647	384383.5986012577	239998.7117010178	429656.853246777	472226.8732223457	375552.3443539853	293368.6418569659	374196.1067138728	301649.710501473	331419.7566785171	352009.9304043669	385553.069835642	243732.0410531286
Com_1257_neg	Aminoethanol phosphate	_	N	C2H8NO4P	141.019	140.012	1.00673	[M-H]-	1.364	0.53	2	C18	Organic acids and derivatives	有机酸及其衍生物	Organic phosphoric acids and derivatives	有机磷酸及其衍生物	Phosphate esters	磷酸酯类	#VALUE!	HMDB0248314	Organic acids and derivatives	Organic phosphoric acids and derivatives	Phosphate esters	_	_	_	_	_	_	_	18759431	CC(N)OP(O)(O)=O	BHOCTMHUVQJYHN-UHFFFAOYSA-N	6809135.46756314	8260643.489069899	6970288.128771953	7698341.931315988	5200590.332339419	8088009.484931877	4992346.232687126	6857081.983112382	6838127.72546896	6685353.21633219	5697309.180938656	7395428.603731265	6750329.08981624	4898185.69738595	3712595.251476767
Com_2115_neg	5alpha-Androstane	5α-雄甾烷	N	C19H32	260.25	259.243	0.47549	[M-H]-	9.826	0.5	2	C18	Lipids and lipid-like molecules	脂质和类脂分子	Steroids and steroid derivatives	类固醇和类固醇衍生物	Androstane steroids	雄甾烷类固醇	#VALUE!	HMDB0247011	Lipids and lipid-like molecules	Steroids and steroid derivatives	Androstane steroids	5alpha-Androstane	C01554	_	LMST02020056	Sterol Lipids [ST]	Steroids [ST02]	C19 steroids (androgens) and derivatives [ST0202]	123412	CC12CCCC1C1CCC3CCCCC3(C)C1CC2	QZLYKIGBANMMBK-UHFFFAOYSA-N	2152317.10068029	1926231.866955388	2235073.373799434	858634.8206922378	1093587.193704053	1523747.746060435	1086808.822745749	936913.245838943	631645.3804625296	1359844.622232101	3206198.846354961	452767.045205636	2556473.553378181	2547735.675960275	2600585.220594732
Com_2946_neg	LysoPG(18:2(9Z,12Z)/0:0)	_	N	C24H45O9P	508.28	507.273	1.09248	[M-H]-	9.03	0.64	2	C18	Lipids and lipid-like molecules	脂质和类脂分子	Glycerophospholipids	甘油磷脂	Glycerophosphoglycerols	甘油磷酸甘油	2093174-30-0""	HMDB0240600	Lipids and lipid-like molecules	Glycerophospholipids	Glycerophosphoglycerols	_	_	_	LMGP04050014	Glycerophospholipids [GP]	Glycerophosphoglycerols [GP04]	Monoacylglycerophosphoglycerols [GP0405]	52927437	CCCCC\C=C/C\C=C/CCCCCCCC(=O)OC[C@@H](O)COP(O)(=O)OC[C@@H](O)CO	VEEHTGYBVMTAAF-RFFZIGDUSA-N	9183384.67803124	9042897.042646604	9767827.784300692	4759126.426938353	6287441.379688554	8766201.394350102	7442445.986334798	6078199.988332301	6800115.936963725	16519747.71723956	15470472.14355503	13897133.8859411	10825659.61523428	15460437.45849216	14570279.67702299
Com_1466_neg	4-Hydroxy-1H-indole-3-acetonitrile	_	N	C10H8N2O	172.064	171.057	1.86106	[M-H]-	5.465	0.56	2	C18	Organoheterocyclic compounds	有机杂环化合物	Indoles and derivatives	吲哚及其衍生物	Hydroxyindoles	羟基吲哚	118573-52-7""	HMDB0038462	Organoheterocyclic compounds	Indoles and derivatives	Hydroxyindoles	_	_	_	_	_	_	_	11263766	OC1=CC=CC2=C1C(CC#N)=CN2	RWBSUCOEZMIDSA-UHFFFAOYSA-N	10839837.3205912	11425644.08236932	10357109.4743107	9111636.25904737	3949914.862874909	4685395.553281238	2248691.407365649	4203857.387402305	7195475.968588198	2276132.297255894	20387736.61325184	4657590.505261889	12901409.79607481	11395935.34421829	9466896.584466184
Com_2959_neg	LysoPE(0:0/22:6(4Z,7Z,10Z,13Z,16Z,19Z))	溶血磷脂酰乙醇胺 (0:0/22:6 (4Z,7Z,10Z,13Z,16Z,19Z))	N	C27H44NO7P	525.286	524.279	1.58664	[M-H]-	8.721	0.62	2	C18	Lipids and lipid-like molecules	脂质和类脂分子	Glycerophospholipids	甘油磷脂	Glycerophosphoethanolamines	甘油磷酸乙醇胺类	#VALUE!	HMDB0011496	Lipids and lipid-like molecules	Glycerophospholipids	Glycerophosphoethanolamines	_	_	_	LMGP02050060	Glycerophospholipids [GP]	Glycerophosphoethanolamines [GP02]	Monoacylglycerophosphoethanolamines [GP0205]	53480945	[H][C@@](CO)(COP(O)(=O)OCCN)OC(=O)CC\C=C/C\C=C/C\C=C/C\C=C/C\C=C/C\C=C/CC	TWBVHOYVCUOMJY-PAUXXPOVSA-N	191601281.818699	199681755.3847186	215998997.0586751	43976472.11679011	75707460.07405743	249049868.0636069	49692734.34693676	50763927.38636747	41877225.02327844	204081217.8959265	226762564.9085457	71328572.75183776	123086760.5405615	195173971.4872618	185157032.6851262
Com_2187_neg	Tridecanoylglycine	十三烷酰甘氨酸	N	C15H29NO3	271.215	270.208	1.46765	[M-H]-	6.984	0.55	2	C18	Organic acids and derivatives	有机酸及其衍生物	Carboxylic acids and derivatives	羧酸及其衍生物	Amino acids, peptides, and analogues	氨基酸、肽和类似物	#VALUE!	HMDB0013317	Organic acids and derivatives	Carboxylic acids and derivatives	Amino acids, peptides, and analogues	_	_	_	_	_	_	_	45357453	CCCCCCCCCCCCC(=O)NCC(O)=O	BTHNNPTZHGZNAO-UHFFFAOYSA-N	468856.44028125	440952.750062113	423537.931771158	326115.5705216234	335686.3961405137	403391.4439151131	300279.8260514236	300020.2991481663	339840.4198157801	392692.7213202468	378367.4047383295	353673.4716891662	348489.4399017099	375112.8291571515	432406.2963389043
Com_1225_neg	2-Ethyl-4-methylphenol	2-乙基-4-甲基苯酚	N	C9H12O	136.089	135.082	1.5725	[M-H]-	5.641	0.58	2	C18	Benzenoids	苯类化合物	Phenols	酚类	Cresols	甲酚	3855-26-3""	HMDB0038988	Benzenoids	Phenols	Cresols	_	_	_	_	_	_	_	77462	CCC1=C(O)C=CC(C)=C1	AVVVXUXMKWPKAJ-UHFFFAOYSA-N	3375735.53543964	3343117.556291283	3192253.557524705	13243805.65684799	12521025.28532452	3028979.588857766	12974181.71877069	17055365.33088401	13163080.78886115	5327390.427152062	2564353.024092812	12179895.05153814	2633727.199933921	2652423.865309465	1961464.209887692
Com_2102_neg	Androst-5-ene group	_	N	C19H30	258.235	257.228	0.8161	[M-H]-	8.189	0.52	2	C18	Lipids and lipid-like molecules	脂质和类脂分子	Steroids and steroid derivatives	类固醇和类固醇衍生物	Androstane steroids	雄甾烷类固醇	#VALUE!	HMDB0248402	Lipids and lipid-like molecules	Steroids and steroid derivatives	Androstane steroids	_	_	_	_	_	_	_	4643920	CC12CCCC1C1CC=C3CCCCC3(C)C1CC2	SBNLPRGISFUZQE-UHFFFAOYSA-N	4274581.74441123	4.00408e+06	4158590.767783988	6163237.958765469	2196968.633528387	8771974.241653379	3689295.172144829	6145813.47020044	4928427.578474995	2561292.769779462	4052675.107669333	1768461.639148196	5820659.72350533	1511900.044778436	3060624.958326747
Com_2847_neg	Barogenin	巴罗根素	N	C27H42O4	430.308	429.302	1.23406	[M-H]-	8.08	0.68	2	C18	Lipids and lipid-like molecules	脂质和类脂分子	Steroids and steroid derivatives	类固醇和类固醇衍生物	Bile acids, alcohols and derivatives	胆汁酸、醇及其衍生物	64161-55-3""	HMDB0034403	Lipids and lipid-like molecules	Steroids and steroid derivatives	Bile acids, alcohols and derivatives	_	_	_	_	_	_	_	101688	CC(CO)CCC(=O)C(C)C1C(=O)CC2C3CC=C4CC(O)CCC4(C)C3CCC12C	GDKGOXUWEBGZBY-UHFFFAOYSA-N	11170350.9196317	11392364.40955132	11066416.35077613	8638931.097774252	7188899.841012541	6297938.033688786	9993002.929577494	6723695.56024096	8908130.38165205	14928056.42892262	14417331.11636186	11551211.00986908	13466671.91202591	14633284.23811191	13791440.91813016
Com_2470_neg	3alpha-Hydroxytibolone	_	N	C21H30O2	314.225	313.218	2.54219	[M-H]-	8.058	0.55	2	C18	Lipids and lipid-like molecules	脂质和类脂分子	Steroids and steroid derivatives	类固醇和类固醇衍生物	Hydroxysteroids	羟基类固醇	#VALUE!	HMDB0246255	Lipids and lipid-like molecules	Steroids and steroid derivatives	Hydroxysteroids	_	_	_	_	_	_	_	4287521	CC1CC2=C(CCC(O)C2)C2CCC3(C)C(CCC3(O)C#C)C12	YLEUWNOTNJZCBN-UHFFFAOYSA-N	261153.839351561	313825.0160542219	291282.9317587149	266172.5979501636	182210.5041995248	720007.575639475	153855.3046937515	205780.923477636	283935.024107628	95222.81379417166	457282.4463096703	67383.42821018361	523829.7898600226	39577.15301858241	513239.942181191
Com_1075_neg	Methyl sulfate	_	N	CH4O4S	111.983	110.976	1.09482	[M-H]-	1.431	0.78	2	C18	Organic acids and derivatives	有机酸及其衍生物	Organic sulfuric acids and derivatives	有机硫酸及其衍生物	Sulfuric acid esters	硫酸酯类	#VALUE!	HMDB0254614	Organic acids and derivatives	Organic sulfuric acids and derivatives	Sulfuric acid esters	Monomethyl sulfate; Methyl sulfate	C02704	_	_	_	_	_	_	COS(O)(=O)=O	JZMJDSHXVKJFKW-UHFFFAOYSA-N	166510726.607449	167749388.7256095	163562440.4909808	183628265.2846723	101477904.3809128	136005729.6797896	105367166.5901013	153397024.575733	124658891.7357587	210068195.3248984	382105803.7751798	331449687.6840353	218441782.3181803	165359211.9427744	245743653.8958664
Com_2989_neg	LysoPI(20:4(5Z,8Z,11Z,14Z)/0:0)	_	N	C29H49O12P	620.296	619.29	1.41148	[M-H]-	9.087	0.58	2	C18	Lipids and lipid-like molecules	脂质和类脂分子	Glycerophospholipids	甘油磷脂	Glycerophosphoinositols	甘油磷酸肌醇	1246430-04-5""	HMDB0061690	Lipids and lipid-like molecules	Glycerophospholipids	Glycerophosphoinositols	_	_	_	LMGP06050006	Glycerophospholipids [GP]	Glycerophosphoinositols [GP06]	Monoacylglycerophosphoinositols [GP0605]	_	CCCCC\C=C/C\C=C/C\C=C/C\C=C/CCCC(=O)OC[C@@H](O)COP(O)(=O)O[C@H]1[C@H](O)[C@@H](O)[C@H](O)[C@@H](O)[C@H]1O	LXUGKKVCSTYZFK-HYNUQJCBSA-N	26474776.7003208	25107198.53302055	15377150.41877175	16644602.66603891	11857912.90359358	12965025.8914248	21835759.10634215	17497546.35468485	16497959.99012183	19419689.083387	27392083.66278117	16382554.99543335	28438169.92285775	24134732.24475002	22529470.54447401
Com_2640_neg	Carbocyclic thromboxane A2	_	N	C22H36O3	348.266	347.26	1.29638	[M-H]-	8.691	0.53	2	C18	Lipids and lipid-like molecules	脂质和类脂分子	Fatty Acyls	脂肪酰类	Fatty acids and conjugates	脂肪酸和结合物	#VALUE!	HMDB0249633	Lipids and lipid-like molecules	Fatty Acyls	Fatty acids and conjugates	_	_	_	_	_	_	_	1202	CCCCCC(O)C=CC1CC2CC(C2)C1CC=CCCCC(O)=O	ZIWNJZLXPXFNGN-UHFFFAOYSA-N	12866034.1132546	12908331.59191368	12848428.96652481	22429340.63652965	10006206.86991008	21439183.40272906	15980436.67170542	24309212.21184245	14733330.68888521	7182407.23658459	12947159.10516193	7028058.522228414	16949181.66894982	6341054.034262828	10748064.17445279
Com_2669_neg	Cannabidiolic acid	_	N	C22H30O4	358.214	357.208	1.96802	[M-H]-	7.155	0.51	2	C18	Benzenoids	苯类化合物	Benzene and substituted derivatives	苯及其取代衍生物	Benzoic acids and derivatives	苯甲酸及其衍生物	#VALUE!	HMDB0249587	Benzenoids	Benzene and substituted derivatives	Benzoic acids and derivatives	Cannabidiolic acid; Cannabidiolate	C10784	_	LMPK13120003	Polyketides [PK]	Aromatic polyketides [PK13]	Other aromatic polyketides [PK1312]	4486399	CCCCCC1=CC(O)=C(C2C=C(C)CCC2C(C)=C)C(O)=C1C(O)=O	WVOLTBSCXRRQFR-UHFFFAOYSA-N	11590839.2283752	12434912.58561583	11996118.53128418	23859763.15068948	9039671.845841782	14560300.96783011	16669777.10996442	27605784.4909664	8393710.925881337	14324501.53757203	10506165.90948843	13001011.27655829	12903444.28705924	10774255.85321883	2642116.790452332
Com_2046_neg	(3R)-methyl-7,8-dimethoxy-6-(hydroxymethyl)dihydroisocoumarin	_	N	C13H16O5	252.1	251.093	0.39861	[M-H]-	6.591	0.54	2	C18	_	_	_	_	_	_	#VALUE!	_	_	_	_	_	_	_	_	_	_	_	_	[H][C@@]1(C)CC2=CC(CO)=C(OC)C(OC)=C2C(=O)O1	CXNQIMXXPWGUDS-SSDOTTSWSA-N	4955497.34760546	5181022.149067407	4465446.507254682	4419952.780798916	4137869.145043764	6096630.141343308	4661459.588751592	4506005.58218392	5383910.555889685	4652500.058300574	4467507.842073585	5732450.457856053	4719222.090640391	4209030.489907756	4068908.261193289
Com_2792_neg	Botcinic acid	_	N	C20H34O8	402.225	401.219	2.22146	[M-H]-	5.991	0.55	2	C18	Organic acids and derivatives	有机酸及其衍生物	Hydroxy acids and derivatives	羟基酸及其衍生物	Beta hydroxy acids and derivatives	β-羟基酸及其衍生物	#VALUE!	_	_	_	_	_	_	_	_	_	_	_	_	[H]C(=C([H])[C@@]([H])(O)CCCC)C(=O)O[C@@]1([H])[C@]([H])(C)O[C@](C)([C@@]([H])(O)[C@@]([H])(C)C(O)=O)[C@@]([H])(O)[C@]1([H])C	XGNHXARWXKZZNY-HZVPPPABSA-N	28231765.1065709	26918135.7486895	27933433.75254416	30359024.40181382	26181021.58659185	26310601.2460112	28803995.96120431	23669646.87382965	21822118.65980631	46283968.96688342	21462256.89956006	41483156.57379655	29505046.07392498	25901250.2054967	19821552.94355252
Com_1965_neg	10,11-dihydroxylaureonitol	_	N	C13H20O4	240.136	239.129	1.52821	[M-H]-	6.231	0.54	2	C18	Organoheterocyclic compounds	有机杂环化合物	Tetrahydrofurans	四氢呋喃	_	_	#VALUE!	_	_	_	_	_	_	_	_	_	_	_	_	[H]\C(C=C)=C(\[H])[C@]1([H])OC[C@]([H])(C(\[H])=C(/[H])[C@@]([H])(O)[C@@]([H])(C)O)[C@@]1([H])O	GRRMTYVEANIPCO-ZSOFTDQWSA-N	8531445.09457863	10639517.97070554	15020474.90663424	63706671.51755615	53368950.82073663	7978204.438394975	60269172.49546925	72415670.96991667	63336246.44668756	11463006.99834802	17342768.71030399	58123404.58569079	15085213.19480902	16007208.27463432	6200551.80673017
Com_2682_neg	Tricycloalternarene 11a	_	N	C22H34O4	362.246	361.239	2.01882	[M-H]-	7.575	0.51	2	C18	Lipids and lipid-like molecules	脂质和类脂分子	Prenol lipids	异戊烯醇脂	Sesquiterpenoids	倍半萜类	#VALUE!	_	_	_	_	_	_	_	_	_	_	_	_	COC1CCC(=O)C2=C1OC1(C)CC=C(C(C)CCCC(C)CO)C1C2	YQNSDWMPJRRXJM-UHFFFAOYSA-N	11873125.4804687	12193205.94548151	12347672.47062792	17286887.90496823	12302649.80957675	13124086.91969243	18501139.30580733	20605564.94762437	13639758.3991394	14802089.11148057	12046610.67612391	10553800.55376022	19557193.40487602	14033008.46965293	11930537.24568659
Com_2128_neg	9-(2,3-dihydroxypropoxy)-9-oxononanoic acid	9-(2,3-二羟基丙氧基)-9-氧代壬酸	N	C12H22O6	262.142	261.135	1.4295	[M-H]-	5.814	0.65	2	C18	Lipids and lipid-like molecules	脂质和类脂分子	Fatty Acyls	脂肪酰类	Fatty acids and conjugates	脂肪酸和结合物	_	_	_	_	_	_	_	_	_	_	_	_	_	O=C(O)CCCCCCCC(=O)OCC(O)CO	BQRISQXLSXCXSC-UHFFFAOYSA-N	7819175.37835432	12136298.84803013	11317064.44687625	6514384.203164807	10240328.47299122	6392004.305831523	7679059.869315388	7269194.735190377	15110791.21933604	14744554.43220854	6413478.397765517	22314047.61342406	10245489.00726577	10577992.60111023	6443818.729484285
Com_1339_neg	terrein	_	N	C8H10O3	154.063	153.056	0.10351	[M-H]-	0.425	0.59	2	C18	Organic oxygen compounds	有机氧化合物	Organooxygen compounds	有机氧化合物	Alcohols and polyols	醇和多元醇	_	_	_	_	_	_	_	_	_	_	_	_	_	O=C1C=C(C=CC)C(O)C1O	MHOOPNKRBMHHEC-HZIBQTDNSA-N	14377348.5181947	6556809.397693006	12459457.53390861	14667429.68461492	7337902.732957317	7455930.695820114	8434578.726061326	157513.2431843209	6509730.933891886	13379933.07718291	5660287.786439305	789036.1781188578	11786778.70042977	14022720.79514414	8537775.31393985
Com_1191_neg	Skatole	粪臭素	N	C9H9N	131.073	130.067	7.08323	[M-H]-	9.298	0.88	2	C18	Organoheterocyclic compounds	有机杂环化合物	Indoles and derivatives	吲哚及其衍生物	Indoles	吲哚	_	HMDB0000466	Organoheterocyclic compounds	Indoles and derivatives	Indoles	Skatole; 3-Methylindole	C08313	_	_	_	_	_	_	C=1C=CC2=C(C1)NC=C2C	ZFRKQXVRDFCRJG-UHFFFAOYSA-N	506770.255062497	605124.8887079973	539213.611584727	345077.4524985355	325459.6993780895	634628.7361392967	303027.9958923578	289704.8804517927	261193.254259446	1002955.062208369	428622.0017387146	757315.7387871317	554294.0082865919	765116.970288757	342772.4156297355
Com_1318_neg	Oxypurinol	羟基嘌呤	N	C5H4N4O2	152.033	151.026	0.58694	[M-H]-	1.44	0.81	2	C18	Organoheterocyclic compounds	有机杂环化合物	Imidazopyrimidines	咪唑并嘧啶类	Purines and purine derivatives	嘌呤和嘌呤衍生物	_	HMDB0000786	Organoheterocyclic compounds	Imidazopyrimidines	Purines and purine derivatives	Alloxanthine; Oxipurinol; Oxypurinol	C07599	_	_	_	_	_	_	O=C1N=C2NNC=C2C(=O)N1	HXNFUBHNUDHIGC-UHFFFAOYSA-N	38944355.3307458	45752429.24746392	42366235.50283264	108896.7631894892	49319204.57011442	37815714.99297306	60096736.29769105	19997694.1597391	34585196.52997038	83413307.69972764	62746610.32904321	15638273.68990389	535141.2938273932	49643889.22593844	48186307.7775215
Com_2146_neg	Lauryl sulfate	硫酸月桂基酯	N	C12H26O4S	266.155	265.148	0.93059	[M-H]-	8.457	0.86	2	C18	Organic acids and derivatives	有机酸及其衍生物	Organic sulfuric acids and derivatives	有机硫酸及其衍生物	Sulfuric acid esters	硫酸酯类	151-41-7""	_	_	_	_	_	_	_	_	_	_	_	8778	O=S(=O)(O)OCCCCCCCCCCCC	MOTZDAYCYVMXPC-UHFFFAOYSA-N	71893830.9678598	77829670.26891567	72837428.95992152	33555592.2690545	32386543.63928408	53497390.02251203	39418792.71558665	32839580.8131988	29283993.22116521	37526150.19769563	47942402.44850653	36419096.45974649	33057732.92884035	41999355.12548985	82478266.72739013
Com_1459_neg	FA 9:2+1O	脂肪酸 9:2+1O	N	C9H14O3	170.094	169.087	0.38071	[M-H]-	0.443	0.7	2	C18	Organic acids and derivatives	有机酸及其衍生物	Keto acids and derivatives	酮酸及其衍生物	Medium-chain keto acids and derivatives	中链酮酸及其衍生物	_	_	_	_	_	_	_	_	_	_	_	_	_	O=C(O)C=CC(=O)CCCCC	QHYBPAALYZNWPK-UHFFFAOYSA-N	35012412.585543	23820636.13414678	35056328.00935858	37307273.0902821	42889146.40808824	35391498.28359357	22048122.20504639	4678266.21699355	41047267.77768758	20084485.34501006	23542791.39146576	6332421.208888028	20059915.11407224	34403871.7978377	16051259.68449735
Com_2698_neg	Isoformosanine	_	N	C21H24N2O4	368.174	367.166	0.05484	[M-H]-	7.26	0.5	2	C18	Organoheterocyclic compounds	有机杂环化合物	Indolizidines	吲哚里西啶	_	_	_	_	_	_	_	_	_	_	_	_	_	_	_	O=C(OC)C1=COC(C)C2CN3CCC4(C(O)=NC=5C=CC=CC54)C3CC12	JMIAZDVHNCCPDM-UHFFFAOYSA-N	169827.320500383	329301.2553463536	324467.249346152	952116.264107725	1113855.15983107	126969.6141431738	1487622.912138238	1452771.4599396	802705.3810300047	777572.7795046187	310828.8879947939	2447683.163468432	31612.30866440689	103202.570510433	164672.4401792192
Com_1301_neg	D-Tartaric acid	D-酒石酸	N	C4H6O6	150.016	149.01	2.51439	[M-H]-	9.851	0.5	2	C18	Organic oxygen compounds	有机氧化合物	Organooxygen compounds	有机氧化合物	Carbohydrates and carbohydrate conjugates	碳水化合物和碳水化合物结合物	147-71-7""	HMDB0029878	Organic oxygen compounds	Organooxygen compounds	Carbohydrates and carbohydrate conjugates	(S,S)-Tartaric acid; (S,S)-Tartrate; D-Tartrate; D-Tartaric acid; (2S,3S)-Tartaric acid; (-)-Tartaric acid	C02107	_	_	_	_	_	439655	O=C(O)C(O)C(O)C(=O)O	FEWJPZIEWOKRBE-LWMBPPNESA-N	1851738.51928453	2230887.108465792	1943236.495229416	82172.24408326417	14090.35539075012	93506.22808754892	45663.79855398046	54490.10377927328	50147.09082345129	62982.30459905478	41012.53458256309	45464.92032949362	54190.72681167592	87453.17725423102	66003.74603405855
Com_2841_neg	Inosine-5'-diphosphate	肌苷-5'-二磷酸 (IDP)	N	C10H14N4O11P2	428.013	427.007	2.06906	[M-H]-	1.52	0.76	2	C18	Nucleosides, nucleotides, and analogues	核苷、核苷酸和类似物	Purine nucleotides	嘌呤核苷酸	Purine ribonucleotides	嘌呤核糖核苷酸	86-04-4""	_	_	_	_	IDP; Inosine 5'-diphosphate; Inosine diphosphate	C00104	_	_	_	_	_	6831	O=P(O)(O)OP(=O)(O)OCC1OC(N2C=NC=3C(O)=NC=NC32)C(O)C1O	JPXZQMKKFWMMGK-KQYNXXCUSA-N	9232453.23118184	10177244.34010502	12420723.61946027	9549347.801769698	2990499.709111081	8631913.997715821	2889530.160451082	7880652.759947658	4824831.884997075	10680350.07949379	11063851.35012498	7208349.357940545	7948423.021484494	3536407.406818056	5765972.548622572
Com_2216_neg	6-PHOSPHOGLUCONIC ACID	6-磷酸葡萄糖酸	N	C6H13O10P	276.025	275.018	1.08249	[M-H]-	1.514	0.86	2	C18	Organic oxygen compounds	有机氧化合物	Organooxygen compounds	有机氧化合物	Carbohydrates and carbohydrate conjugates	碳水化合物和碳水化合物结合物	921-62-0""	HMDB0001316	Organic oxygen compounds	Organooxygen compounds	Carbohydrates and carbohydrate conjugates	_	_	_	_	_	_	_	_	O=C(O)C(O)C(O)C(O)C(O)COP(=O)(O)O	BIRSGZKFKXLSJQ-SQOUGZDYSA-N	117310338.057623	115962554.7438689	117439923.3349069	176093503.6684947	97364673.79171458	110697506.487446	91370443.78708148	103373398.2205236	132762761.5013204	130497253.7454006	89831088.79816985	124300529.6780658	82630151.94080822	105335971.7897852	55305793.94500985
Com_2270_neg	Xanthosine	黄嘌呤核苷	N	C10H12N4O6	284.076	283.069	1.47858	[M-H]-	4.706	0.7	2	C18	Nucleosides, nucleotides, and analogues	核苷、核苷酸和类似物	Purine nucleosides	嘌呤核苷	_	_	146-80-5""	HMDB0000299	Nucleosides, nucleotides, and analogues	Purine nucleosides	_	Xanthosine	C01762	map00230;map00232;map01065;map01100;map01110	_	_	_	_	_	OC=1N=C(O)C=2N=CN(C2N1)C3OC(CO)C(O)C3O	UBORTCNDUKBEOP-UUOKFMHZSA-N	3451264.17725827	3670684.430261398	3263961.072362304	355046.2377306111	8324149.676606071	157092.1165124687	6385342.232418796	1669320.614950284	4224866.390545203	8500523.596167127	5668391.88514354	1323743.438171198	63830.17567318313	7038071.795808618	4379115.700895989
Com_1438_neg	Uric acid	尿酸	N	C5H4N4O3	168.028	167.021	0.6319	[M-H]-	1.429	0.83	2	C18	Organoheterocyclic compounds	有机杂环化合物	Imidazopyrimidines	咪唑并嘧啶类	Purines and purine derivatives	嘌呤和嘌呤衍生物	69-93-2""	HMDB0000289	Organoheterocyclic compounds	Imidazopyrimidines	Purines and purine derivatives	Urate; Uric acid	C00366	map00230;map01100;map01120;map04976	_	_	_	_	_	OC=1N=C(O)C=2N=C(O)NC2N1	LEHOTFFKMJEONL-UHFFFAOYSA-N	127297571.209037	137918164.6053773	135985434.409741	100127675.8253242	1036472.15305678	146837183.690488	3575436.066487287	556968.5281733894	134622.957846276	317322414.1370586	180456178.3987221	86727621.85946758	68821814.20929234	93867034.28593868	173612703.5018478
Com_1715_neg	4-Methoxyphenol sulfate	_	N	C7H8O5S	204.009	203.002	1.48085	[M-H]-	5.508	0.57	2	C18	Organic acids and derivatives	有机酸及其衍生物	Organic sulfuric acids and derivatives	有机硫酸及其衍生物	Arylsulfates	芳基硫酸盐	_	_	_	_	_	_	_	_	_	_	_	_	_	O=S(=O)(O)OC1=CC=C(OC)C=C1	IGTMFIJOUADBDC-UHFFFAOYSA-N	3338658.45369188	2448835.091538847	4044373.859659251	757696.750563262	750789.7849120069	1444574.000502398	146500.7650650087	653487.1454240514	1782083.08217833	4599638.546000684	4730150.019316333	5346444.373383035	1907268.105065868	3530023.485128383	16614956.07706651
Com_1804_neg	2-Hydroxyacetophenone sulfate	_	N	C8H8O5S	216.009	215.002	0.00791	[M-H]-	5.325	0.58	2	C18	Organic oxygen compounds	有机氧化合物	Organooxygen compounds	有机氧化合物	Carbonyl compounds	羰基化合物	_	_	_	_	_	_	_	_	_	_	_	_	_	O=C(C=1C=CC=CC1OS(=O)(=O)O)C	FDRCXEWKDMDDQD-UHFFFAOYSA-N	6109415.50204616	6850982.848556875	5968479.26969493	2341389.538097489	2064802.37473276	4256491.792859806	2703222.300570972	2484545.25961036	2842833.00139414	8564539.722248524	10292235.51695491	3729589.224464637	7330894.26218144	7315441.098884244	8198554.871264886
Com_2017_neg	5-Methoxysalicylic acid sulfate	5-甲氧基水杨酸硫酸	N	C8H8O7S	247.999	246.992	1.34514	[M-H]-	5.114	0.62	2	C18	_	_	_	_	_	_	_	_	_	_	_	_	_	_	_	_	_	_	_	O=C(O)C1=CC(OC)=CC=C1OS(=O)(=O)O	USGMFIFZEBFKML-UHFFFAOYSA-N	5939623.50479999	6287517.510333329	6017744.574979473	5457666.830921225	3920852.901356155	2462058.958043739	2900472.524482449	3802048.129200618	6574728.278194799	13207924.66672552	12048028.10206784	10045700.74861622	7161782.529096564	6730409.104239458	11895384.26069432
Com_1928_neg	3-Hydroxyphenylaceitic acid sulfate	3-羟基苯乙酸硫酸盐	N	C8H8O6S	232.004	230.997	1.12086	[M-H]-	5.171	0.57	2	C18	Organic acids and derivatives	有机酸及其衍生物	Organic sulfuric acids and derivatives	有机硫酸及其衍生物	Arylsulfates	芳基硫酸盐	_	_	_	_	_	_	_	_	_	_	_	_	_	O=C(O)CC=1C=CC=C(OS(=O)(=O)O)C1	VBCLPDSIELLWDI-UHFFFAOYSA-N	30674400.4711282	31136105.21062665	29024129.27652518	45149021.44110849	33172189.74222692	53279412.02844372	25527047.11925124	25603961.79212983	38448100.0576724	29901705.68240836	42125346.54519057	28234346.2046837	28177784.06795405	24428742.63310912	34021970.61227281
Com_2009_neg	3-(3-Hydroxyphenyl)propionic acid sulfate	_	N	C9H10O6S	246.02	245.013	1.54711	[M-H]-	5.385	0.83	2	C18	Organic acids and derivatives	有机酸及其衍生物	Organic sulfuric acids and derivatives	有机硫酸及其衍生物	Arylsulfates	芳基硫酸盐	_	_	_	_	_	_	_	_	_	_	_	_	_	O=C(O)CCC=1C=CC=C(OS(=O)(=O)O)C1	IQWLPDPKVFZEOK-UHFFFAOYSA-N	173777047.034721	179148429.1284007	178312891.3779454	26172652.53651681	68813423.68933296	26912228.96879595	67804967.93890315	25941028.83156597	40016002.01756117	462974241.4298788	280612166.6438112	464754008.2228232	479096759.4928709	108128209.0957505	126543179.5817504
Com_1821_neg	2-Hydroxybenzoic acid sulfate	_	N	C7H6O6S	217.989	216.982	1.46535	[M-H]-	5.165	0.67	2	C18	Organic acids and derivatives	有机酸及其衍生物	Organic sulfuric acids and derivatives	有机硫酸及其衍生物	Arylsulfates	芳基硫酸盐	_	_	_	_	_	_	_	_	_	_	_	_	_	O=C(O)C=1C=CC=CC1OS(=O)(=O)O	MOODSJOROWROTO-UHFFFAOYSA-N	2019928.64987784	1853145.700522101	1883125.259398834	893802.2622570386	630648.2710184029	379869.8307553184	908168.2172174036	703626.5591273592	703253.4019780344	5131645.919886413	3354615.224751639	4391661.736814467	4411269.965605432	2037566.766463441	2215803.300806304
Com_2703_neg	Lignoceric acid	二十四烷酸	N	C24H48O2	368.365	367.359	1.11878	[M-H]-	9.577	0.56	2	C18	Lipids and lipid-like molecules	脂质和类脂分子	Fatty Acyls	脂肪酰类	Fatty acids and conjugates	脂肪酸和结合物	302912-17-0""	HMDB0002003	Lipids and lipid-like molecules	Fatty Acyls	Fatty acids and conjugates	Tetracosanoic acid; Lignoceric acid	C08320	map01040	LMFA01010024	Fatty Acyls [FA]	Fatty Acids and Conjugates [FA01]	Straight chain fatty acids [FA0101]	_	O=C(O)CCCCCCCCCCCCCCCCCCCCCCC	QZZGJDVWLFXDLK-UHFFFAOYSA-N	1953585.65908528	2633899.987927289	2337849.496966617	3939320.714829364	1152608.300662892	1828846.636685884	1619990.003156788	1611153.776115773	872590.3849554564	3047842.105154533	1982063.947376228	1784147.897353334	14649.50410902374	2158581.475374517	1748672.445375434
Com_1476_neg	Decanoic acid	正癸酸	N	C10H20O2	172.146	171.139	0.67044	[M-H]-	0.186	0.77	2	C18	Lipids and lipid-like molecules	脂质和类脂分子	Fatty Acyls	脂肪酰类	Fatty acids and conjugates	脂肪酸和结合物	334-48-5""	HMDB0000513	Lipids and lipid-like molecules	Fatty Acyls	Fatty acids and conjugates	Decanoic acid; Decanoate; Decylic acid; n-Capric acid	C01571	map00061;map01100	LMFA01010010	Fatty Acyls [FA]	Fatty Acids and Conjugates [FA01]	Straight chain fatty acids [FA0101]	_	O=C(O)CCCCCCCCC	GHVNFZFCNZKVNT-UHFFFAOYSA-N	39836699.4561041	36517149.84691574	37864810.64544649	37666451.72112205	16711267.03333789	34761842.76027487	23685724.33888987	748184.929545908	14647825.07445497	33134069.71137295	14646720.12113355	3895650.593031495	34701057.2795131	38876426.45970122	24785251.16661376
Com_2247_neg	12-HHTrE	_	N	C17H28O3	280.204	279.197	0.77227	[M-H]-	7.484	0.69	2	C18	Lipids and lipid-like molecules	脂质和类脂分子	Fatty Acyls	脂肪酰类	Fatty acids and conjugates	脂肪酸和结合物	_	HMDB0012535	Lipids and lipid-like molecules	Fatty Acyls	Fatty acids and conjugates	_	_	_	LMFA01050195	Fatty Acyls [FA]	Fatty Acids and Conjugates [FA01]	Hydroxy fatty acids [FA0105]	5312765	CCCCCC(O)\C=C\C=C\C\C=C\CCCC(O)=O	KUKJHGXXZWHSBG-GMPNNLDHSA-N	41167028.241276	41825051.24614485	41101470.52568078	46872618.81057654	41683643.37746835	53656943.34387376	57782672.18107509	41149040.74666926	30990369.80890814	45068229.66764793	46800393.05654121	32772523.09436885	38697587.78294979	37619428.90287369	32894223.61476348
Com_1429_neg	Quinolinic acid	吡啶-2,3-二羧酸	N	C7H5NO4	167.022	166.015	1.21577	[M-H]-	5.817	0.52	2	C18	Organoheterocyclic compounds	有机杂环化合物	Pyridines and derivatives	吡啶及其衍生物	Pyridinecarboxylic acids and derivatives	吡啶羧酸及其衍生物	89-00-9""	HMDB0000232	Organoheterocyclic compounds	Pyridines and derivatives	Pyridinecarboxylic acids and derivatives	Quinolinate; Pyridine-2,3-dicarboxylate; Quinolinic acid; 2,3-Pyridinedicarboxylic acid	C03722	map01064;map00380;map00410;map00760;map01100;map01060	_	_	_	_	_	O=C(O)C1=NC=CC=C1C(=O)O	GJAWHXHKYYXBSV-UHFFFAOYSA-N	5341588.37041865	5514222.286693455	4961837.040433294	3608846.346464846	3357770.227513874	3739992.193815167	3739102.877103589	3454336.496227235	3328096.364053418	3635584.113515354	3793837.116791759	2950037.403327219	3970056.230455569	3551965.297683122	3498293.704635162
Com_2474_neg	Octadecanedioic acid	十八烷二酸	N	C18H34O4	314.246	313.239	1.43889	[M-H]-	8.283	0.67	2	C18	Lipids and lipid-like molecules	脂质和类脂分子	Fatty Acyls	脂肪酰类	Fatty acids and conjugates	脂肪酸和结合物	871-70-5""	HMDB0000782	Lipids and lipid-like molecules	Fatty Acyls	Fatty acids and conjugates	_	_	_	LMFA01170029	Fatty Acyls [FA]	Fatty Acids and Conjugates [FA01]	Dicarboxylic acids [FA0117]	_	O=C(O)CCCCCCCCCCCCCCCCC(=O)O	BNJOQKFENDDGSC-UHFFFAOYSA-N	1502883.20483334	1894450.295559576	1511156.597412132	19251068.78752628	43355055.15926185	695349.1371705515	37585917.71437901	119528122.8104603	45040719.60940669	839475.1347344237	1126088.659994048	25330457.45636902	882745.561888551	808136.237271075	1083720.680097685
Com_2816_neg	CHEMBL1616521	_	N	C26H26N2O3	414.194	413.186	1.95996	[M-H]-	6.56	0.55	2	C18	Alkaloids and derivatives	生物碱及其衍生物	Morphinans	吗啡喃类	_	_	_	_	_	_	_	_	_	_	_	_	_	_	_	OC1=CC=C2C3=C1OC4C=5NC=6C=CC=CC6C5CC7(O)C(N(CC(=C)C)CCC347)C2	ZFMVWAWSKLAVOE-OOGIKFLQSA-N	2577415.32760635	2889610.748534213	2825126.836546232	2796577.212026561	2647613.71406864	3455332.383528271	3586789.939977053	3760444.075563199	2521935.629588007	3852688.965688382	3284411.978988332	4330457.450469722	2995968.573931928	2452136.279553287	2966310.952687142
Com_1376_neg	N-Methyllysine	N-甲基赖氨酸	N	C7H16N2O2	160.121	159.114	0.50405	[M-H]-	1.646	0.63	2	C18	Organic acids and derivatives	有机酸及其衍生物	Carboxylic acids and derivatives	羧酸及其衍生物	Amino acids, peptides, and analogues	氨基酸、肽和类似物	_	_	_	_	_	_	_	_	_	_	_	_	_	O=C(O)C(N)CCCCNC	PQNASZJZHFPQLE-UHFFFAOYSA-N	720682628.473796	653126068.5740634	696307394.3653872	478175794.7374846	927092619.029085	592433958.3256543	828239109.8853683	647569072.8279951	908427161.9355476	287323044.7242084	516446769.8639985	622794639.1966575	692942223.4143207	985069086.4742142	501415589.4279475
Com_2442_neg	Mestranol	美雌醇	N	C21H26O2	310.193	309.187	2.09465	[M-H]-	7.252	0.5	2	C18	Lipids and lipid-like molecules	脂质和类脂分子	Steroids and steroid derivatives	类固醇和类固醇衍生物	Estrane steroids	雌激素类固醇	72-33-3""	HMDB0015446	Lipids and lipid-like molecules	Steroids and steroid derivatives	Estrane steroids	Mestranol	C07618	_	_	_	_	_	_	C#CC1(O)CCC2C3CCC4=CC(OC)=CC=C4C3CCC21C	IMSSROKUHAOUJS-MJCUULBUSA-N	947504.510297119	526913.0041590402	637778.9709829581	5475613.271147286	5355047.220669535	877405.5607916361	8472738.665024191	10392183.31821883	7060101.292064422	1582070.812487254	1469882.164367589	12474098.48313986	57578.40233793819	256993.1481626676	125316.6829663311
Com_1681_neg	4,6-dinitro-o-cresol	4,6-二硝基邻甲酚	N	C7H6N2O5	198.028	197.021	1.06745	[M-H]-	6.457	0.76	2	C18	Benzenoids	苯类化合物	Phenols	酚类	Nitrophenols	硝基酚类	534-52-1""	HMDB0245221	Benzenoids	Phenols	Nitrophenols	DNOC; 4,6-Dinitro-o-cresol; 2,4-Dinitro-6-methylphenol	C18653	_	_	_	_	_	10800	O=N(=O)C=1C=C(C(O)=C(C1)C)N(=O)=O	ZXVONLUNISGICL-UHFFFAOYSA-N	7215097.37571692	7608662.994369132	7294097.620400554	4916157.356231434	4168615.665389023	5167147.353042023	4091268.258268242	4322520.771306571	4259603.558262483	4330755.556909261	6347515.625544312	3923102.87261243	5441977.113183391	5363664.13445754	8269916.598789788
Com_1062_neg	BENZYL ALCOHOL	苯甲醇	N	C7H8O	108.058	107.05	2.49533	[M-H]-	5.61	0.91	2	C18	Benzenoids	苯类化合物	Benzene and substituted derivatives	苯及其取代衍生物	Benzyl alcohols	苯甲醇	100-51-6""	HMDB0003119	Benzenoids	Benzene and substituted derivatives	Benzyl alcohols	Benzyl alcohol; alpha-Hydroxytoluene; Benzenemethanol; Phenylmethanol; Phenylcarbinol; Hydroxymethylbenzene	C00556	map00623;map01120;map01220	_	_	_	_	_	OCC=1C=CC=CC1	WVDDGKGOMKODPV-UHFFFAOYSA-N	9944765.66422462	16515991.00385146	9504171.60050394	23544085.29514654	19556122.82938551	21150357.0159821	16345496.42418029	20086545.53724627	10895806.80265508	9036286.079585245	11538988.82678211	9434875.389248332	14352800.01191432	6205580.68302346	20432298.02900425
Com_2899_neg	Perfluorononanoic acid	全氟壬酸	N	C9HF17O2	463.971	462.964	2.12661	[M-H]-	7.405	0.61	2	C18	Organohalogen compounds	有机卤化合物	Alkyl halides	卤代烃	Alkyl fluorides	烷基氟	375-95-1""	_	_	_	_	_	_	_	_	_	_	_	67821	O=C(O)C(F)(F)C(F)(F)C(F)(F)C(F)(F)C(F)(F)C(F)(F)C(F)(F)C(F)(F)F	UZUFPBIDKMEQEQ-UHFFFAOYSA-N	15986545.0348609	15764106.20975529	15343146.47535509	1050660.282129217	24436.7704279498	147590.4339470291	216431.8171524843	789336.4516573576	1134599.018328276	68863.32761690911	24660.97304984613	51311.92801995601	23406.24770805865	115113.0727030802	96872.26343883276
Com_1211_neg	DEOXYRIBOSE	2-脱氧-beta-L-赤式戊呋喃糖	N	C5H10O4	134.058	133.051	0.51741	[M-H]-	1.491	0.9	2	C18	Organic oxygen compounds	有机氧化合物	Organooxygen compounds	有机氧化合物	Carbonyl compounds	羰基化合物	113890-38-3""	HMDB0003224	Organic oxygen compounds	Organooxygen compounds	Carbohydrates and carbohydrate conjugates	Deoxyribose; 2-Deoxy-D-erythro-pentose; Thyminose; 2-Deoxy-D-ribose	C01801	map00030	_	_	_	_	_	O=CCC(O)C(O)CO	ASJSAQIRZKANQN-UHFFFAOYSA-N	3424245.20195681	4075952.108728953	1964294.26656909	1711122.88468248	962744.4381156644	3252097.821238993	1494364.783334606	973536.8159583992	1352009.337735907	2714457.973522755	3324459.133027662	2182238.302072106	2524511.287195786	1849442.261432821	3177985.531023509
Com_2814_neg	Perfluorooctanoic acid	全氟辛酸	N	C8HF15O2	413.974	412.967	1.11957	[M-H]-	7.078	0.64	2	C18	Organohalogen compounds	有机卤化合物	Alkyl halides	卤代烃	Alkyl fluorides	烷基氟	335-67-1""	HMDB0256329	Organohalogen compounds	Acyl halides	Acyl chlorides	_	_	_	_	_	_	_	9554	O=C(O)C(F)(F)C(F)(F)C(F)(F)C(F)(F)C(F)(F)C(F)(F)C(F)(F)F	SNGREZUHAYWORS-UHFFFAOYSA-N	10858511.3830954	10704882.18636386	10626305.15875615	695435.8864013322	113521.3347236423	99203.34129173828	162311.4843818169	598338.0615358093	699055.3205945067	86524.14585259049	184666.6521453647	44126.76727252884	99138.85399541442	25720.19688638976	155514.0522825909
Com_2346_neg	Tetradecylsulfate	_	N	C14H30O4S	294.186	293.179	0.87891	[M-H]-	9.615	0.77	2	C18	Organic acids and derivatives	有机酸及其衍生物	Organic sulfuric acids and derivatives	有机硫酸及其衍生物	Sulfuric acid esters	硫酸酯类	4754-44-3""	_	_	_	_	_	_	_	_	_	_	_	5248	O=S(=O)(O)OCCCCCCCCCCCCCC	URLJMZWTXZTZRR-UHFFFAOYSA-N	20109748.4142473	23017750.59592254	17884637.33624158	9365601.66177348	8588418.026342068	14015853.68263775	10557593.16393158	9.03427e+06	8445666.193650873	12247355.83936511	15671234.75588059	10795955.91488456	9382982.238043074	12542324.02186465	11320855.32756768
Com_1320_neg	Xanthine	黄嘌呤	N	C5H4N4O2	152.033	151.026	0.58611	[M-H]-	2.205	0.93	2	C18	Organoheterocyclic compounds	有机杂环化合物	Imidazopyrimidines	咪唑并嘧啶类	Purines and purine derivatives	嘌呤和嘌呤衍生物	69-89-6""	HMDB0000292	Organoheterocyclic compounds	Imidazopyrimidines	Purines and purine derivatives	Xanthine	C00385	map00230;map00232;map01060;map01065;map01100;map01110;map01120	_	_	_	_	_	C1=NC2=C(N1)C(=O)NC(=O)N2	LRFVTYWOQMYALW-UHFFFAOYSA-N	88910465.7117554	98075659.92954266	87907285.21567765	1799608.86755012	170887383.2523978	1410799.338682102	173454964.8843606	54448004.89644424	110939031.696975	234604119.3687961	182449023.1539846	47298234.33765794	1087636.322028493	157998516.8427838	139820921.2905838
Com_2984_neg	1-palmitoyl-sn--glycero-3-phospho-D-myo-inositol	_	N	C25H49O12P	572.296	571.29	1.39328	[M-H]-	9.891	0.96	2	C18	Lipids and lipid-like molecules	脂质和类脂分子	Glycerophospholipids	甘油磷脂	Glycerophosphoinositols	甘油磷酸肌醇	_	HMDB0061695	Lipids and lipid-like molecules	Glycerophospholipids	Glycerophosphoinositols	_	_	_	LMGP06050002	Glycerophospholipids [GP]	Glycerophosphoinositols [GP06]	Monoacylglycerophosphoinositols [GP0605]	_	CCCCCCCCCCCCCCCC(=O)OCC(COP(=O)(O)OC1C(C(C(C(C1O)O)O)O)O)O	UOXRPRZMAROFPH-IESLQMLBSA-N	60312797.5417683	52920151.59764187	59484759.375091	46436050.64008898	53211646.96383831	50108134.74833229	52161984.81177975	32964287.05341481	28179366.04888853	100169861.4501609	35347040.85933734	122078391.9751068	57429226.81243647	60114274.90441419	39928385.91680741
Com_2820_neg	6-Acetoxy-7-hydroxymyrcene-7-O-beta-D-glucopyranoside-2'-O-acetate	6-乙酰氧基-7-羟基月桂烯-7-O-beta-D-葡萄吡喃苷-2'-O-乙酸酯	N	C20H32O9	416.205	415.198	2.35028	[M-H]-	6.39	0.5	2	C18	Lipids and lipid-like molecules	脂质和类脂分子	Fatty Acyls	脂肪酰类	Fatty acyl glycosides	脂肪酰糖苷	_	_	_	_	_	_	_	_	_	_	_	_	_	CC(=O)OC1C(C(C(OC1OC(C)(C)C(CCC(=C)C=C)OC(=O)C)CO)O)O	GTTUNXIKMRJZGS-SGYMCOKNSA-N	1721642.33790589	1354949.32121319	1492043.269012462	2358486.520815723	2021965.835026438	2265472.822636959	1919299.911380072	1939759.955079443	1937729.198222458	852470.8214855134	1635517.910816153	1918468.734726972	1404479.601856073	1486049.795103628	2217647.525816302
Com_2819_neg	14alpha-Hydroxy-5beta-cholest-7-ene-3,6-dione	_	N	C27H42O3	414.313	413.307	1.19207	[M-H]-	10.531	0.61	2	C18	Lipids and lipid-like molecules	脂质和类脂分子	Steroids and steroid derivatives	类固醇和类固醇衍生物	Cholestane steroids	胆甾烷类固醇	_	_	_	_	_	14alpha-Hydroxy-5beta-cholest-7-ene-3,6-dione; Diketol	C16509	map00981	_	_	_	_	_	CC(C)CCCC(C)C1CCC2(C1(CCC3C2=CC(=O)C4C3(CCC(=O)C4)C)C)O	AJPPBYXIXOLGAV-QHKDMNIJSA-N	451857.324826169	324645.5909743117	419428.1376490359	727801.8356845578	657654.6082909397	318997.3847034501	813743.316205259	665967.5156613957	554853.2949369367	572708.8203694567	86080.84724944374	1951920.435319971	247742.3154279081	367930.4752657687	111343.1968666151
Com_2809_neg	1-Palmitoyl Lysophosphatidic Acid	_	N	C19H39O7P	410.243	409.236	0.49805	[M-H]-	9.512	1	2	C18	Lipids and lipid-like molecules	脂质和类脂分子	Glycerophospholipids	甘油磷脂	Glycerophosphates	甘油磷酸酯类	_	_	_	_	_	1-Palmitoylglycerol 3-phosphate; 1-Hexadecanoyl-sn-glycero-3-phosphate	C04036	_	LMGP10050041	Glycerophospholipids [GP]	Glycerophosphates [GP10]	Monoacylglycerophosphates [GP1005]	_	CCCCCCCCCCCCCCCC(=O)OCC(COP(=O)(O)O)O	YNDYKPRNFWPPFU-UHFFFAOYSA-N	9593666.01135016	8928184.630859623	10975324.0012006	7316373.361835212	8931503.332612926	7479333.049058705	9533622.619289614	7314106.084618514	6602917.242037732	14995806.87248683	7964520.532083051	17110615.17390805	9327049.683298634	9822837.963137962	7251045.687084043
Com_2642_neg	Apigenin 7-sulfate	芹黄素 7-硫酸	N	C15H10O8S	350.01	349.003	0.86018	[M-H]-	5.844	0.64	2	C18	Phenylpropanoids and polyketides	苯丙素类和聚酮类	Flavonoids	黄酮类化合物	Flavones	黄酮类	_	HMDB0037851	Phenylpropanoids and polyketides	Flavonoids	Flavones	_	_	_	LMPK12110431	Polyketides [PK]	Flavonoids [PK12]	Flavones and Flavonols [PK1211]	_	C1=CC(=CC=C1C2=CC(=O)C3=C(C=C(C=C3O2)OS(=O)(=O)O)O)O	UQUHXFINOFUDCC-UHFFFAOYSA-N	20394838.5567734	21968727.96808437	20839754.8372702	15773363.46371693	12892392.43820934	10543986.78556238	9039752.352260364	10076029.95209879	13902001.44226018	20886590.88638905	34168854.62506208	19769329.78923754	22870989.03961606	23040823.47725302	41385294.6592588
Com_2622_neg	Tianshic acid methylester	_	N	C19H36O5	344.256	343.25	1.70297	[M-H]-	6.939	0.89	2	C18	Lipids and lipid-like molecules	脂质和类脂分子	Fatty Acyls	脂肪酰类	Fatty alcohols	脂肪醇	_	_	_	_	_	_	_	_	_	_	_	_	_	CCCCCCC(C(C=CC(CCCCCCC(=O)OC)O)O)O	VAGGDCACZPJMFS-CCEZHUSRSA-N	200799141.727344	203304011.0332803	200969006.7309276	405065174.1759952	293663379.852238	231517269.3745289	372148784.1254259	461387404.7366174	304345879.2884356	390865187.7861242	136380282.9031278	641271503.2357816	160937563.8042406	164847220.2421344	157052057.7080405
Com_2582_neg	L-Ascorbic acid-2-glucoside	_	N	C12H18O11	338.085	337.077	1.89102	[M-H]-	5.406	0.52	2	C18	Lipids and lipid-like molecules	脂质和类脂分子	Fatty Acyls	脂肪酰类	Fatty acyl glycosides	脂肪酰糖苷	_	_	_	_	_	L-Ascorbic acid-2-glucoside; AA-2G	C18339	_	_	_	_	_	_	C(C1C(C(C(C(O1)OC2=C(C(OC2=O)C(CO)O)O)O)O)O)O	MLSJBGYKDYSOAE-DCWMUDTNSA-N	824754.087301267	941548.3672632696	872978.4694532289	94279.7450985554	317065.0660752727	1762428.840692013	2015243.619524387	249856.3717200482	1042840.39982946	542802.6528326734	1213172.885221297	1140886.318004491	1370026.008991955	940232.4287888772	1087544.739033218
Com_2555_neg	9,10,13-TriHOME	_	N	C18H34O5	330.241	329.234	1.60012	[M-H]-	6.563	0.9	2	C18	Lipids and lipid-like molecules	脂质和类脂分子	Fatty Acyls	脂肪酰类	Fatty acids and conjugates	脂肪酸和结合物	_	HMDB0004710	Lipids and lipid-like molecules	Fatty Acyls	Fatty acids and conjugates	9,10,13-TriHOME; 9,10,13-Trihydroxyoctadec-11-enoic acid; (11E)-9,10,13-Trihydroxyoctadec-11-enoic acid	C14835	map00591	LMFA02000168	Fatty Acyls [FA]	Octadecanoids [FA02]	Other Octadecanoids [FA0200]	_	CCCCCC(C=CC(C(CCCCCCCC(=O)O)O)O)O	NTVFQBIHLSPEGQ-BUHFOSPRSA-N	792060295.792898	780062020.0634624	780820335.1792428	988940805.5560868	830816342.6500131	955716752.97218	995345571.9975998	1031136260.794804	751551022.5009499	1130881391.942269	849304803.6960127	1382370347.772824	844562010.4513209	772459402.5050347	755226898.466211
Com_2533_neg	2,3-Dinor-8-iso prostaglandin F1alpha	_	N	C18H32O5	328.225	327.218	1.83568	[M-H]-	6.94	0.8	2	C18	Lipids and lipid-like molecules	脂质和类脂分子	Fatty Acyls	脂肪酰类	Eicosanoids	类二十烷酸	_	_	_	_	_	2,3-Dinor-8-iso prostaglandin F1alpha; 2,3-Dinor-8-iso PGF1alpha	C14795	map00590	LMFA03010154	Fatty Acyls [FA]	Eicosanoids [FA03]	Prostaglandins [FA0301]	_	CCCCCC(C=CC1C(CC(C1CCCCC(=O)O)O)O)O	XHHYJZGDOMKLEE-RLDLTEIJSA-N	61112919.250558	62714864.90553054	58693648.74978681	104721293.2294361	92394774.66199943	38226182.70331246	138057397.7548319	142278787.5530898	81395010.53219973	116786714.7207578	51508154.3245747	241639511.4600798	49700484.92499343	47057603.1556627	44510371.73868048
Com_2455_neg	9,10-Epoxy-13-hydroxy-11-octadecenoate	9,10-环氧-13-羟基-11-十八烯酸酯	N	C18H32O4	312.23	311.223	1.33461	[M-H]-	7.217	0.92	2	C18	Organic acids and derivatives	有机酸及其衍生物	Hydroxy acids and derivatives	羟基酸及其衍生物	Medium-chain hydroxy acids and derivatives	中链羟基酸及其衍生物	_	_	_	_	_	9,10-Epoxy-13-hydroxy-11-octadecenoate; (11E)-9,10-Epoxyoctadecenoic acid	C14834	map00591	LMFA02000278	Fatty Acyls [FA]	Octadecanoids [FA02]	Other Octadecanoids [FA0200]	_	CCCCCC(C=CC1C(O1)CCCCCCCC(=O)O)O	BWLQUNFALXKBSJ-BUHFOSPRSA-N	1743493053.32624	1774815793.264361	1694500644.299528	3302970620.875541	2104332472.736242	1830451269.710968	2853876079.409794	3433504761.969511	2514054438.611066	2728885432.134645	1288729173.120365	2481606680.639923	1443566915.648508	1363297831.031986	1333911905.135026
Com_2450_neg	(+)-Neomethynolide	_	N	C17H28O5	312.194	311.187	1.83816	[M-H]-	6.413	0.53	2	C18	Phenylpropanoids and polyketides	苯丙素类和聚酮类	Macrolides and analogues	大环内酯类及其类似物	_	_	_	_	_	_	_	_	_	_	_	_	_	_	_	CC1CC(C(=O)C=CC(C(OC(=O)C(C1O)C)C(C)O)C)C	BZXWGQHZMYPAJO-DBVQFRNPSA-N	29071412.2546528	25877170.59852292	26295007.07151989	27555479.54547434	26215103.2492873	24734998.17868581	32372192.01600254	23572935.59525008	16491390.89846676	46005691.26243999	17134989.30308274	37423619.40944772	25172838.74911475	25524497.01873297	19149389.26199476
Com_2402_neg	Koninginin G	_	N	C16H30O5	302.209	301.202	1.2872	[M-H]-	6.268	0.54	2	C18	Organoheterocyclic compounds	有机杂环化合物	Benzopyrans	苯并吡喃类	_	_	_	_	_	_	_	_	_	_	_	_	_	_	_	CCCCCCC(C1CCC2C(CCC(C2(O1)O)O)O)O	PLZAVOYXRMPNBF-LGFJLYTPSA-N	4876705.26894302	5004515.210615956	4924227.267241607	4540449.853331062	4097115.223821784	3742490.514288115	4503676.268058384	4025482.596435586	3188778.407676961	6420362.897026356	5108844.799011141	11603997.1195665	4496962.770062646	6985134.93693666	9023419.7549734
Com_2209_neg	Terezine A	_	N	C15H18N2O3	274.132	273.125	2.14472	[M-H]-	5.868	0.5	2	C18	Organoheterocyclic compounds	有机杂环化合物	Diazines	二嗪类	Pyrazines	吡嗪类	_	_	_	_	_	_	_	_	_	_	_	_	_	CC(C)C1=NC(=C(NC1=O)C(C2=CC=CC=C2)O)OC	PDTASUAKSIEHPZ-CYBMUJFWSA-N	5835968.61897315	5822871.90019166	5498765.385824295	6559376.170463571	5271667.135827175	6881447.563131735	6982219.426813514	5346100.93524681	5394310.357168716	4373247.203284284	7130290.449105801	5597874.554650666	8788583.789139321	5961579.066847803	5771731.564929759
Com_2096_neg	6beta-Hydroxyhuperzine A	6beta-羟基石杉碱甲	N	C15H18N2O2	258.137	257.13	1.8497	[M-H]-	5.522	0.65	2	C18	Organoheterocyclic compounds	有机杂环化合物	Quinolines and derivatives	喹啉及其衍生物	Quinolones and derivatives	喹诺酮类及其衍生物	_	_	_	_	_	_	_	_	_	_	_	_	_	CC=C1C2C=C(CC1(C3=C(C2O)NC(=O)C=C3)N)C	WFICABZBCMBKJQ-DYAREHIISA-N	4492519.01338653	4857582.274078275	4313433.392147988	14372578.61953065	16247755.19450962	5033255.83442385	17442624.3454109	12776553.62206569	13896832.62830202	3698545.203472687	5638188.810482532	12939822.02251966	5393049.364829891	5069929.283140833	4078929.469034086
Com_1833_neg	5-Hydroxyindolepyruvate	5-羟基吲哚丙酮酸	N	C11H9NO4	219.053	218.046	0.62628	[M-H]-	5.437	0.61	2	C18	Organoheterocyclic compounds	有机杂环化合物	Indoles and derivatives	吲哚及其衍生物	Indolyl carboxylic acids and derivatives	吲哚基羧酸及其衍生物	_	_	_	_	_	5-Hydroxyindolepyruvate	C05646	map00380	_	_	_	_	_	C1=CC2=C(C=C1O)C(=CN2)CC(=O)C(=O)O	HKNXPMPZYQXTDD-UHFFFAOYSA-N	1232664.85968045	1232978.022490306	1247640.826466674	3744130.534246529	3282733.946584766	1056352.427310263	4187976.47953623	2468368.328087039	4559006.973281038	1739053.855911563	2162473.889685625	4318902.753546616	1780519.340471694	1109471.205129212	1916639.830264878
Com_1306_neg	DL-Xylose	木糖	N	C5H10O5	150.053	149.046	0.63084	[M-H]-	1.422	0.96	2	C18	Organic oxygen compounds	有机氧化合物	Organooxygen compounds	有机氧化合物	Carbohydrates and carbohydrate conjugates	碳水化合物和碳水化合物结合物	25990-60-7""	HMDB0003402	Organic oxygen compounds	Organooxygen compounds	Carbohydrates and carbohydrate conjugates	_	_	_	_	_	_	_	_	C(C(C(C(C=O)O)O)O)O	PYMYPHUHKUWMLA-VPENINKCSA-N	23992455.6263115	26164762.41807346	24253097.74497338	16754465.30469959	11806302.09372351	22543953.72980602	14492467.57341971	16427918.45056211	16704857.36126828	33807624.64111462	41349611.49872419	26089816.25851246	27517182.54404062	23205737.27046476	34903693.28337959
Com_1265_neg	3-Vinyl-4H-1,2-dithiin	3-乙烯基-4H-1,2-二硫代苯胺	N	C6H8S2	144.007	142.999	5.28831	[M-H]-	1.426	0.59	2	C18	Organosulfur compounds	有机硫化合物	Organic disulfides	有机二硫化物	_	_	_	_	_	_	_	_	_	_	_	_	_	_	_	C=CC1CC=CSS1	NLHCAGKOLUBCBZ-UHFFFAOYSA-N	15540904.800625	18260510.44109037	16662965.31823125	7428571.370056841	11814233.89521562	11805572.16982514	16096137.52918337	12251832.52239555	12320473.92618683	17227440.93783136	19078685.32471042	8496877.435515303	9628015.556295332	11732782.01979253	13814931.09502517
Com_1126_neg	4-Hydroxystyrene	4-羟基苯乙烯	N	C8H8O	120.058	119.05	1.59803	[M-H]-	5.695	0.78	2	C18	Benzenoids	苯类化合物	Benzene and substituted derivatives	苯及其取代衍生物	Styrenes	苯乙烯	_	HMDB0004072	Benzenoids	Benzene and substituted derivatives	Styrenes	4-Hydroxystyrene; 4-Vinylphenol	C05627	map00940	_	_	_	_	_	C=CC1=CC=C(C=C1)O	FUGYGGDSWSUORM-UHFFFAOYSA-N	20010961.8903179	20816703.06464128	18833100.68609041	18142071.02378733	13623887.76192883	15810577.07273592	25745380.17302454	17402261.21308797	22236867.67836484	30658520.76277335	25692781.476269	26521618.4007256	26077827.79316381	20475403.88342123	22808804.83239092
Com_1052_neg	L-2-Aminobutyric acid	L-2-氨基丁酸	N	C4H9NO2	103.063	102.056	1.73564	[M-H]-	1.389	0.69	2	C18	Organic acids and derivatives	有机酸及其衍生物	Carboxylic acids and derivatives	羧酸及其衍生物	Amino acids, peptides, and analogues	氨基酸、肽和类似物	1492-24-6""	HMDB0245013	Organic acids and derivatives	Carboxylic acids and derivatives	Amino acids, peptides, and analogues	(S)-2-Aminobutanoate; (S)-2-Aminobutanoic acid; (S)-2-Aminobutyric acid	C02356	_	LMFA01100034	Fatty Acyls [FA]	Fatty Acids and Conjugates [FA01]	Amino fatty acids [FA0110]	_	CCC(C(=O)O)N	QWCKQJZIFLGMSD-VKHMYHEASA-N	9840433.98555568	9329688.8016127	8747092.202831833	9949558.95160566	8370498.045217672	10617940.26368321	8291767.160203575	9305437.584463352	9373576.706709048	10419476.54036286	12022205.80482576	7798324.600214936	8870265.600374505	9022211.107824309	8991028.636569204
Com_2723_neg	Rosiridoside C	_	N	C18H30O8	374.194	373.188	2.25028	[M-H]-	6.082	0.64	2	C18	Lipids and lipid-like molecules	脂质和类脂分子	Prenol lipids	异戊烯醇脂	Terpene glycosides	萜烯糖苷	_	_	_	_	_	_	_	_	_	_	_	_	_	CC(=CCC(C(=CCOC1C(C(C(C(O1)COC(=O)C)O)O)O)C)O)C	LJCGTVANQJWUDP-ZJTDOJAJSA-N	3600541.43834502	3479773.386210063	3615953.612860533	5519566.028931148	6794809.626964316	2800062.696784818	6264852.108749765	8933667.508398158	6580706.742687604	6918155.397013164	2921701.931208786	8631824.571721155	3337095.643604842	3276964.378669393	3106030.702613999
Com_2715_neg	Aurantiomide A	_	N	C19H24N4O4	372.18	371.173	1.69117	[M-H]-	7.007	0.59	2	C18	Organoheterocyclic compounds	有机杂环化合物	Diazanaphthalenes	二氮杂萘类	Benzodiazines	苯并二嗪类	_	_	_	_	_	_	_	_	_	_	_	_	_	CC(C)CC1(C2=NC3=CC=CC=C3C(=O)N2C(C(=O)N1)CCC(=O)N)OC	YQGOVBHFRUCFDP-IFXJQAMLSA-N	121224.101925587	180499.8378777249	154394.0529239607	3405355.596873658	8673971.920076236	1584161.996749362	8266825.236790905	8044820.271669487	10720837.24240084	684716.4031506802	1252552.905182926	4372044.239672822	680129.5352207674	1456761.318825398	44789.60352642905
Com_2532_neg	Corchorifatty acid F	大豆脂肪酸F	N	C18H32O5	328.225	327.218	1.96164	[M-H]-	6.571	0.83	2	C18	Lipids and lipid-like molecules	脂质和类脂分子	Fatty Acyls	脂肪酰类	Lineolic acids and derivatives	亚麻酸及其衍生物	_	HMDB0035919	Lipids and lipid-like molecules	Fatty Acyls	Lineolic acids and derivatives	_	_	_	_	_	_	_	_	CCC=CCC(C(C=CC(CCCCCCCC(=O)O)O)O)O	MKYUCBXUUSZMQB-MKZMYESJSA-N	411000271.147102	388333715.1353387	321635988.3499541	303087833.0311361	315299197.12309	399297678.1065765	323695082.6976289	310031743.845444	174211122.1887481	734204658.8722703	278842841.5114738	745220218.5594041	328195051.4566965	337849876.7642912	315426303.2538838
Com_2516_neg	Dinor-PGF2alpha	_	N	C18H30O5	326.209	325.203	1.87749	[M-H]-	6.581	0.82	2	C18	Lipids and lipid-like molecules	脂质和类脂分子	Fatty Acyls	脂肪酰类	Eicosanoids	类二十烷酸	_	_	_	_	_	_	_	_	LMFA03010212	Fatty Acyls [FA]	Eicosanoids [FA03]	Prostaglandins [FA0301]	_	CCCCCC(C=CC1C(CC(C1CC=CCC(=O)O)O)O)O	IDKLJIUIJUVJNR-XJEQWDHQSA-N	120080005.809757	108959914.1943242	107279191.2483171	143302438.2985513	161967249.1022038	93372373.76479451	154136008.556916	236225793.2662645	97494861.04764415	217300046.9144099	67162247.80608189	433442869.4119621	74773247.33617204	90782777.87336506	74446219.01746762
Com_2310_neg	10,16-Dihydroxy-hexadecanoate	_	N	C16H32O4	288.23	287.223	1.46705	[M-H]-	7.347	0.6	2	C18	Lipids and lipid-like molecules	脂质和类脂分子	Fatty Acyls	脂肪酰类	Fatty acids and conjugates	脂肪酸和结合物	_	_	_	_	_	_	_	_	_	_	_	_	_	C(CCCCC(=O)O)CCCC(CCCCCCO)O	VJZBXAQGWLMYMS-HNNXBMFYSA-N	8071652.59474903	7908105.164927353	4397674.576920387	3965914.955211605	2841081.001447307	2679962.265423662	4879760.784741215	5466231.094704733	4218487.220360165	2703188.594054533	5168714.77104388	10085848.76572942	3293241.298147405	5613942.390906265	7019128.884943491
Com_2235_neg	Fissoldhimine	_	N	C14H22N4O2	278.174	277.166	3.11826	[M-H]-	8.12	0.9	2	C18	Organoheterocyclic compounds	有机杂环化合物	Pyrrolopyrimidines	吡咯并嘧啶类	_	_	_	_	_	_	_	_	_	_	_	_	_	_	_	CCCC1N2C3C(CCN3C(=N)O1)C4CCCN4C2=O	IKMGOIWAYGIDQL-KKOKHZNYSA-N	2711554.11711238	3462229.683159465	2437472.530818915	3019592.130752257	3507092.334275658	3476738.914990376	2746530.273751445	2168196.21412704	4415003.925697801	3603411.162222291	3745365.275701626	2130474.999563677	2649245.63297338	2607800.112044327	4885283.024249369
Com_1983_neg	Phaeofuran B	_	N	C12H18O5	242.115	241.109	2.12816	[M-H]-	5.608	0.58	2	C18	Organoheterocyclic compounds	有机杂环化合物	Dihydrofurans	二氢呋喃类	_	_	_	_	_	_	_	_	_	_	_	_	_	_	_	CCCC(C1C2=C(CO1)C(C3C(C2O)O3)O)O	SRPYFEBUZUGTPY-UARVUDJCSA-N	13754540.5144559	14137792.66629573	24720664.89224743	31571456.792809	23739709.06691963	14847600.65245742	25017266.10030517	28872698.05839363	27186439.22183704	38010523.55822468	13735600.11710251	28268280.42411776	20255940.22650453	12429589.56869168	17444789.0808263
Com_1856_neg	Kobusone	_	N	C14H22O2	222.162	221.155	0.82165	[M-H]-	7.73	0.76	2	C18	Organic oxygen compounds	有机氧化合物	Organooxygen compounds	有机氧化合物	Carbonyl compounds	羰基化合物	_	HMDB0036790	Organic oxygen compounds	Organooxygen compounds	Carbonyl compounds	Kobusone	C16983	_	_	_	_	_	_	CC1(CC2C1CCC3(C(O3)CCC2=O)C)C	UETZJEZFLKASPR-UZWIWUQPSA-N	9394437.30527967	9382560.012961697	8805576.140702497	9759756.58088643	10188534.44108102	9169761.499015924	12831374.87698078	9132827.047650574	9802051.138886878	9547818.049800891	8551529.425389852	17205669.95167241	8512449.342828166	8264729.955470649	8105723.407195871
Com_1842_neg	Dehydrocarissone	脱氢表雄酮	N	C14H20O2	220.146	219.139	0.89974	[M-H]-	6.217	0.52	2	C18	Organic oxygen compounds	有机氧化合物	Organooxygen compounds	有机氧化合物	Alcohols and polyols	醇和多元醇	_	_	_	_	_	_	_	_	_	_	_	_	_	CC12CCC(CC1=CC(=O)C=C2)C(C)(C)O	KFDQDHUQXSNVFJ-YGRLFVJLSA-N	3894520.10282409	3258252.725598538	3638993.929393958	14051183.20198096	10886356.32298572	2624394.880317891	10524579.73682942	12421248.22513848	12899017.73991163	7407405.63155564	2646547.395658704	8455670.878057042	3111572.832046386	3270403.440586361	2771014.060846884
Com_1800_neg	Putaminoxin E	_	N	C12H22O3	214.157	213.15	0.75045	[M-H]-	6.698	0.57	2	C18	Organoheterocyclic compounds	有机杂环化合物	Lactones	内酯类	_	_	_	_	_	_	_	_	_	_	_	_	_	_	_	CCCC1CCCC(CCCC(=O)O1)O	PPXGPMYYKWZILB-VUWPPUDQSA-N	9078952.74872719	6983119.392754633	9079803.800957102	8538321.357654504	5905448.096377809	7067590.923163382	7861237.74157489	5991364.533211551	5941409.783767008	8410666.094108311	9316594.8936498	7337880.292619174	6878786.516561829	7505597.801795142	7121763.753646732
Com_1808_neg	Decarestrictine D	_	N	C10H16O5	216.1	215.093	1.08898	[M-H]-	5.712	0.75	2	C18	Organoheterocyclic compounds	有机杂环化合物	Oxocins	恶辛素	_	_	_	_	_	_	_	_	_	_	_	_	_	_	_	CC1CC(C=CC(C(CC(=O)O1)O)O)O	HWMMWMJBUOCCFZ-OJIZAPILSA-N	1.61646e+07	16645630.96913337	15998137.57266404	26896326.09498344	25684268.31649595	15272798.46891692	18284882.42059555	25543423.78630672	15952211.55873742	24285443.03172801	11608995.76224787	34433906.91753486	14502730.13353402	20788156.32672722	11604065.94584462
Com_1797_neg	(-)-Pestalotin	_	N	C11H18O4	214.121	213.113	1.27073	[M-H]-	6.41	0.7	2	C18	Organoheterocyclic compounds	有机杂环化合物	Pyrans	吡喃	Pyranones and derivatives	吡喃酮及其衍生物	_	_	_	_	_	_	_	_	_	_	_	_	_	CCCCC(C1CC(=CC(=O)O1)OC)O	YFIMUDXPJZVJJO-UWVGGRQHSA-N	35657805.3756605	36342253.87213632	34454217.71717121	86996370.11387654	61714258.207499	29412840.81856455	71793870.93639907	57501207.21377133	31196780.62276988	57200196.47647486	31972736.67923955	80813613.39511012	32210166.4310228	34822333.99333923	25295326.41612901
Com_1568_neg	11-Undecanolactone	_	N	C11H20O2	184.146	183.139	0.31534	[M-H]-	0.45	0.69	2	C18	Phenylpropanoids and polyketides	苯丙素类和聚酮类	Macrolides and analogues	大环内酯类及其类似物	_	_	_	_	_	_	_	11-Undecanolactone	C13823	_	LMFA07040001	Fatty Acyls [FA]	Fatty esters [FA07]	Lactones [FA0704]	_	C1CCCCCOC(=O)CCCC1	MVOSYKNQRRHGKX-UHFFFAOYSA-N	15480338.5379944	15088316.44792976	15825070.7795325	15414715.64895476	6444819.565497213	14739457.86287129	9051708.285306448	16116.61322900462	5042284.376240478	14675739.23481207	6315575.630580754	990705.0002131312	14891172.64451853	14987830.98389512	9810037.176216625
Com_1491_neg	2-hydroxynonanoic acid	_	N	C9H18O3	174.126	173.118	0.61774	[M-H]-	6.523	0.76	2	C18	Lipids and lipid-like molecules	脂质和类脂分子	Fatty Acyls	脂肪酰类	Fatty acids and conjugates	脂肪酸和结合物	_	_	_	_	_	_	_	_	LMFA01050024	Fatty Acyls [FA]	Fatty Acids and Conjugates [FA01]	Hydroxy fatty acids [FA0105]	_	CCCCCCCC(C(=O)O)O	BTJFTHOOADNOOS-UHFFFAOYSA-N	12349205.6703348	12472876.8692216	12010717.15663426	11342720.57310728	9808821.890763735	12188302.46764693	13432324.35256696	15538400.85965692	6895228.291064246	19265324.68190889	13546225.9300705	28539661.99125521	12031650.99159387	12667230.42069147	21763063.38856406
Com_1425_neg	beta-fenchocamphorone	_	N	C11H18O	166.136	165.129	1.02793	[M-H]-	6.282	0.67	2	C18	Lipids and lipid-like molecules	脂质和类脂分子	Prenol lipids	异戊烯醇脂	Monoterpenoids	单萜类	_	_	_	_	_	_	_	_	_	_	_	_	_	CC1(CC2CC1C(C2=O)(C)C)C	SGMAIFOCTCLBCB-UHFFFAOYSA-N	4851322.66599167	5041384.705118773	5133786.927163726	14204256.507825	17103585.66224436	4028074.484040115	17665990.02848284	15601007.16273994	12284711.23749302	9502004.005763436	3586859.698323724	18697351.57518506	4800232.4182577	8051943.157892636	5371325.409003715
Com_1445_neg	3-(3,4-Dihydroxyphenyl)-1-propanol	_	N	C9H12O3	168.079	167.072	1.29674	[M-H]-	5.533	0.75	2	C18	Benzenoids	苯类化合物	Phenols	酚类	Benzenediols	苯二醇类	_	_	_	_	_	_	_	_	_	_	_	_	_	C1=CC(=C(C=C1CCCO)O)O	DPTPQXXDBLPEOP-UHFFFAOYSA-N	6740678.61747578	7450289.764749142	6010886.998132432	31520338.04746567	13831184.17359475	5675485.833148535	26948774.6607607	32978816.22783361	18565397.10150693	11287203.88302885	5725099.055816786	8541808.125577832	4971029.043118444	6985907.301045036	5604008.643033092
Com_2942_neg	Amoritin	_	N	C31H38O6	506.267	505.259	1.93264	[M-H]-	9.16	0.53	2	C18	Phenylpropanoids and polyketides	苯丙素类和聚酮类	Flavonoids	黄酮类化合物	Flavans	黄烷	_	_	_	_	_	_	_	_	LMPK12140440	Polyketides [PK]	Flavonoids [PK12]	Flavanones [PK1214]	_	CC(=CCC1=C(C(=CC(=C1)C2CC(=O)C3=C(C(=C(C(=C3O2)CC=C(C)C)O)CC=C(C)C)O)OC)O)C	LBUIMKICYMGNNI-UHFFFAOYSA-N	7435856.61795944	6799931.838124972	7368106.455745432	4754277.362098759	2810395.863964928	7966859.195447199	5526732.464959631	3198057.253290786	4315324.085448673	6583682.524365804	4881919.713239409	5583587.293031516	4842718.865139426	6933633.947101953	7414259.966536348
Com_2904_neg	1-heptadecanoyl-glycero-3-phosphoethanolamine	_	N	C22H46NO7P	467.301	466.294	0.21807	[M-H]-	9.695	0.93	2	C18	Lipids and lipid-like molecules	脂质和类脂分子	Glycerophospholipids	甘油磷脂	Glycerophosphoethanolamines	甘油磷酸乙醇胺类	_	_	_	_	_	_	_	_	LMGP02050030	Glycerophospholipids [GP]	Glycerophosphoethanolamines [GP02]	Monoacylglycerophosphoethanolamines [GP0205]	_	CCCCCCCCCCCCCCCCC(=O)OCC(COP(=O)(O)OCCN)O	RVNBVQKDPQVSOY-OAQYLSRUSA-N	10355295.4123068	9114627.187304538	10409401.0996958	9591949.051698416	8538718.137748467	12778264.00528746	7518896.647064369	6014945.381484215	6770689.258414766	18000249.036158	9084004.924442826	16706190.27738087	10311835.8685075	11759879.26052956	6960528.400780571
Com_2824_neg	Ascleposide B	_	N	C19H30O10	418.184	417.178	2.18724	[M-H]-	5.491	0.59	2	C18	Organic oxygen compounds	有机氧化合物	Organooxygen compounds	有机氧化合物	Carbohydrates and carbohydrate conjugates	碳水化合物和碳水化合物结合物	_	_	_	_	_	_	_	_	_	_	_	_	_	CC(C=CC1(C2(CC(CC1(OC2=O)C)OC3C(C(C(C(O3)CO)O)O)O)C)O)O	IYZKVNWVTDUROQ-MLAGGGSOSA-N	958185.376010774	729779.2980486617	621339.276735113	3241016.812500877	2545593.344719844	381122.2738579756	1950629.9959216	2727721.731887627	2639340.114860209	830498.8331049397	947768.1651636644	2303167.615813992	750786.506357778	986968.6588526982	1257760.721772086
Com_2710_neg	Docosanedioate	_	N	C22H42O4	370.308	369.301	0.68555	[M-H]-	10.105	0.75	2	C18	Lipids and lipid-like molecules	脂质和类脂分子	Fatty Acyls	脂肪酰类	Fatty acids and conjugates	脂肪酸和结合物	_	HMDB0304342	Lipids and lipid-like molecules	Fatty Acyls	Fatty acids and conjugates	Docosanedioate	C19625	map00073	LMFA01170037	Fatty Acyls [FA]	Fatty Acids and Conjugates [FA01]	Dicarboxylic acids [FA0117]	_	C(CCCCCCCCCCC(=O)O)CCCCCCCCCC(=O)O	DGXRZJSPDXZJFG-UHFFFAOYSA-N	973695.975811851	949602.020060706	918818.5570125056	467020.5937817254	294392.5414901866	1248233.077449923	358472.3780017801	383814.7491913284	358846.3150773183	524557.8040029967	996425.174297702	618629.8177586494	1295898.740679059	1230794.720039721	3615549.013876881
Com_2610_neg	1-O-Octadec-9-enyl glycerol	_	N	C21H42O3	342.313	341.307	1.2057	[M-H]-	10.243	0.79	2	C18	Lipids and lipid-like molecules	脂质和类脂分子	Glycerolipids	甘油脂	Monoradylglycerols	单酰基甘油	_	_	_	_	_	1-O-Octadec-9-enyl glycerol; Selachyl alcohol	C13860	_	_	_	_	_	_	CCCCCCCCC=CCCCCCCCCOCC(CO)O	NRWMBHYHFFGEEC-KTKRTIGZSA-N	1781249.83782376	1871260.420235148	1585232.957079434	1944935.352555001	1488236.488865596	2280492.831411239	2054223.928735741	1973495.146480489	1242024.188270274	1454459.377958643	1434046.548479213	1842107.705004678	1366365.844627316	1137081.669977466	1096651.691584518
Com_2489_neg	Rengyoside B	_	N	C14H24O8	320.147	319.14	1.9213	[M-H]-	5.557	0.64	2	C18	Organic oxygen compounds	有机氧化合物	Organooxygen compounds	有机氧化合物	Carbohydrates and carbohydrate conjugates	碳水化合物和碳水化合物结合物	_	_	_	_	_	_	_	_	_	_	_	_	_	C1CC(CCC1=O)(CCOC2C(C(C(C(O2)CO)O)O)O)O	BCPZXYWRQMEQAG-UJPOAAIJSA-N	6783664.98249861	6880955.00122225	6714514.778396475	16735999.27196122	10851638.43684571	13177641.79933894	12921704.17591848	14959501.54968588	24871925.02888946	9475607.401356928	6156977.541270972	5954812.71028298	6954461.479223955	2780191.568444216	3379177.282897254
Com_2444_neg	9(S)-HpOTrE	_	N	C18H30O4	310.214	309.208	1.70943	[M-H]-	6.842	0.88	2	C18	Lipids and lipid-like molecules	脂质和类脂分子	Fatty Acyls	脂肪酰类	Lineolic acids and derivatives	亚麻酸及其衍生物	111004-08-1""	_	_	_	_	9(S)-HPOT; (10E,12Z,15Z)-(9S)-9-Hydroperoxyoctadeca-10,12,15-trienoic acid; 9(S)-HpOTrE; (9S,10E,12Z,15Z)-9-Hydroperoxy-10,12,15-octadecatrienoate	C16321	map00592;map01110	LMFA02000018	Fatty Acyls [FA]	Octadecanoids [FA02]	Other Octadecanoids [FA0200]	_	CCC=CCC=CC=CC(CCCCCCCC(=O)O)OO	RWKJTIHNYSIIHW-MEBVTJQTSA-N	122279947.36806	123802889.8683928	122196009.1178188	163817096.2477532	147713319.5979331	102689730.0874557	153753466.9399341	217516441.3751576	115423233.4695484	225465607.6513228	80440239.95809324	354781193.1565107	97043950.78667416	112205551.566275	92279499.87649578
Com_2350_neg	Sterculic acid	_	N	C19H34O2	294.256	293.249	1.0434	[M-H]-	10.315	0.69	2	C18	Lipids and lipid-like molecules	脂质和类脂分子	Fatty Acyls	脂肪酰类	Fatty acids and conjugates	脂肪酸和结合物	_	HMDB0258495	Lipids and lipid-like molecules	Fatty Acyls	Fatty acids and conjugates	Sterculic acid	C08366	map01060	LMFA01140018	Fatty Acyls [FA]	Fatty Acids and Conjugates [FA01]	Carbocyclic fatty acids [FA0114]	_	CCCCCCCCC1=C(C1)CCCCCCCC(=O)O	PQRKPYLNZGDCFH-UHFFFAOYSA-N	1033541.55838021	793495.0070689889	952306.1995357594	283042.2893033979	352348.2621197946	798448.6746391999	349489.2730641164	621966.5850177219	199251.5846491376	246743.973476785	1965331.865401752	321226.375904279	1020911.111691138	840748.4987942916	1864066.477851603
Com_2258_neg	Merrillianone	_	N	C15H22O5	282.147	281.14	1.30688	[M-H]-	6.19	0.66	2	C18	Lipids and lipid-like molecules	脂质和类脂分子	Prenol lipids	异戊烯醇脂	Sesquiterpenoids	倍半萜类	_	_	_	_	_	_	_	_	_	_	_	_	_	CC1CC=C2C13CC4(C(C2(COC(C3O)O4)C)(C)O)O	ABPRNZFKAHLYNW-UQCWRGLOSA-N	18327346.1535714	22441594.68083379	22168747.41145149	68359051.12843755	59668959.71637937	8923000.879875207	50826430.12863892	62457522.4963278	81285711.45254162	25329309.04341053	15955428.65709571	63978090.34427916	16560144.17739862	21326989.05557046	15027531.3896837
Com_2124_neg	(+)-Neothramycin B	_	N	C13H14N2O4	262.095	261.088	1.51227	[M-H]-	5.518	0.76	2	C18	Organoheterocyclic compounds	有机杂环化合物	Benzodiazepines	苯二氮卓类	1,4-benzodiazepines	1,4-苯二氮卓类	_	_	_	_	_	_	_	_	_	_	_	_	_	COC1=C(C=C2C(=C1)C(=O)N3C(CCC3O)C=N2)O	FXMOIYLVKOALHC-JVXZTZIISA-N	5501097.97327568	5275070.604157236	4876523.407206132	5287786.842735602	4448993.966243331	3847300.701383717	3747125.534653166	3587013.438586848	5995045.692978124	7603885.185639216	8859957.63294838	8515388.722825281	6598752.420664839	5211386.699445263	8795457.380613921
Com_2091_neg	N-Lauroylglycine	N-月桂酰甘氨酸	N	C14H27NO3	257.199	256.192	1.79058	[M-H]-	7.744	0.68	2	C18	Organic acids and derivatives	有机酸及其衍生物	Carboxylic acids and derivatives	羧酸及其衍生物	Amino acids, peptides, and analogues	氨基酸、肽和类似物	_	HMDB0013272	Organic acids and derivatives	Carboxylic acids and derivatives	Amino acids, peptides, and analogues	_	_	_	LMFA08020261	Fatty Acyls [FA]	Fatty amides [FA08]	N-acyl amino acids [FA0805]	_	CCCCCCCCCCCC(=O)NCC(=O)O	JWGGSJFIGIGFSQ-UHFFFAOYSA-N	875284.362093752	903676.4798781768	783671.3429386305	772151.2113249362	623723.5039276981	1156126.88671747	1016413.884466873	599856.7639067392	734709.2156959849	423930.9680811986	429443.0152199349	325366.6329799177	497665.4907510802	506706.6038274978	738455.9461058076
Com_2038_neg	N-Feruloylglycine	_	N	C12H13NO5	251.079	250.073	1.85401	[M-H]-	5.563	0.67	2	C18	Organic acids and derivatives	有机酸及其衍生物	Carboxylic acids and derivatives	羧酸及其衍生物	Amino acids, peptides, and analogues	氨基酸、肽和类似物	_	_	_	_	_	N-Feruloylglycine; N-[3-(4-Hydroxy-3-methoxyphenyl)-1-oxo-2-propen-1-yl]glycine	C02564	_	_	_	_	_	_	COC1=C(C=CC(=C1)C=CC(=O)NCC(=O)O)O	CLGNQAIRBLDHIN-HWKANZROSA-N	1449307.33693399	1478921.426261305	1275621.983534733	2048577.439968013	768486.6723518949	620827.8904801083	1366672.900740924	986739.4254932738	2049620.34654822	2217314.151277321	2316609.460645438	1949427.319682482	1749205.631703405	2206098.770406972	3417752.224363802
Com_2001_neg	Pandangolide 1	_	N	C12H20O5	244.131	243.124	1.52841	[M-H]-	5.947	0.77	2	C18	Phenylpropanoids and polyketides	苯丙素类和聚酮类	Macrolides and analogues	大环内酯类及其类似物	_	_	_	_	_	_	_	_	_	_	_	_	_	_	_	CC1CCCCCC(C(=O)C(CC(=O)O1)O)O	LSLSZASQWJAEHT-LPEHRKFASA-N	46130884.8837238	47505421.15572003	31128735.51485532	74642890.9814248	72430847.80273278	34890560.51604213	71181023.7283559	84752613.89438422	76956573.45126446	69503785.32489537	35360289.17508422	105313996.6659952	38420437.47431992	39538758.99971271	33237488.18884144
Com_1806_neg	cis-(Homo)3-aconitate	_	N	C9H12O6	216.063	215.056	1.53235	[M-H]-	5.437	0.59	2	C18	Organic acids and derivatives	有机酸及其衍生物	Carboxylic acids and derivatives	羧酸及其衍生物	Tricarboxylic acids and derivatives	三羧酸及其衍生物	_	_	_	_	_	cis-(Homo)3-aconitate	C20582	map00680;map01120;map01210	_	_	_	_	_	C(CCC(=O)O)CC(=CC(=O)O)C(=O)O	NGULBISQWGMRGK-WAYWQWQTSA-N	278464.659656809	304496.2160365728	254546.9661460667	3631447.441761386	1770663.956433359	253710.3483096596	1909752.773498285	2499408.291135128	3498092.460260181	79495.32540928987	300815.0275463586	912482.050957612	330073.6902928752	217342.2386395565	280741.1525960335
Com_1663_neg	1,6,8-trihydroxy-1H,3H-cyclohepta[c]furan-5-one	_	N	C9H8O5	196.037	195.03	2.31139	[M-H]-	5.512	0.63	2	C18	Hydrocarbon derivatives	碳氢化合物衍生物	Tropones	环庚三烯酮类	Tropolones	托酚酮	_	_	_	_	_	_	_	_	_	_	_	_	_	C1C2=C(C(O1)O)C(=CC(=O)C(=C2)O)O	LBFFXLQYQXSCFV-UHFFFAOYSA-N	3446116.24170096	1706712.118218916	3095387.870383123	2484428.884500031	2230229.810775094	2765876.697316636	3166102.932662708	2639473.263014734	2495740.648669991	2994827.109041674	3137875.648895848	1287596.124216833	2533215.906407347	2649576.734567634	2629642.806434141
Com_1461_neg	3-exo-hydroxy-1,8-cineole	_	N	C10H18O2	170.131	169.124	1.1977	[M-H]-	0.44	0.67	2	C18	Organoheterocyclic compounds	有机杂环化合物	Oxanes	环氧乙烷类	_	_	_	_	_	_	_	_	_	_	_	_	_	_	_	CC1(C2CCC(O1)(CC2O)C)C	WHIKIYRWRMRQNK-UHFFFAOYSA-N	22991000.1662332	13088762.67388266	22825933.4614927	23062124.90060084	10768949.59466316	22155853.87480268	14121786.83276225	194140.1783778449	8552308.942844355	21407375.38007262	8526051.45507404	876570.0974028362	13691290.3054388	25782675.96013925	15275949.79069624
Com_1462_neg	Amphorogynine D	_	N	C8H13NO3	171.09	170.082	1.49	[M-H]-	5.652	0.74	2	C18	Organoheterocyclic compounds	有机杂环化合物	Pyrrolizidines	吡咯里西啶类	_	_	_	_	_	_	_	_	_	_	_	_	_	_	_	C1CN2CC(CC2C1C(=O)O)O	TUHKEMPPAFZCIP-FSDSQADBSA-N	5343334.09043736	5769350.068491005	5368993.849698104	149183.3332011423	5425929.622395314	11567222.81495049	7069508.591330663	4269377.616572287	5845284.961370286	4397160.434214366	5467472.210489825	3053207.899395658	5008643.917787189	3660108.966503018	8972365.80236118
Com_1330_neg	4-Nitroanisole	4-硝基苯甲醚	N	C7H7NO3	153.043	152.035	1.18295	[M-H]-	0.402	0.71	2	C18	Benzenoids	苯类化合物	Benzene and substituted derivatives	苯及其取代衍生物	Nitrobenzenes	硝基苯类	100-17-4""	HMDB0246530	Benzenoids	Benzene and substituted derivatives	Nitrobenzenes	4-Nitroanisole; p-Nitroanisole	C07555	_	_	_	_	_	_	COC1=CC=C(C=C1)[N+](=O)[O-]	BNUHAJGCKIQFGE-UHFFFAOYSA-N	24561199.5745323	19162057.74969603	18796068.54273578	17391083.2754349	11465992.64274469	23194298.82161584	15985044.94393915	280764.0352719548	10094376.77531922	18166450.09717466	5839239.883124257	3065994.643366522	12330917.2752443	17012851.47108628	17148820.47588446
Com_1298_neg	Isogentialutine	_	N	C9H11NO	149.084	148.077	1.73424	[M-H]-	5.569	0.61	2	C18	Organoheterocyclic compounds	有机杂环化合物	Pyridines and derivatives	吡啶及其衍生物	_	_	_	_	_	_	_	_	_	_	_	_	_	_	_	CC1C(CC2=C1C=NC=C2)O	IOIGOIPHPUCFOB-UHFFFAOYSA-N	820231.996770575	770947.8932929826	721842.5922787435	1687376.992575879	1635714.559088338	1203296.622884541	2180913.540445378	1083196.031439979	1255580.698027746	707488.1412318602	1119300.829143261	1731218.878110814	1028184.294605402	664128.4980900055	755405.717170549
Com_1124_neg	Phenylacetaldehyde	2-苯基乙醛	N	C8H8O	120.058	119.05	0.87896	[M-H]-	5.297	0.68	2	C18	Benzenoids	苯类化合物	Benzene and substituted derivatives	苯及其取代衍生物	Phenylacetaldehydes	苯乙醛类	122-78-1""	HMDB0006236	Benzenoids	Benzene and substituted derivatives	Phenylacetaldehydes	Phenylacetaldehyde; alpha-Tolualdehyde	C00601	map00360;map00643;map01100;map01120	_	_	_	_	_	C1=CC=C(C=C1)CC=O	DTUQWGWMVIHBKE-UHFFFAOYSA-N	4346598.55356189	4281572.626663894	4170168.527171821	5458837.981281784	5291020.863864207	3109358.934742172	4669132.801310771	5012857.07823908	5579852.794231483	6928097.568645051	6083874.983910439	6797955.140079137	5751785.680345956	3932016.402534418	4644149.135525536
Com_1064_neg	o-Cresol	邻甲酚	N	C7H8O	108.058	107.05	2.06257	[M-H]-	5.025	0.74	2	C18	Benzenoids	苯类化合物	Phenols	酚类	Cresols	甲酚	95-48-7""	HMDB0002055	Benzenoids	Phenols	Cresols	o-Cresol; 2-Hydroxytoluene; o-Methylphenol	C01542	map01120;map00623;map01100;map01220	_	_	_	_	_	CC1=CC=CC=C1O	QWVGKYWNOKOFNN-UHFFFAOYSA-N	3518787.06211554	3651394.444598614	3411770.32313474	3902943.921890249	3600242.246132129	2218505.660983116	3132427.050335927	3678517.299281239	6009525.007267273	4778557.853967689	5591718.133860662	5898484.341440707	3380548.67698731	3436917.391479539	6082216.929121766
Com_1242_neg	Myrothenone B	_	N	C7H9NO2	139.063	138.056	1.62841	[M-H]-	5.393	0.89	2	C18	Organic oxygen compounds	有机氧化合物	Organooxygen compounds	有机氧化合物	Carbonyl compounds	羰基化合物	_	_	_	_	_	_	_	_	_	_	_	_	_	C=CC1(CC(=CC1=O)N)O	RNZVUWAMBDXWDJ-ZETCQYMHSA-N	278324957.658656	285054159.5812765	278425318.1386887	420853399.5947419	292003140.7043349	294540968.543425	387128392.5441265	347167515.0733566	384666224.7986093	263354292.8814183	347822057.6499935	318934536.1365052	380564877.5876814	291464334.7616506	270483986.3466521
Com_1349_neg	Cleroindicin C	(3AR,7AS)-六氢-3A-羟基-6(2H)-苯并呋喃酮	N	C8H12O3	156.079	155.071	0.4863	[M-H]-	0.44	0.61	2	C18	Organoheterocyclic compounds	有机杂环化合物	Benzofurans	苯并呋喃类	_	_	183626-28-0""	_	_	_	_	_	_	_	_	_	_	_	_	C1CC2(CCOC2CC1=O)O	ZCBQZDMJIVJQLX-JGVFFNPUSA-N	17196193.0238699	18150037.75892468	17616944.82784085	7959910.665713906	12309289.17701799	18362326.95711121	10126492.96400014	2040961.309211742	10152419.78948465	9974020.073581468	10094626.99547663	1762901.148137171	15646826.61661473	2763998.884363027	19040998.32831133
Com_1356_neg	Nonane-4,6-dione	_	N	C9H16O2	156.115	155.108	1.042	[M-H]-	0.448	0.68	2	C18	Organic oxygen compounds	有机氧化合物	Organooxygen compounds	有机氧化合物	Carbonyl compounds	羰基化合物	_	_	_	_	_	Nonane-4,6-dione	C02445	_	_	_	_	_	_	CCCC(=O)CC(=O)CCC	ZDYWPVCQPUPOJV-UHFFFAOYSA-N	103107400.491144	99063608.30345877	97421498.8696927	115433866.9491007	5.58398e+07	96947397.88970555	61617149.19275478	1449905.733503169	42125282.56563604	114798068.8346535	39356333.79980701	6066146.428839969	101887661.3383521	112967543.3915281	72459270.70066513
Com_1362_neg	Cleroindicin E	_	N	C8H14O3	158.094	157.087	0.54539	[M-H]-	0.465	0.67	2	C18	Organoheterocyclic compounds	有机杂环化合物	Benzofurans	苯并呋喃类	_	_	_	_	_	_	_	_	_	_	_	_	_	_	_	C1CC2(CCOC2CC1O)O	BMCMOTVWVYIGFM-RNJXMRFFSA-N	50134917.5478508	43978776.86770418	29579004.27449716	52646068.89192954	38662333.70493361	25669635.30412392	46345513.37704445	9141390.43885469	28812649.02242098	59280951.08768475	37136008.29168361	5852332.506484298	53792821.36191242	55692484.4719636	44898556.58565839
Com_1389_neg	4-Oxo-1-(3-pyridyl)-1-butanone	4-氧代-1-(3-吡啶基)-1-丁酮	N	C9H9NO2	163.063	162.056	1.56351	[M-H]-	5.807	0.65	2	C18	Organic oxygen compounds	有机氧化合物	Organooxygen compounds	有机氧化合物	Carbonyl compounds	羰基化合物	_	HMDB0062406	Organic oxygen compounds	Organooxygen compounds	Carbonyl compounds	4-Oxo-1-(3-pyridyl)-1-butanone; gamma-Oxo-3-pyridinebutanal; 4-Oxo-4-(pyridin-3-yl)butanal; 3-Succinoylsemialdehyde-pyridine	C19567	map01120;map00760;map05204;map00980	_	_	_	_	_	C1=CC(=CN=C1)C(=O)CCC=O	CFONOJVUTZAMCB-UHFFFAOYSA-N	3888599.21200164	4131008.170392084	3933647.765799655	6313763.565128615	5802645.876363029	3954450.7628054	6677697.884405589	5760805.556033608	6676425.319315206	3181998.176698693	5537122.544363854	5129099.486608757	4890706.225470473	4211025.425870539	4242866.59902409
Com_1432_neg	Orthoform	_	N	C8H9NO3	167.058	166.051	1.11312	[M-H]-	5.185	0.67	2	C18	Benzenoids	苯类化合物	Benzene and substituted derivatives	苯及其取代衍生物	Benzoic acids and derivatives	苯甲酸及其衍生物	_	_	_	_	_	Orthoform; Orthocaine	C14171	map07015	_	_	_	_	_	COC(=O)C1=CC(=C(C=C1)O)N	VNQABZCSYCTZMS-UHFFFAOYSA-N	22425567.2445932	23233346.46747303	22176358.01359092	39511570.13979861	20690294.82136101	22868233.02253269	28103417.77451911	24244239.79284409	26669523.08406579	17661512.87382051	27187058.47799725	20060967.01848156	29397175.6434932	23254260.65549064	21653670.48432141
Com_1566_neg	10-Oxo-8E-decenoic acid	_	N	C10H16O3	184.11	183.103	0.31368	[M-H]-	7.18	0.73	2	C18	Lipids and lipid-like molecules	脂质和类脂分子	Fatty Acyls	脂肪酰类	Fatty acids and conjugates	脂肪酸和结合物	_	HMDB0040883	Lipids and lipid-like molecules	Fatty Acyls	Fatty acids and conjugates	_	_	_	LMFA01030949	Fatty Acyls [FA]	Fatty Acids and Conjugates [FA01]	Unsaturated fatty acids [FA0103]	_	C(CCCC(=O)O)CCC=CC=O	YUAQBOMIASXPQW-FNORWQNLSA-N	3172766.08067928	3729157.365221544	3519475.412482485	9590147.485807126	7040562.504152807	3957342.962626582	8475348.389824016	12188041.04686047	9901134.258597009	5088607.661709366	3960932.627661166	9112094.8366838	3478665.743964425	3315762.272175052	3040501.071622005
Com_1567_neg	1,6,6-Trimethyl-2,7-dioxabicyclo[3.2.2]nonan-3-one	_	N	C10H16O3	184.11	183.103	1.3099	[M-H]-	0.449	0.78	2	C18	Organoheterocyclic compounds	有机杂环化合物	Lactones	内酯类	_	_	_	_	_	_	_	1,6,6-Trimethyl-2,7-dioxabicyclo[3.2.2]nonan-3-one	C04718	map00902;map01110	_	_	_	_	_	CC1(C2CCC(O1)(OC(=O)C2)C)C	KAUZXNDCPVMFCH-UHFFFAOYSA-N	18156382.3842221	19050409.20493566	18587090.10063867	5934384.671964691	12966885.04098955	11731277.47522581	13803922.35274357	2680414.537253639	10704093.09579716	19786716.11857013	10592886.68080509	4448863.981688078	19350945.5652957	14276432.03041977	15780680.66448144
Com_1571_neg	2'-hydroxypyridoxol	_	N	C8H11NO4	185.069	184.062	1.08563	[M-H]-	5.131	0.57	2	C18	Organoheterocyclic compounds	有机杂环化合物	Pyridines and derivatives	吡啶及其衍生物	Hydroxypyridines	羟基吡啶类	_	_	_	_	_	_	_	_	_	_	_	_	_	C1=C(C(=C(C(=N1)CO)O)CO)CO	FLVIETJQVDUKMQ-UHFFFAOYSA-N	3821754.9933875	4027841.985224317	3585674.949069469	9581301.928195352	5310696.399984367	3537358.585583479	6909781.968549499	5642366.169549718	8521961.663114872	5799445.778164202	6260005.028272169	6243436.181036203	4388922.441754929	3974082.799716376	4385317.960786086
Com_1586_neg	8-Amino-7-oxopelargonic acid	8-氨基-7-氧代天竺葵酸	N	C9H17NO3	187.121	186.114	1.54516	[M-H]-	6.082	0.75	2	C18	Lipids and lipid-like molecules	脂质和类脂分子	Fatty Acyls	脂肪酰类	Fatty acids and conjugates	脂肪酸和结合物	_	_	_	_	_	_	_	_	LMFA01100065	Fatty Acyls [FA]	Fatty Acids and Conjugates [FA01]	Amino fatty acids [FA0110]	_	CC(C(=O)CCCCCC(=O)O)N	GUAHPAJOXVYFON-ZETCQYMHSA-N	13409272.1707967	13733462.76654383	13209755.55070119	19587661.02465314	13256292.60066365	22567643.65929419	13973780.91262266	7756431.429054915	14385364.22548552	13412868.50030394	12405551.22465701	8216028.329887834	11081839.49222137	7780292.233630897	13619316.99744905
Com_1708_neg	7-Hydroxy-10-deoxyeucommiol	7-羟基-10-脱氧杜仲酚	N	C9H14O5	202.084	201.077	1.66844	[M-H]-	5.444	0.7	2	C18	Lipids and lipid-like molecules	脂质和类脂分子	Prenol lipids	异戊烯醇脂	Monoterpenoids	单萜类	_	_	_	_	_	_	_	_	_	_	_	_	_	CC1=C(C(C(C1O)O)CC(=O)O)CO	FJPGIAPDXODWOR-CGMLFGJQSA-N	13056794.5037056	13575865.4056518	12756252.93001532	22411422.45187943	18028855.39845968	10489638.13865939	18201420.04519834	21580148.06370765	20870096.13922936	13157413.76285886	10031813.08740149	26912877.07014735	7488434.383666893	12775524.44330851	9908207.463841928
Com_1748_neg	(+)-4,5-Didehydrojasmonic acid	_	N	C12H16O3	208.11	207.103	0.79867	[M-H]-	6.596	0.63	2	C18	Organic oxygen compounds	有机氧化合物	Organooxygen compounds	有机氧化合物	Carbonyl compounds	羰基化合物	_	_	_	_	_	_	_	_	_	_	_	_	_	CCC=CCC1C(C=CC1=O)CC(=O)O	KJWUKJXAYNQYSS-QKMQQOOLSA-N	19741785.875947	19724153.36814188	19374664.2547321	38420970.05764268	23168564.62366023	19227303.76390032	24321684.80138726	28445953.60492736	29799168.16060787	22038375.69389628	19803382.44913295	22798392.14238068	19154494.08003112	18128830.83729438	17082551.50493231
Com_1865_neg	Foetisulfide A	_	N	C8H16OS3	224.036	223.028	2.8021	[M-H]-	0.137	0.9	2	C18	Organosulfur compounds	有机硫化合物	Sulfoxides	亚砜类	_	_	_	_	_	_	_	_	_	_	_	_	_	_	_	CCC(C)SSCC=CS(=O)C	MRLXFQWCSNFUCF-FNORWQNLSA-N	296795527.410913	262018100.0561669	284713549.1208698	238275394.0826696	112367782.0680206	248345178.2944701	174309620.2352332	192475.4066794319	104241387.0239277	157045603.5197825	104399519.3963546	26835048.58267644	256079027.1712093	266072362.6326924	169744599.6469246
Com_1881_neg	2-Amino-2-deoxyisochorismate	_	N	C10H11NO5	225.064	224.057	1.65415	[M-H]-	5.651	0.8	2	C18	Organic acids and derivatives	有机酸及其衍生物	Carboxylic acids and derivatives	羧酸及其衍生物	Dicarboxylic acids and derivatives	二元酸及其衍生物	_	_	_	_	_	2-Amino-2-deoxyisochorismate; (2S)-2-Amino-4-deoxychorismate	C18054	map00405;map01059;map01130	_	_	_	_	_	C=C(C(=O)O)OC1C=CC=C(C1N)C(=O)O	OKLGKGPAZUNROU-YUMQZZPRSA-N	23740819.0100047	25226289.40597587	22641737.89348074	44661677.50606693	34718873.41445709	24871399.07984464	41028653.7569394	36839064.25513678	44194083.59793814	20073520.24825584	27982881.1730294	33008800.25572287	30656675.90496156	26374658.99708356	24674680.72553298
Com_1921_neg	Caiophoraenin	_	N	C11H18O5	230.115	229.108	1.04655	[M-H]-	6.023	0.53	2	C18	Lipids and lipid-like molecules	脂质和类脂分子	Prenol lipids	异戊烯醇脂	Terpene lactones	萜内酯	_	_	_	_	_	_	_	_	_	_	_	_	_	CC1C2C(CC(C2C(OC1=O)OC)CO)O	ZVEZLXLQLYOFMK-DRZZNBKRSA-N	6844070.53791928	6995606.998076836	6406811.313597348	13827840.99361789	11460293.43229034	6601126.77487533	13738362.35607636	13320355.75661023	10818730.33010529	8495288.63129877	7207265.702761574	17080758.34673774	5180409.416307599	5540361.625582056	4523585.877575478
Com_2066_neg	Gallicynoic acid A	没食子酸A	N	C14H22O4	254.152	253.145	1.53395	[M-H]-	6.262	0.61	2	C18	Lipids and lipid-like molecules	脂质和类脂分子	Fatty Acyls	脂肪酰类	Fatty acids and conjugates	脂肪酸和结合物	_	_	_	_	_	_	_	_	LMFA01050575	Fatty Acyls [FA]	Fatty Acids and Conjugates [FA01]	Hydroxy fatty acids [FA0105]	_	CCCCC(C#CC(C=CCCCC(=O)O)O)O	WSAOFJBMEVAKDJ-ODBCZPJSSA-N	6954921.72769528	8188453.256542321	7039911.550334834	21594153.37238342	16392242.9002577	5999888.191608724	18231858.55475675	19782108.58775832	21551673.28597927	11121413.1971333	8418190.233890994	16117254.27843641	7082184.730402622	8216946.689113825	7843021.772467136
Com_2069_neg	4,7,7,11-Tetramethyl-12-oxabicyclo[9.1.0]dodec-4-ene-3,6-diol	4,7,7,11-四甲基-12-氧杂双环[9.1.0]十二-4-烯-3,6-二醇	N	C15H26O3	254.188	253.181	1.30511	[M-H]-	7.065	0.71	2	C18	Organic oxygen compounds	有机氧化合物	Organooxygen compounds	有机氧化合物	Alcohols and polyols	醇和多元醇	_	_	_	_	_	_	_	_	_	_	_	_	_	CC1=CC(C(CCCC2(C(O2)CC1O)C)(C)C)O	ZZSZSTCCYMOZHB-UHFFFAOYSA-N	13007607.427307	11786125.00242547	11585006.55495071	14127629.90550663	13616111.78803262	20546048.5117617	15589563.76036762	12199068.34112921	9455039.342562258	10843096.76109589	12274128.83798269	19946237.04444675	11004683.41006613	8976686.739232013	11140521.55250216
Com_2177_neg	Quinolactacin A	_	N	C16H18N2O2	270.137	269.13	2.13833	[M-H]-	6.223	0.54	2	C18	Organoheterocyclic compounds	有机杂环化合物	Quinolines and derivatives	喹啉及其衍生物	Pyrroloquinolines	吡咯并喹啉类	_	_	_	_	_	_	_	_	_	_	_	_	_	CCC(C)C1C2=C(C(=O)C3=CC=CC=C3N2C)C(=O)N1	FLHQAMWKNPOTDV-UHFFFAOYSA-N	5836859.81918713	5660540.513945125	6649910.517552516	2436489.645099546	1080613.636123337	5388558.581954679	1293389.786803009	1971684.327812569	3051623.793515149	4066297.151107337	5281057.631270164	1791545.400264547	7977022.03269335	5090937.263605551	5124802.166240321
Com_2259_neg	Gallicynoic acid C	没食子酸C	N	C16H26O4	282.183	281.176	0.5514	[M-H]-	6.761	0.57	2	C18	Lipids and lipid-like molecules	脂质和类脂分子	Fatty Acyls	脂肪酰类	Fatty acids and conjugates	脂肪酸和结合物	_	_	_	_	_	_	_	_	LMFA01050577	Fatty Acyls [FA]	Fatty Acids and Conjugates [FA01]	Hydroxy fatty acids [FA0105]	_	CCCCC(C#CC(C=CCCCCCC(=O)O)O)O	IJBTXFFPFVNDAG-FZXWVIKQSA-N	6862827.81339163	9815600.185807128	8797095.493062202	6474827.113432866	6765869.993021716	8130236.430472752	5038333.099182081	9495645.354893817	7810678.439470501	15227923.93737492	11383048.21889368	20649514.65475669	8462066.482092667	8699317.067832913	10864816.83180252
Com_2262_neg	12(S)-hydroxy-16-Heptadecynoic Acid	12(S)-羟基-16-庚二酸	N	C17H30O3	282.219	281.212	0.59222	[M-H]-	7.692	0.67	2	C18	Lipids and lipid-like molecules	脂质和类脂分子	Fatty Acyls	脂肪酰类	Fatty acids and conjugates	脂肪酸和结合物	148019-74-3""	_	_	_	_	_	_	_	LMFA01050146	Fatty Acyls [FA]	Fatty Acids and Conjugates [FA01]	Hydroxy fatty acids [FA0105]	_	C#CCCCC(CCCCCCCCCCC(=O)O)O	HBFCVDJQUPEEIC-MRXNPFEDSA-N	9.62134e+06	9371173.786279855	9158146.638306163	11565977.90842162	11629788.5334953	12416531.63312062	14188569.77369407	12963570.12253712	7422791.692749239	10816142.23475496	12317200.07888444	13316875.13058177	9044777.320673425	7586977.524150358	6927480.537762652
Com_2344_neg	Tyr Leu	酪氨酸-亮氨酸	N	C15H22N2O4	294.158	293.151	1.60225	[M-H]-	5.442	0.56	2	C18	Organic acids and derivatives	有机酸及其衍生物	Carboxylic acids and derivatives	羧酸及其衍生物	Amino acids, peptides, and analogues	氨基酸、肽和类似物	_	_	_	_	_	_	_	_	_	_	_	_	_	CC(C)CC(C(=O)O)NC(=O)C(CC1=CC=C(C=C1)O)N	AUEJLPRZGVVDNU-UHFFFAOYSA-N	313619.40798468	301789.5630626385	303766.6407912266	370407.4642749529	124166.7630580848	331620.4805940862	347185.6817026098	443234.4782003173	313532.679474704	225565.2152954339	797864.5411376953	154192.7923525016	232848.3101097867	397461.8578296611	473365.1611958002
Com_2443_neg	trans-EKODE-(E)-Ib	_	N	C18H30O4	310.214	309.208	1.79488	[M-H]-	7.254	0.93	2	C18	Lipids and lipid-like molecules	脂质和类脂分子	Fatty Acyls	脂肪酰类	Fatty acids and conjugates	脂肪酸和结合物	478931-82-7""	_	_	_	_	_	_	_	LMFA02000247	Fatty Acyls [FA]	Octadecanoids [FA02]	Other Octadecanoids [FA0200]	_	CCCCCC1C(O1)C=CC(=O)CCCCCCCC(=O)O	RCMABBHQYMBYKV-BUHFOSPRSA-N	305638402.157144	312226184.215986	284461462.6108395	1183489435.940867	974176417.2101834	226076162.6931819	1420606858.416608	1811240465.194961	1169604831.256934	516242351.8139915	372560658.9769751	1896196400.413212	186302365.3271613	199874857.6936084	235246827.3482212
Com_2499_neg	15-OxoEDE	_	N	C20H34O3	322.251	321.244	1.11506	[M-H]-	8.364	0.65	2	C18	Lipids and lipid-like molecules	脂质和类脂分子	Fatty Acyls	脂肪酰类	Fatty acids and conjugates	脂肪酸和结合物	105835-44-7""	_	_	_	_	_	_	_	LMFA01060073	Fatty Acyls [FA]	Fatty Acids and Conjugates [FA01]	Oxo fatty acids [FA0106]	_	CCCCCC(=O)C=CC=CCCCCCCCCCC(=O)O	QZCMHXPXGACWLJ-QWAPPMFBSA-N	56332480.7463251	54646467.19638421	57749275.95351925	87629629.46897365	35923724.09548374	110204656.5482553	65026246.81004897	93061349.16483071	56152573.14510933	34979331.41162785	47775152.401499	24680669.00035035	80111028.553816	23565583.85046016	46946596.88174242
Com_2505_neg	Albocycline M-1	_	N	C18H28O5	324.194	323.187	1.73818	[M-H]-	6.449	0.82	2	C18	Phenylpropanoids and polyketides	苯丙素类和聚酮类	Macrolides and analogues	大环内酯类及其类似物	_	_	_	_	_	_	_	_	_	_	_	_	_	_	_	CC1CCC2C(O2)(C(C=CC(C=CC(=O)OC1C)(C)O)OC)C	DWPSZWXJNGIASS-JCRVKWHYSA-N	14225367.6840372	22228256.83600066	27695902.59090528	69407871.76361085	55246988.94034278	22278737.76999951	48070252.80531326	143019344.2760943	90636329.44228034	47432495.33210055	16438222.90617531	120037969.4950613	20137765.96367687	22473512.93587315	17330825.59780233
Com_2817_neg	Tentoxin	腾毒素	N	C22H30N4O4	414.227	413.219	1.02407	[M-H]-	6.319	0.57	2	C18	Organic acids and derivatives	有机酸及其衍生物	Carboxylic acids and derivatives	羧酸及其衍生物	Amino acids, peptides, and analogues	氨基酸、肽和类似物	28540-82-1""	_	_	_	_	Tentoxin	C08441	_	_	_	_	_	_	CC1C(=O)NC(C(=O)N(C(=CC2=CC=CC=C2)C(=O)NCC(=O)N1C)C)CC(C)C	SIIRBDOFKDACOK-LFXZBHHUSA-N	89291988.8520882	85901237.14418152	89996279.35958435	80994417.00813293	82099911.89082152	85089178.49377207	107219178.4822233	91378067.91698474	49750545.37234263	263643667.6926336	59001454.99897198	180990345.2506275	79739335.52803202	82120478.7125701	66523448.29619068
Com_2856_neg	LPA(0:0/18:2(9Z,12Z))	溶血甘油磷酸甘油酯(0:0/18:2(9Z,12Z))	N	C21H39O7P	434.243	433.237	1.67556	[M-H]-	9.15	0.91	2	C18	Lipids and lipid-like molecules	脂质和类脂分子	Glycerophospholipids	甘油磷脂	Glycerophosphates	甘油磷酸酯类	_	HMDB0007852	Lipids and lipid-like molecules	Glycerophospholipids	Glycerophosphates	_	_	_	LMGP10050044	Glycerophospholipids [GP]	Glycerophosphates [GP10]	Monoacylglycerophosphates [GP1005]	_	CCCCCC=CCC=CCCCCCCCC(=O)OC(CO)COP(=O)(O)O	PALVOIADDFXQGT-KKFOGOCZSA-N	5596297.15176059	3525559.083698768	3979610.548639791	5508388.904416976	4675242.699135117	3974589.430991505	5493736.883654966	4349145.027549761	3964441.88046971	5446662.163727222	3794254.955632391	4910988.410472374	7777476.353190569	3863862.387754216	3430212.08011726
Com_2892_neg	Wilforic acid B	_	N	C29H44O4	456.324	455.317	1.83922	[M-H]-	8.08	0.75	2	C18	Organic oxygen compounds	有机氧化合物	Organooxygen compounds	有机氧化合物	Carbonyl compounds	羰基化合物	_	_	_	_	_	_	_	_	_	_	_	_	_	CC1=C2CCC3C(C2CC(C1=O)O)(CCC4(C3(CCC5(C4CC(CC5)(C)C(=O)O)C)C)C)C	IBFPFYPZOPHYKC-RVSDKLHUSA-N	7524681.49567917	7082538.940669222	6825802.817905788	5558599.089384131	3623473.481977494	3661721.666829986	2602397.081062722	1978900.136592767	2863704.376078879	6984026.573869679	13095395.38511287	9065034.881059872	7954881.342946192	10782573.07980068	10714143.6131899
Com_2895_neg	Homaxisterol B2	_	N	C29H46O4	458.34	457.333	2.00869	[M-H]-	7.62	0.56	2	C18	Lipids and lipid-like molecules	脂质和类脂分子	Steroids and steroid derivatives	类固醇和类固醇衍生物	Stigmastanes and derivatives	豆甾烷及其衍生物	_	_	_	_	_	_	_	_	_	_	_	_	_	CCC(C=CC(C)C1CCC2C1(CCC34C2(O3)C(C5C6(C4(CCC(C6)O)C)O5)O)C)C(C)C	NUKZQEACWUKJTB-PFRCSVQTSA-N	6008013.25621874	5188086.284678008	6299250.872889881	3360818.546605752	2522577.320545572	2449660.798837164	1424985.959988299	972973.4000873028	2344093.416629697	6194800.789835225	12418442.91892351	6923634.034219379	6765133.911998245	8615420.841998992	6542333.317280057
Com_2716_neg	Blumenol C glucoside	_	N	C19H32O7	372.215	371.208	1.23985	[M-H]-	7.249	0.65	2	C18	Lipids and lipid-like molecules	脂质和类脂分子	Fatty Acyls	脂肪酰类	Fatty acyl glycosides	脂肪酰糖苷	_	HMDB0040668	Lipids and lipid-like molecules	Fatty Acyls	Fatty acyl glycosides	_	_	_	_	_	_	_	_	CC1=CC(=O)CC(C1CCC(C)OC2C(C(C(C(O2)CO)O)O)O)(C)C	NYLNHNDMNOPWAZ-ZLEFDVGRSA-N	19749160.0620002	18290719.67421533	18325110.26827457	17162065.81542984	25073556.83467957	94907627.68017884	15900636.15244486	8193338.431542933	22430741.95387906	5683745.482117694	9245800.271988995	10692224.65124978	19857035.46135988	6140963.623928219	8434912.66100682
Com_2098_neg	Tetradecanedioic acid	十四烷二酸	N	C14H26O4	258.183	257.176	1.37642	[M-H]-	7.161	0.73	2	C18	Lipids and lipid-like molecules	脂质和类脂分子	Fatty Acyls	脂肪酰类	Fatty acids and conjugates	脂肪酸和结合物	821-38-5""	HMDB0000872	Lipids and lipid-like molecules	Fatty Acyls	Fatty acids and conjugates	_	_	_	LMFA01170018	Fatty Acyls [FA]	Fatty Acids and Conjugates [FA01]	Dicarboxylic acids [FA0117]	_	C(CCCCCCC(=O)O)CCCCCC(=O)O	HQHCYKULIHKCEB-UHFFFAOYSA-N	9094539.91117079	9159508.70826136	8921993.258137345	6668312.611368154	8849215.168477539	7489308.160850206	8730073.694785804	7205550.643065378	7792065.703169119	9116646.812089292	11837136.7851717	9273089.72955522	8727252.344867388	8413199.465029174	12938990.32027506
Com_2065_neg	Aspergillide B	_	N	C14H22O4	254.152	253.145	1.52088	[M-H]-	7.084	0.62	2	C18	Phenylpropanoids and polyketides	苯丙素类和聚酮类	Macrolides and analogues	大环内酯类及其类似物	_	_	_	_	_	_	_	_	_	_	_	_	_	_	_	CC1CCCC=CC2CCC(C(O2)CC(=O)O1)O	FDJDTDDUDZAAFP-NPZYAQMBSA-N	5004742.94140947	5315472.471221349	5081121.605321099	7588025.068482417	6585889.657707328	3965626.18435807	7315701.489243899	6306774.501529067	6288810.438802977	8096842.765355408	4967805.779858457	8838570.697390987	4257629.343601115	4207986.826725839	4529406.566754833
Com_2010_neg	Glycerophosphoglycerol	甘油磷酸甘油	N	C6H15O8P	246.05	245.044	1.86946	[M-H]-	1.398	0.77	2	C18	Organic acids and derivatives	有机酸及其衍生物	Organic phosphoric acids and derivatives	有机磷酸及其衍生物	Phosphate esters	磷酸酯类	_	HMDB0240316	Organic acids and derivatives	Organic phosphoric acids and derivatives	Phosphate esters	Glycerophosphoglycerol	C03274	_	_	_	_	_	_	C(C(COP(=O)(O)OCC(CO)O)O)O	LLCSXHMJULHSJN-UHFFFAOYSA-N	21395580.6868138	21799964.96957217	21298905.34528912	15894297.86176866	15501259.26941747	18479303.16822917	19339281.69058019	19160800.35863742	18217610.23649992	34447865.5682833	29612665.12319482	20682973.44073035	19934548.15680756	22921245.08190412	21200707.11451174
Com_1363_neg	Nonanoic acid	正壬酸	N	C9H18O2	158.131	157.123	0.54214	[M-H]-	0.446	0.75	2	C18	Lipids and lipid-like molecules	脂质和类脂分子	Fatty Acyls	脂肪酰类	Fatty acids and conjugates	脂肪酸和结合物	112-05-0""	HMDB0000847	Lipids and lipid-like molecules	Fatty Acyls	Fatty acids and conjugates	Nonanoic acid; Nonanoate; Pelargonic acid	C01601	_	LMFA01010009	Fatty Acyls [FA]	Fatty Acids and Conjugates [FA01]	Straight chain fatty acids [FA0101]	_	CCCCCCCCC(=O)O	FBUKVWPVBMHYJY-UHFFFAOYSA-N	127562412.416532	150173523.5531439	117119712.7370327	147767748.6345789	59908239.91524001	114934715.061794	103696156.9444942	2432456.375847749	66704774.52363821	114912011.0191883	68006453.7687669	14777041.17420461	146158086.6944813	125319739.9312477	106026864.72782
Com_1513_neg	3,5-Dimethoxyallylbenzene	_	N	C11H14O2	178.099	177.092	1.02404	[M-H]-	0.432	0.67	2	C18	Benzenoids	苯类化合物	Benzene and substituted derivatives	苯及其取代衍生物	Methoxybenzenes	甲氧基苯类	_	_	_	_	_	3,5-Dimethoxyallylbenzene	C17782	_	_	_	_	_	_	COC1=CC(=CC(=C1)CC=C)OC	NOYCNNBWHOVQFR-UHFFFAOYSA-N	40641887.8484521	38447519.69200466	40707964.10266624	38578059.59081606	19786372.54341744	39140743.09997782	28032554.2807278	57395.77189242324	18286525.0736267	34031315.27966052	20162867.86900159	4631919.466251252	36659058.17402739	38643265.75348403	27022679.2647654
Com_1657_neg	2-Carboxy-2,3-dihydro-5,6-dihydroxyindole	_	N	C9H9NO4	195.053	194.046	1.46607	[M-H]-	6.088	0.57	2	C18	Organoheterocyclic compounds	有机杂环化合物	Indoles and derivatives	吲哚及其衍生物	Indolecarboxylic acids and derivatives	吲哚羧酸及其衍生物	_	HMDB0004067	Organoheterocyclic compounds	Indoles and derivatives	Indolecarboxylic acids and derivatives	2-Carboxy-2,3-dihydro-5,6-dihydroxyindole; Leucodopachrome; cyclo-Dopa	C05604	map01100;map00965;map00350	_	_	_	_	_	C1C(NC2=CC(=C(C=C21)O)O)C(=O)O	JDWYRSDDJVCWPB-LURJTMIESA-N	2634837.81994362	1621229.277007435	1513850.836187203	3882009.005628644	3100775.641291251	1288647.114989993	3396335.362903493	3018407.629895022	3206412.864557561	1356588.517065268	1595161.144718377	3607339.405360968	1724257.0325038	1415387.456585098	1378683.935295308
Com_1990_neg	N-Undecanoylglycine	_	N	C13H25NO3	243.183	242.177	1.66585	[M-H]-	6.494	0.68	2	C18	Organic acids and derivatives	有机酸及其衍生物	Carboxylic acids and derivatives	羧酸及其衍生物	Amino acids, peptides, and analogues	氨基酸、肽和类似物	_	HMDB0013286	Organic acids and derivatives	Carboxylic acids and derivatives	Amino acids, peptides, and analogues	_	_	_	_	_	_	_	_	CCCCCCCCCCC(=O)NCC(=O)O	HEUQYIQQCNOXOG-UHFFFAOYSA-N	16351824.485242	15644602.54613918	16588568.77973763	11711227.58440216	10504904.37619696	13545761.50536851	12083551.52587486	11778267.97460247	11220272.80874689	11632880.70262942	14788994.34585906	10617263.5229002	12484236.5259706	12311246.24573188	14242580.68286762
Com_2375_neg	15-keto-2,3,4,5-tetranor-PGF2alpha	_	N	C16H26O5	298.178	297.171	0.44413	[M-H]-	6.473	0.54	2	C18	Lipids and lipid-like molecules	脂质和类脂分子	Fatty Acyls	脂肪酰类	Eicosanoids	类二十烷酸	_	_	_	_	_	_	_	_	_	_	_	_	_	CCCCCC(=O)C=CC1C(CC(C1CCC(=O)O)O)O	BZVKQDSLFYXLAI-BNBDNKSYSA-N	5300546.43876785	8444633.741114888	5302977.992290793	9219556.67857136	8093656.506562816	4035953.351433469	8219459.75289708	8131135.845672761	9852526.456297342	9666741.825511614	6315142.230418469	23977291.83541414	5189112.830363821	7864830.999871802	13224491.99443694
Com_2568_neg	2-(alpha-D-Galactosyl)-sn-glycerol 3-phosphate	_	N	C9H19O11P	334.067	333.06	1.99535	[M-H]-	1.262	0.52	2	C18	Organic oxygen compounds	有机氧化合物	Organooxygen compounds	有机氧化合物	Carbohydrates and carbohydrate conjugates	碳水化合物和碳水化合物结合物	_	_	_	_	_	2-(alpha-D-Galactosyl)-sn-glycerol 3-phosphate	C04641	_	_	_	_	_	_	C(C1C(C(C(C(O1)OC(CO)COP(=O)(O)O)O)O)O)O	PLJAVYDLNJODGD-XIBIAKPJSA-N	2288086.89798516	2283107.920737632	2447497.090678184	2217539.762403432	2072395.305332694	2873864.67778259	2020626.977943568	1910498.709670075	1738481.444200711	3450054.668275231	2052157.949297539	2613815.858702725	2442047.550072041	2235308.431319527	1993729.385977424
Com_2673_neg	3-Methoxytyramine-betaxanthin	3-甲氧基酪胺-甜菜黄素	N	C18H20N2O6	360.132	359.126	2.02143	[M-H]-	5.6	0.6	2	C18	Benzenoids	苯类化合物	Phenols	酚类	Methoxyphenols	甲氧基酚类	_	_	_	_	_	3-Methoxytyramine-betaxanthin	C17754	map00965	_	_	_	_	_	COC1=C(C=CC(=C1)CCN=CC=C2CC(NC(=C2)C(=O)O)C(=O)O)O	SBHOSQZNRDXQAX-RSCAPTSMSA-N	30413074.0453594	29552577.28166647	28531554.6617786	25208852.01884732	13702601.83885098	35586604.89211556	9869357.776908591	21143362.47419282	27273198.0753849	23777578.0561068	36147983.38313762	17054706.12901751	42138980.70285141	31067209.68454278	28229539.00161422
Com_2713_neg	Macrosphelide J	_	N	C17H24O9	372.142	371.135	1.94141	[M-H]-	5.517	0.59	2	C18	Phenylpropanoids and polyketides	苯丙素类和聚酮类	Macrolides and analogues	大环内酯类及其类似物	_	_	_	_	_	_	_	_	_	_	_	_	_	_	_	CC1CC(=O)OC(C(=O)CC(C(=O)OC(C(C=CC(=O)O1)O)C)OC)C	YDSGABQYSNZCFX-UPLIFLGUSA-N	2248188.43979929	2065911.855688903	1705759.330645987	7915589.766117531	6460915.360357766	1875167.978114304	7027836.443251148	8538502.32762877	9358817.899259094	3407823.693291528	2621512.874189463	5805199.708119595	1934007.770878681	2521592.531527163	3065428.704678504
Com_2829_neg	3beta,5alpha,6beta-Cholestanetriol	_	N	C27H48O3	420.36	419.354	1.42463	[M-H]-	10.258	0.73	2	C18	Lipids and lipid-like molecules	脂质和类脂分子	Steroids and steroid derivatives	类固醇和类固醇衍生物	Cholestane steroids	胆甾烷类固醇	_	HMDB0003990	Lipids and lipid-like molecules	Glycerophospholipids	Glycerophosphoethanolamines	3beta,5alpha,6beta-Cholestanetriol; Cholestane-3beta-5alpha,6beta-triol	C05425	_	LMST01010052	Sterol Lipids [ST]	Sterols [ST01]	Cholesterol and derivatives [ST0101]	_	CC(C)CCCC(C)C1CCC2C1(CCC3C2CC(C4(C3(CCC(C4)O)C)O)O)C	YMMFNKXZULYSOQ-RUXQDQFYSA-N	1850175.2814082	1495409.018385606	1857974.596202766	1770235.284578699	1502738.964927852	2402763.484482628	1945186.741545193	2025980.566037821	1188320.871235841	1509057.240566497	1703751.372927329	1682786.012616851	1337994.652066595	1269444.627041148	1501078.036518278
Com_1593_neg	2-Oxosuberate	_	N	C8H12O5	188.068	187.061	1.21308	[M-H]-	4.805	0.66	2	C18	Organic acids and derivatives	有机酸及其衍生物	Keto acids and derivatives	酮酸及其衍生物	Medium-chain keto acids and derivatives	中链酮酸及其衍生物	_	_	_	_	_	2-Oxosuberate; 2-Oxooctanedionic acid; alpha-Ketosuberate	C16589	map00680;map01210;map01120	_	_	_	_	_	C(CCC(=O)C(=O)O)CCC(=O)O	HAGOOZVJLSSXGZ-UHFFFAOYSA-N	5194530.17825844	5417451.095641785	4947430.089935172	6784615.100444268	6406447.862018809	4456483.990555842	6533919.464661819	6269442.00738318	4633060.664892974	9563042.29016877	4674256.151034156	9911033.41622307	5865468.545511823	5618478.229598225	4663374.808896769
Com_1576_neg	cis-2-Carboxycyclohexyl-acetic acid	_	N	C9H14O4	186.089	185.082	1.23219	[M-H]-	5.506	0.69	2	C18	Organic acids and derivatives	有机酸及其衍生物	Carboxylic acids and derivatives	羧酸及其衍生物	Dicarboxylic acids and derivatives	二元酸及其衍生物	_	_	_	_	_	cis-2-Carboxycyclohexyl-acetic acid	C14112	map00626;map01120	_	_	_	_	_	C1CCC(C(C1)CC(=O)O)C(=O)O	GCGCKIUIBPEAQE-BQBZGAKWSA-N	20967968.9250074	19027939.13002059	20552050.05323697	37062490.90712809	31909416.15254291	17665466.0402323	40860103.37705879	56342460.92596056	38013880.58200517	35541685.02989961	18705498.81124683	36266526.37421383	20456726.79595442	19499097.28767762	17654673.99982061
Com_1453_neg	(-)Arterenol	_	N	C8H11NO3	169.074	168.067	1.45293	[M-H]-	5.087	0.74	2	C18	Benzenoids	苯类化合物	Phenols	酚类	Benzenediols	苯二醇类	_	_	_	_	_	_	_	_	_	_	_	_	_	C1=CC(=C(C=C1C(CN)O)O)O	SFLSHLFXELFNJZ-MRVPVSSYSA-N	4125980.26055255	3335573.315540936	2946306.144105796	7517405.246891648	3995229.352954515	4274066.600552121	5840922.07900811	6643015.553611431	8542634.736031426	5022831.3017773	3503600.402451433	4493437.170944119	4674036.705860598	3232595.864999411	4513214.365708893
Com_1448_neg	(S)-6-Hydroxy-3-methyl-6-(1-methylethyl)-2-cyclohexen-1-one	_	N	C10H16O2	168.115	167.108	1.05207	[M-H]-	6.324	0.68	2	C18	Lipids and lipid-like molecules	脂质和类脂分子	Prenol lipids	异戊烯醇脂	Monoterpenoids	单萜类	_	_	_	_	_	_	_	_	_	_	_	_	_	CC1=CC(=O)C(CC1)(C(C)C)O	JQBSYDHRTYUYCA-JTQLQIEISA-N	6690402.32774106	6364023.074873104	7150479.351164166	37398544.80812097	37522133.58941353	5435074.832323218	33246826.97656413	33822564.37001988	27256539.00759591	7445260.433114662	7621185.817691999	26804298.81668628	4768560.467394761	5663159.19804113	4111328.08071466
Com_1109_neg	Isocaproic acid	4-甲基戊酸	N	C6H12O2	116.084	115.077	1.10524	[M-H]-	0.448	0.84	2	C18	Lipids and lipid-like molecules	脂质和类脂分子	Fatty Acyls	脂肪酰类	Fatty acids and conjugates	脂肪酸和结合物	646-07-1""	HMDB0000689	Lipids and lipid-like molecules	Fatty Acyls	Fatty acids and conjugates	_	_	_	LMFA01020076	Fatty Acyls [FA]	Fatty Acids and Conjugates [FA01]	Branched fatty acids [FA0102]	_	CC(C)CCC(=O)O	FGKJLKRYENPLQH-UHFFFAOYSA-N	230067609.954687	231080049.3507877	221985899.5766892	242717911.3102586	155166468.5978969	221692651.0792353	164003033.8820049	367302.6908673562	137004116.7334102	215891835.7689289	99504073.2978194	23301548.15668085	224411066.4129961	247516076.1686117	160118199.5725638
Com_2860_neg	Cryogenine	_	N	C26H29NO5	435.205	434.198	1.20993	[M-H]-	5.978	0.94	2	C18	Organoheterocyclic compounds	有机杂环化合物	Quinolizidines	喹啉西啶类	_	_	_	_	_	_	_	Cryogenine; Lythran-12-one, 4'',5''-dimethoxy-2'-hydroxy-, (10-alpha)-; Vertine	C10585	_	_	_	_	_	_	COC1=C(C=C2C(=C1)C3CC(C4CCCCN4C3)OC(=O)C=CC5=CC2=C(C=C5)O)OC	UBSAECZDGDZVCX-CZRXUGQMSA-N	24870761.3355469	24907781.0266762	25444452.96856993	34964984.70805214	28326373.69058418	27806592.94163979	32998163.10200152	22285468.81307721	17614590.46516344	25212914.52367801	20352393.76149052	21873855.59667111	31664635.47652508	24147065.2130056	17992096.93703165
Com_2797_neg	Argentine	_	N	C23H26N4O3	406.2	405.193	1.35489	[M-H]-	5.928	0.54	2	C18	Alkaloids and derivatives	生物碱及其衍生物	Lupin alkaloids	羽扇豆生物碱	Cytisine and derivatives	金雀花碱及其衍生物	_	HMDB0248580	Alkaloids and derivatives	Lupin alkaloids	Cytisine and derivatives	Argentine	C10753	_	_	_	_	_	_	C1C2CN(CC1C3=CC=CC(=O)N3C2)C(=O)N4CC5CC(C4)C6=CC=CC(=O)N6C5	AILDTIZEPVHXBF-XSLAGTTESA-N	34897309.0900393	39124009.81994332	34645671.80780304	44278384.06713967	43792542.89834066	29322461.6691803	48718737.75437452	42575611.43421663	25526009.1963648	82538526.2357952	18487860.87639672	84712116.63932912	28408700.26443008	34948446.11732381	25357813.62829155
Com_2705_neg	beta-Yohimbine N-oxide	_	N	C21H26N2O4	370.189	369.182	0.61796	[M-H]-	7.226	0.57	2	C18	Alkaloids and derivatives	生物碱及其衍生物	Yohimbine alkaloids	育亨宾生物碱	_	_	_	_	_	_	_	_	_	_	_	_	_	_	_	COC(=O)C1C(CCC2C1CC3C4=C(CC[N+]3(C2)[O-])C5=CC=CC=C5N4)O	JZCONOKOJCAMJY-ZGZMBYISSA-N	3262518.6255845	3390475.581580752	1996708.899931186	5544083.087058397	3818309.163047712	3583232.112340872	2707352.389519888	6118744.149797116	4589312.190497248	2943170.232702361	1340847.248857351	4993042.699006639	2965921.241031725	2789660.327075454	2653556.351802352
Com_2602_neg	2,3-Dkpgf1alpha	_	N	C18H30O6	342.204	341.198	1.78411	[M-H]-	6.143	0.77	2	C18	Lipids and lipid-like molecules	脂质和类脂分子	Fatty Acyls	脂肪酰类	Eicosanoids	类二十烷酸	_	HMDB0062618	Lipids and lipid-like molecules	Fatty Acyls	Eicosanoids	_	_	_	LMFA03010089	Fatty Acyls [FA]	Eicosanoids [FA03]	Prostaglandins [FA0301]	_	CCCCCC(C=CC1C(CC(C1CC(=O)CCC(=O)O)O)O)O	DNKGWNLXBRCUCF-NLOSNHEGSA-N	21424643.7494335	21657608.25515573	21081467.01052067	20875879.76204636	20529704.18077698	20378691.24705894	24175204.77041924	28983748.39034158	29352060.96671037	36601466.51635465	14640058.35863973	62562352.80808364	15775170.7014386	18189403.50836573	15488386.11645388
Com_2484_neg	9,10-Dihydroxystearic acid	9,10-二羟基硬脂酸	N	C18H36O4	316.261	315.254	1.08605	[M-H]-	7.779	0.74	2	C18	Lipids and lipid-like molecules	脂质和类脂分子	Fatty Acyls	脂肪酰类	Fatty acids and conjugates	脂肪酸和结合物	120-87-6""	HMDB0302281	Lipids and lipid-like molecules	Fatty Acyls	Fatty acids and conjugates	(9R,10R)-Dihydroxyoctadecanoic acid; 9,10-Dihydroxystearic acid	C08314	_	LMFA02000142	Fatty Acyls [FA]	Octadecanoids [FA02]	Other Octadecanoids [FA0200]	_	CCCCCCCCC(C(CCCCCCCC(=O)O)O)O	VACHUYIREGFMSP-UHFFFAOYSA-N	19617904.5488461	19990757.08148135	19067015.87767643	8768330.192559365	11215743.55894931	14354264.866452	10477969.45569745	15972889.10903292	9958637.16365956	13987996.99321529	37251670.75871026	17644027.20088561	19364910.75460703	13852685.85039438	44947955.04182959
Com_2433_neg	Isolinderanolide B	_	N	C19H32O3	308.235	307.228	0.46541	[M-H]-	8.006	0.59	2	C18	Organoheterocyclic compounds	有机杂环化合物	Oxolanes	四氢呋喃	_	_	_	_	_	_	_	_	_	_	_	_	_	_	_	CCCCCCCCCCCCCC=C1C(C(=C)OC1=O)O	FCLYKYQBTSMTJB-SOBQPUOHSA-N	2455880.86786742	2363729.954102277	2093726.760034145	3464226.435117925	2353879.110682226	3316848.199959681	3513185.735848353	2100658.32580309	1604314.240642459	2581263.738003704	2056224.488228106	2314688.439195369	2477488.784953646	2035358.639192208	1282402.201444007
Com_2278_neg	12-(2,3-Dihydroxycyclopentyl)-2-dodecanone	_	N	C17H32O3	284.235	283.228	0.27727	[M-H]-	7.956	0.66	2	C18	Organic oxygen compounds	有机氧化合物	Organooxygen compounds	有机氧化合物	Alcohols and polyols	醇和多元醇	_	HMDB0031019	Organic oxygen compounds	Organooxygen compounds	Carbonyl compounds	12-(2,3-Dihydroxycyclopentyl)-2-dodecanone	C14996	_	_	_	_	_	_	CC(=O)CCCCCCCCCCC1CCC(C1O)O	VOFBBQZXUQXUQN-UHFFFAOYSA-N	5420993.96128335	7290749.222045308	5768034.419281621	6048777.580629504	5894186.367080481	5390652.105896588	6710011.447520994	5952935.721043535	3742747.034240857	6643018.01553686	5249957.648074224	9780542.29283771	5593807.928953695	6037239.279225778	7593629.949087195
Com_2226_neg	Stearidonic Acid	顺6,9,12,15-十八碳四烯酸	N	C18H28O2	276.209	275.202	0.35909	[M-H]-	9.018	0.86	2	C18	Lipids and lipid-like molecules	脂质和类脂分子	Fatty Acyls	脂肪酰类	Lineolic acids and derivatives	亚麻酸及其衍生物	20290-75-9""	HMDB0006547	Lipids and lipid-like molecules	Fatty Acyls	Lineolic acids and derivatives	Stearidonic acid; 6,9,12,15-Octadecatetraenoic acid; (6Z,9Z,12Z,15Z)-Octadecatetraenoic acid	C16300	map00592;map01110	LMFA01030357	Fatty Acyls [FA]	Fatty Acids and Conjugates [FA01]	Unsaturated fatty acids [FA0103]	_	CCC=CCC=CCC=CCC=CCCCCC(=O)O	JIWBIWFOSCKQMA-LTKCOYKYSA-N	10205756.0076621	10018113.4883011	11068563.92892298	3884876.990897352	3940013.996354262	9989432.702755565	4528324.409052244	6913672.14024196	3646494.180477939	4376210.606360592	26439384.36842969	5487455.392919146	14914157.10767848	11185752.99611755	30587299.40388393
Com_2147_neg	Hebelophyllene C	_	N	C15H22O4	266.152	265.145	1.24503	[M-H]-	6.288	0.6	2	C18	Lipids and lipid-like molecules	脂质和类脂分子	Prenol lipids	异戊烯醇脂	Sesquiterpenoids	倍半萜类	_	_	_	_	_	_	_	_	_	_	_	_	_	CC1C(CC(=O)C(=C)C2CC(C2C(C1=O)O)(C)C)O	UKLJSWAWMXEFBD-ORMWDYAWSA-N	12257778.0155312	14107431.39123954	12078644.22268218	60067645.50417309	69660154.85257563	10617680.40010986	41044874.45287803	56944931.8358651	110908560.6172107	17693208.49435757	14901431.97917667	35081027.58098629	11028007.15209747	11488568.60820095	10306880.02837233
Com_1859_neg	Polydactin A	_	N	C14H22O2	222.162	221.155	1.06266	[M-H]-	6.272	0.56	2	C18	Organic oxygen compounds	有机氧化合物	Organooxygen compounds	有机氧化合物	Alcohols and polyols	醇和多元醇	_	_	_	_	_	_	_	_	_	_	_	_	_	CC(C)C1CCC(=C)C(CCC(=O)C=C1)O	SXDSHGDZANTXEL-WQYAIIHGSA-N	10939272.9412787	11184609.0831357	10962110.73871105	9557007.072330164	7772024.333119556	9552018.87443569	6929998.134409344	11364229.33357445	11988522.0033469	18830192.15826327	8428514.59195888	18415883.35359521	9983663.098316662	11188637.20845704	9258224.778446702
Com_1843_neg	Hyrtioerectine C	_	N	C11H11NO4	221.069	220.062	0.8991	[M-H]-	5.569	0.6	2	C18	Organoheterocyclic compounds	有机杂环化合物	Indoles and derivatives	吲哚及其衍生物	Indolyl carboxylic acids and derivatives	吲哚基羧酸及其衍生物	_	_	_	_	_	_	_	_	_	_	_	_	_	C1=CC2=C(C=C1O)C(=CN2)CC(C(=O)O)O	UFDRBNQJYZJRJV-SNVBAGLBSA-N	4882584.87068987	4839261.029377835	4791652.284390509	11250708.04340919	8794356.767980132	4074405.570019747	16094046.22016926	6444007.541123707	6528668.754211826	4462443.744272609	8003660.798222578	16214689.56905151	6119087.186872751	3938662.182139879	6787080.325243007
Com_1404_neg	5-(3-Pyridyl)-2-hydroxytetrahydrofuran	5-(3-吡啶基)-2-羟基四氢呋喃	N	C9H11NO2	165.079	164.072	1.54263	[M-H]-	6.41	0.75	2	C18	Organoheterocyclic compounds	有机杂环化合物	Pyridines and derivatives	吡啶及其衍生物	_	_	_	HMDB0062407	Organoheterocyclic compounds	Pyridines and derivatives	_	5-(3-Pyridyl)-2-hydroxytetrahydrofuran	C19578	map00980;map05204	_	_	_	_	_	C1CC(OC1C2=CN=CC=C2)O	LHGVLZHIYVKZBT-UHFFFAOYSA-N	14440910.3381467	14634801.60821639	14270694.51899651	20053859.32078357	13340466.50282422	18605131.29730141	17851906.44877794	15025700.38444776	17463169.04391097	13127572.04785697	18233770.13002942	13605312.48794388	19298289.56851457	13601644.03863168	15012516.376499
Com_2808_neg	Lyoniol A	_	N	C22H34O7	410.23	409.224	2.30146	[M-H]-	6.156	0.72	2	C18	Lipids and lipid-like molecules	脂质和类脂分子	Prenol lipids	异戊烯醇脂	Diterpenoids	二萜类	_	_	_	_	_	_	_	_	_	_	_	_	_	CC(=O)OC1C(C23CC(CCC2C(C4C1(C(C5C4O5)(C)C)O)(C)O)C(C3)(C)O)O	ASDPUXKPNOGLSZ-LJJBGFQXSA-N	109935028.633675	109627143.8513551	107210487.769249	108514500.4860878	98313115.72515623	103996663.3451665	114863026.0142481	85780278.93908069	66756858.2244382	198035734.3514174	73119895.2543923	174322144.7470345	111663947.0932317	106048260.6015525	76320781.45808488
Com_2729_neg	Macrolactin H	_	N	C22H32O5	376.225	375.218	1.52864	[M-H]-	6.801	0.59	2	C18	Phenylpropanoids and polyketides	苯丙素类和聚酮类	Macrolides and analogues	大环内酯类及其类似物	_	_	_	_	_	_	_	_	_	_	_	_	_	_	_	CC1CCCC=CC(CC(CC=CC=CC(CC=CC=CC(=O)O1)O)O)O	OUBHFOBEGNBZID-IVGGBBNYSA-N	93850187.5377309	95187844.62269127	99580722.7585901	82372441.82705003	97378809.98928502	102525557.1687309	130602725.1444651	65288328.48027707	45496029.38724358	107876140.4378738	73581990.19071054	93238169.04551408	89512008.0871124	86484626.00540116	75993513.99713168
Com_2724_neg	Durumolide B	_	N	C22H30O5	374.209	373.202	0.71515	[M-H]-	6.621	0.52	2	C18	Lipids and lipid-like molecules	脂质和类脂分子	Prenol lipids	异戊烯醇脂	Terpene lactones	萜内酯	_	_	_	_	_	_	_	_	_	_	_	_	_	C\1=C(\CC/C=C(\[C@H]([C@H]2[C@H](C/C=C(/CC1)\COC(=O)C)C(=C)C(=O)O2)O)/C)/C	YTTIJMUWWAOHLU-PUYDEZKCNA-N	39938302.7902775	38429256.63522165	19391249.74761708	36452157.35257279	30704933.27382682	31121119.46481277	40011284.59514198	23080496.37181671	24164043.40781794	25717291.11679087	13859064.64734629	39604064.50970326	29719539.54477449	36837788.99860962	23254741.88504255
Com_2695_neg	Pachyclavulariaenone G	_	N	C20H30O6	366.204	365.198	1.64863	[M-H]-	6.439	0.66	2	C18	Organoheterocyclic compounds	有机杂环化合物	Oxepanes	氧杂环己烷类	_	_	_	_	_	_	_	_	_	_	_	_	_	_	_	CC1COC2(C(CC(C(CC3C4C(C1C(=O)C=C4C)C2O3)(C)O)O)O)C	XIBRAFVSCLBFNY-BMAVYVFVSA-N	120267053.913647	116571723.2721195	118001458.2162004	127886562.2321549	132605923.0275551	91585938.64930578	97986307.06283876	131157812.8690685	85874115.27269655	265536690.302744	61806887.02384911	163819199.6694393	90985150.58687334	102604661.5746453	80333908.06822726
Com_2677_neg	11beta-17-Dihydroxy-6alpha-methylpregn-4-ene-3,20-dione	_	N	C22H32O4	360.23	359.223	1.60906	[M-H]-	7.39	0.58	2	C18	Lipids and lipid-like molecules	脂质和类脂分子	Steroids and steroid derivatives	类固醇和类固醇衍生物	Pregnane steroids	妊娠类固醇	_	_	_	_	_	11beta-17-Dihydroxy-6alpha-methylpregn-4-ene-3,20-dione; 6alpha-Methyl-11beta,17alpha-dihydroxyprogesterone	C14939	_	_	_	_	_	_	CC1CC2C3CCC(C3(CC(C2C4(C1=CC(=O)CC4)C)O)C)(C(=O)C)O	VSGTWMOZGFNRPM-RSWUNGFYSA-N	35692306.7176411	36734976.01660527	35084515.75339261	111966712.8434252	57122046.27156209	47592157.4170922	78039409.14025904	99871028.86119188	74170790.01485805	28516241.6713144	49062318.65219201	52124774.9737501	37561694.23343543	42698651.2614444	45820128.46971455
Com_2409_neg	Urechitol B	_	N	C14H24O7	304.152	303.145	1.74153	[M-H]-	6.36	0.51	2	C18	Organoheterocyclic compounds	有机杂环化合物	Furopyrans	呋喃吡喃类	_	_	_	_	_	_	_	_	_	_	_	_	_	_	_	CC1C2(C3(C(C(CC(C2(CC(O1)O)OC)O3)OC)O)C)O	VOXRJYWWINZCOZ-DEHUOKPOSA-N	3713486.15541831	3288404.398020742	3507290.867520395	5173556.182555554	4553144.313063312	1697124.193922077	3478934.470835738	3652322.914123012	6135522.590483105	5285492.92163375	5724111.429529634	6325609.00953647	3620198.99692998	4441992.602965195	7361883.186117639
Com_2293_neg	Tensyuic acid E	_	N	C14H22O6	286.142	285.135	1.82006	[M-H]-	5.423	0.51	2	C18	Organic acids and derivatives	有机酸及其衍生物	Carboxylic acids and derivatives	羧酸及其衍生物	Tricarboxylic acids and derivatives	三羧酸及其衍生物	_	_	_	_	_	_	_	_	LMFA01170154	Fatty Acyls [FA]	Fatty Acids and Conjugates [FA01]	Dicarboxylic acids [FA0117]	_	COC(=O)CCCCCCCC(C(=C)C(=O)O)C(=O)O	IOUNJEVHPQCKKE-UHFFFAOYSA-N	5306006.0767134	10884493.26389066	9786261.478598788	13368888.14699062	12269183.26801684	6920839.088853138	5785007.568546658	5213677.154571933	9017629.737885376	9657666.124206023	5463097.090192837	19057292.97198994	9115876.902162137	9836719.970608832	5455639.662406449
Com_2273_neg	Clonostachydiol	_	N	C14H20O6	284.126	283.119	1.05423	[M-H]-	5.726	0.56	2	C18	Phenylpropanoids and polyketides	苯丙素类和聚酮类	Macrolides and analogues	大环内酯类及其类似物	_	_	_	_	_	_	_	_	_	_	_	_	_	_	_	CC1CCC(C=CC(=O)OC(C(C=CC(=O)O1)O)C)O	SSVNIYICRYPPEB-WHZDEVAFSA-N	8744580.14489349	8706725.592021264	8216436.935085662	14474192.78014754	13328796.83179254	7095456.322185128	15099727.76170935	14257566.30626558	13186333.56620027	18668500.24866231	7972246.418792189	19381921.48553197	7619165.938363975	8064811.473414591	5253292.37223711
Com_1794_neg	cantharidic acid	斑蝥酸二钠	N	C10H14O5	214.084	213.077	1.63538	[M-H]-	5.621	0.68	2	C18	Organic acids and derivatives	有机酸及其衍生物	Carboxylic acids and derivatives	羧酸及其衍生物	Dicarboxylic acids and derivatives	二元酸及其衍生物	28874-45-5""	_	_	_	_	_	_	_	_	_	_	_	_	CC1(C2CCC(C1(C)C(=O)O)O2)C(=O)O	NMTNUQBORQILRK-UHFFFAOYSA-N	9053934.09182909	9132171.933043052	8707651.93131075	17108426.64213372	14077671.49482797	8113697.774405876	15765155.36740624	26564291.0685422	2.41401e+07	13578463.24752442	9454326.261927214	19535659.22644656	8420110.529345822	7685412.918195556	5989621.959102388
Com_2689_neg	(-)-Maackiain 3-sulfate	_	N	C16H12O8S	364.025	363.019	2.27676	[M-H]-	5.641	0.68	2	C18	Phenylpropanoids and polyketides	苯丙素类和聚酮类	Isoflavonoids	异黄酮类	Furanoisoflavonoids	呋喃异黄酮	_	_	_	_	_	_	_	_	_	_	_	_	_	C1C2C(C3=C(O1)C=C(C=C3)OS(=O)(=O)O)OC4=CC5=C(C=C24)OCO5	OGNAERBXKNMZRC-ZBEGNZNMSA-N	6954269.22993574	6861566.26466298	6654989.149975889	4185865.404556606	3355478.976567865	2139642.339357856	4211062.942597724	2581539.918962644	3164701.196366666	10266277.00772166	11259231.74310996	6965532.270628531	7371981.531261164	4410691.935701123	12753385.60629236
Com_2663_neg	13-Hydroxydocosanoic acid	_	N	C22H44O3	356.329	355.322	1.89328	[M-H]-	10.008	0.61	2	C18	Lipids and lipid-like molecules	脂质和类脂分子	Fatty Acyls	脂肪酰类	Fatty acids and conjugates	脂肪酸和结合物	_	_	_	_	_	13-Hydroxydocosanoic acid; 13-Hydroxydocosanoate	C03049	_	LMFA01050210	Fatty Acyls [FA]	Fatty Acids and Conjugates [FA01]	Hydroxy fatty acids [FA0105]	_	CCCCCCCCCC(CCCCCCCCCCCC(=O)O)O	BYCZEMFWXYCUSJ-UHFFFAOYSA-N	651091.333429747	563303.3359341935	517660.1283297265	316938.6464964358	274632.9158630623	517455.1024316325	238912.2771116173	523792.2862162014	345249.9303819843	469315.9259261927	1063790.844734639	387893.1327711946	460016.4335703234	505046.2029751476	1016741.713849025
Com_2894_neg	12-epi-19-O-methylscalarin	_	N	C28H42O5	458.303	457.297	2.07158	[M-H]-	9.894	0.52	2	C18	Lipids and lipid-like molecules	脂质和类脂分子	Prenol lipids	异戊烯醇脂	Sesterterpenoids	二倍萜类	_	_	_	_	_	_	_	_	_	_	_	_	24178773	CC(=O)OC1CC2C3(CCCC(C3CCC2(C4C1(C5C(OC(=O)C5=CC4)OC)C)C)(C)C)C	UZTVCYOWDJHTOU-QLFGBWBRSA-N	706216.547031695	732525.6346601234	540006.3540153528	469658.6018615167	591249.3099739898	682550.2614674808	630812.11567649	347047.8568271442	323489.1629059787	468157.9560076384	1071757.336237194	371151.5370569673	410791.4835165124	461469.2341791231	901793.2986651342
Com_2717_neg	8,8a-Deoxyoleandolide	8,8a-脱氧夹竹桃内酯	N	C20H36O6	372.251	371.245	2.58806	[M-H]-	6.459	0.64	2	C18	Phenylpropanoids and polyketides	苯丙素类和聚酮类	Macrolides and analogues	大环内酯类及其类似物	_	_	_	_	_	_	_	8,8a-Deoxyoleandolide	C11989	map00522;map01130	LMPK04000030	Polyketides [PK]	Macrolides and lactone polyketides [PK04]	_	_	CC1CC(C(=O)C(C(C(C(OC(=O)C(C(C(C1O)C)O)C)C)C)O)C)C	OLPAVFVRSHWADO-KYEFFAPUSA-N	35986855.1092172	34057603.60149858	34987997.10851134	32349210.67309666	39363132.46448041	36021513.85134366	38482665.6686855	30498171.25768591	22021715.76634214	68367571.53212568	29707076.03149165	47126057.43080482	39205904.25670045	35937006.06354715	28420035.12590456
Com_2667_neg	19-hydroxy-2,3-dinor-6-oxo-PGF1alpha	_	N	C18H30O7	358.199	357.193	2.40907	[M-H]-	6.305	0.55	2	C18	Lipids and lipid-like molecules	脂质和类脂分子	Fatty Acyls	脂肪酰类	Eicosanoids	类二十烷酸	_	_	_	_	_	_	_	_	_	_	_	_	_	CC(CCCC(C=CC1C(CC(C1CC(=O)CCC(=O)O)O)O)O)O	CCDLUYBTWPYEFY-VKOLDSHFSA-N	6647094.41674182	6689567.981488746	7819695.423658534	7677624.965501321	12180918.75290398	6680920.484488938	14385050.48726779	6964296.699697332	14892935.2905464	13626157.79596255	5484362.224910587	21730409.93350501	5582833.939675657	6303485.875806306	5008857.895583257
Com_2522_neg	Lesquerolic acid	_	N	C20H38O3	326.282	325.275	1.0817	[M-H]-	8.938	0.59	2	C18	Lipids and lipid-like molecules	脂质和类脂分子	Fatty Acyls	脂肪酰类	Fatty acids and conjugates	脂肪酸和结合物	_	_	_	_	_	_	_	_	LMFA01050257	Fatty Acyls [FA]	Fatty Acids and Conjugates [FA01]	Hydroxy fatty acids [FA0105]	_	CCCCCCC(CC=CCCCCCCCCCC(=O)O)O	OONXYOAWMIVMCI-KWRJMZDGSA-N	15916815.3250505	16032060.16456736	16448323.26270936	16093909.04556309	15362602.53426983	10625156.76043324	14345765.97726413	15993118.79640507	11742320.99667454	29204028.60464194	22566856.57460472	27626767.19666656	17225730.11126914	16445552.25970805	19266658.23121849
Com_1986_neg	A Factor	_	N	C13H22O4	242.152	241.145	1.60646	[M-H]-	6.495	0.52	2	C18	Organoheterocyclic compounds	有机杂环化合物	Lactones	内酯类	Gamma butyrolactones	γ-丁内酯	_	_	_	_	_	_	_	_	_	_	_	_	_	CC(C)CCCCC(=O)C1C(COC1=O)CO	REAWNMHCBIUKLZ-RWANSRKNSA-N	13935174.567821	14283619.51456339	8908058.01307892	22776372.12197314	22231151.38110258	15562176.44157555	27056457.49071742	12617053.36816018	8828139.697738176	13888463.35800101	15932634.94869893	26573565.52325496	10093246.34632199	14590297.78881954	7362195.105538473
Com_1966_neg	Chokol F	_	N	C14H24O3	240.173	239.166	1.14183	[M-H]-	7.521	0.57	2	C18	Lipids and lipid-like molecules	脂质和类脂分子	Prenol lipids	异戊烯醇脂	Monoterpenoids	单萜类	_	_	_	_	_	_	_	_	_	_	_	_	_	CC1C(CCC1(C)O)C(=C)CCCOC(=O)C	QGPXLWRTRLEOMJ-UHFFFAOYSA-N	19750612.2682107	19501044.85958859	19626249.03135828	28661984.19934745	31213570.00814483	62531369.51240078	46934520.08112577	22507936.40589528	26416367.30290996	6292007.197808463	7092186.980435812	5226445.776107522	8796302.455251371	4654252.473566629	6043996.505976524
Com_1255_neg	(2-exo,3-endo)-2,3-dimethyl-Bicyclo[2.2.1]heptan-2-ol	_	N	C9H16O	140.12	139.113	0.52799	[M-H]-	0.425	0.77	2	C18	Lipids and lipid-like molecules	脂质和类脂分子	Prenol lipids	异戊烯醇脂	Monoterpenoids	单萜类	_	HMDB0037371	Lipids and lipid-like molecules	Prenol lipids	Monoterpenoids	_	_	_	_	_	_	_	_	CC1C2CCC(C2)C1(C)O	DXAQHKPBQZSMSM-UHFFFAOYSA-N	174076995.967285	173010369.9847432	161602500.8053628	215036794.4040257	101799578.5166742	164151674.633846	105427701.4741366	2491823.358299002	72076564.28767416	210577826.8437358	62977436.94260129	4251144.693279443	181391362.2665471	188874520.8801893	126067403.0119878
Com_1270_neg	Valproic Acid	丙戊酸钠	N	C8H16O2	144.115	143.108	1.0669	[M-H]-	6.067	0.69	2	C18	Lipids and lipid-like molecules	脂质和类脂分子	Fatty Acyls	脂肪酰类	Fatty acids and conjugates	脂肪酸和结合物	1069-66-5""	HMDB0001877	Lipids and lipid-like molecules	Fatty Acyls	Fatty acids and conjugates	Valproic acid	C07185	map00982;map04976	LMFA01020291	Fatty Acyls [FA]	Fatty Acids and Conjugates [FA01]	Branched fatty acids [FA0102]	_	CCCC(CCC)C(=O)O	NIJJYAXOARWZEE-UHFFFAOYSA-N	4949222.86283725	5023846.727642165	4788245.428242894	22812890.62054824	19935356.30807656	3597769.87839825	21538046.70276678	22072383.86709248	26017647.02848588	5838889.474505221	7213167.57964381	16735668.64864534	4704662.018690995	5568248.404728163	3458807.972362743
Com_1457_neg	Boonein	_	N	C9H14O3	170.094	169.087	1.29552	[M-H]-	6.454	0.8	2	C18	Lipids and lipid-like molecules	脂质和类脂分子	Prenol lipids	异戊烯醇脂	Terpene lactones	萜内酯	_	_	_	_	_	_	_	_	_	_	_	_	_	CC1C(CC2C1C(=O)OCC2)O	WJMOFJJTTHNUOH-DKXJUACHSA-N	37116830.1287427	30392338.74350265	36135040.12918594	277894066.4367995	277278856.9663184	21183532.52462921	341743415.9173157	258251429.286094	315949804.591134	51736577.83562084	25997250.79312357	256772550.4620102	26990262.4452721	33309042.67245792	26087337.99166503
Com_2150_neg	(7S)-Hydroprene	_	N	C17H30O2	266.225	265.218	0.99185	[M-H]-	9.553	0.75	2	C18	Lipids and lipid-like molecules	脂质和类脂分子	Prenol lipids	异戊烯醇脂	Sesquiterpenoids	倍半萜类	_	_	_	_	_	_	_	_	_	_	_	_	_	CCOC(=O)C=C(C)C=CCC(C)CCCC(C)C	FYQGBXGJFWXIPP-OJROSNHMSA-N	959473.836632382	853946.5131208134	1027293.148843393	543071.6481718089	567883.9880863911	1084585.612682133	566199.2180605421	934280.3116110069	477029.9563541764	402791.8944134281	2243970.089169863	522041.3556947754	1377252.923165884	798770.6010280959	2136095.814875117
Com_2335_neg	9-OxoOTrE	_	N	C18H28O3	292.204	291.197	1.21454	[M-H]-	6.701	0.75	2	C18	Lipids and lipid-like molecules	脂质和类脂分子	Fatty Acyls	脂肪酰类	Lineolic acids and derivatives	亚麻酸及其衍生物	125559-74-2""	_	_	_	_	_	_	_	LMFA02000371	Fatty Acyls [FA]	Octadecanoids [FA02]	Other Octadecanoids [FA0200]	_	CCC=CCC=CC=CC(=O)CCCCCCCC(=O)O	ACHDMUPTZYZIGR-CUHSZNQNSA-N	21122806.8067027	21549062.97794468	20987463.93647292	20750365.68343196	23142624.7242119	15325781.98811441	21160898.64773034	21869715.06542959	13751734.75581038	43267651.2095147	11712377.88393172	61482266.83949784	17101135.2506223	21718349.03581323	16747910.20714525
Com_2513_neg	(+)-Macrosphelide C	_	N	C16H22O7	326.137	325.13	0.86679	[M-H]-	6.1	0.5	2	C18	Phenylpropanoids and polyketides	苯丙素类和聚酮类	Macrolides and analogues	大环内酯类及其类似物	_	_	_	_	_	_	_	_	_	_	_	_	_	_	_	CC1CC=CC(=O)OC(CC(=O)OC(C(C=CC(=O)O1)O)C)C	LHDGUPDIEZSEGS-HRABQTKNSA-N	1496981.42871583	725678.5032052889	1399596.92020538	14749882.59033496	11345525.34341518	1209000.394225155	10496440.39974416	14178559.46608434	13215342.21106398	2753070.607311921	2284283.073059542	6410433.065000693	1686089.111182494	2522626.14462761	1398176.469092646
Com_2787_neg	Cinncassiol B	_	N	C20H32O8	400.21	399.203	2.14612	[M-H]-	6.092	0.64	2	C18	Lipids and lipid-like molecules	脂质和类脂分子	Prenol lipids	异戊烯醇脂	Diterpenoids	二萜类	_	_	_	_	_	Cinncassiol B	C17648	_	_	_	_	_	_	CC1CCC2(C3(CC4(C5(C(CC3(C5(C2(C1O)O4)O)O)(C(C)CO)O)C)O)C)O	LIGPZBKBGCJTGC-VSDDQSBZSA-N	25869296.7435884	25208285.38258119	25825615.90949619	30624518.76446084	28878359.84962483	21269741.58740812	29165758.46000557	35338484.26015826	27554115.61549803	50380703.06333586	10465846.97493059	54888127.83929012	15545436.85337116	16122856.3028518	18131957.14520985
Com_2483_neg	Pregnenolone	孕烯醇酮	N	C21H32O2	316.24	315.233	0.78041	[M-H]-	9.699	0.61	2	C18	Lipids and lipid-like molecules	脂质和类脂分子	Steroids and steroid derivatives	类固醇和类固醇衍生物	Pregnane steroids	妊娠类固醇	145-13-1""	HMDB0000253	Lipids and lipid-like molecules	Steroids and steroid derivatives	Pregnane steroids	Pregnenolone; 5-Pregnen-3beta-ol-20-one; 3beta-Hydroxypregn-5-en-20-one	C01953	map04934;map04925;map00140;map01100;map04913;map04927	LMST02030088	Sterol Lipids [ST]	Steroids [ST02]	C21 steroids (gluco/mineralocorticoids, progestogins) and derivatives [ST0203]	_	CC(=O)C1CCC2C1(CCC3C2CC=C4C3(CCC(C4)O)C)C	ORNBQBCIOKFOEO-QGVNFLHTSA-N	6322132.70638104	5629188.571584488	6165792.763852704	1144226.083999776	1915659.985480024	5242630.203815119	1809747.858331928	1915953.687864878	1141781.832278097	2138904.606644216	14225277.11691696	1200179.583039091	7933327.377586398	7793788.364795106	13868878.65271072
Com_2370_neg	Chakanoside I	_	N	C14H18O7	298.105	297.098	1.22648	[M-H]-	5.917	0.57	2	C18	Organic oxygen compounds	有机氧化合物	Organooxygen compounds	有机氧化合物	Carbonyl compounds	羰基化合物	_	HMDB0302044	Organic oxygen compounds	Organooxygen compounds	Carbonyl compounds	_	_	_	_	_	_	_	_	C1=CC=C(C=C1)C(=O)COC2C(C(C(C(O2)CO)O)O)O	CJQCIXJPXYAJCU-RKQHYHRCSA-N	2794325.26872987	2891732.888953816	2971312.463831494	2965437.845643066	2379894.213597313	12173778.89346726	8543165.56682449	2541139.916657189	7642396.80654039	893902.950422072	849297.2631662174	1847050.098543672	2843959.915407504	677108.5866527676	1568134.227031756
Com_2161_neg	G3	_	N	C14H20O5	268.131	267.124	1.23405	[M-H]-	6.181	0.53	2	C18	Organic oxygen compounds	有机氧化合物	Organooxygen compounds	有机氧化合物	Alcohols and polyols	醇和多元醇	_	_	_	_	_	_	_	_	_	_	_	_	_	CC1(C=C2C(=O)C(C(=O)C(C2(OO1)O)(C)C)(C)C)C	UBYZFUSXTLJWFM-AWEZNQCLSA-N	7243355.5944353	7316066.536346333	7439843.593980217	36423027.95922492	22252954.16335213	4529358.346585901	36184350.13425281	28156256.22665926	36271367.01230197	12560668.94899344	7351520.008747203	27834663.12469525	6461933.667576464	6457058.611311048	5447851.385030326
Com_2440_neg	Neobritannilactone A	_	N	C17H26O5	310.178	309.171	1.99534	[M-H]-	6.798	0.7	2	C18	Lipids and lipid-like molecules	脂质和类脂分子	Prenol lipids	异戊烯醇脂	Terpene lactones	萜内酯	_	_	_	_	_	_	_	_	_	_	_	_	_	CC1C2C=C(C(CC2OC1=O)(C)O)C(C)CCCOC(=O)C	URCJMQGGAZJGGL-MRJZCNKMSA-N	8891460.09903807	8498045.833956243	8344067.309672643	9676325.611536007	8644000.01556158	8087329.597750793	9522119.987880494	9875606.359915238	21649177.85361153	9197181.554558411	8253425.929814539	8764198.745401448	8350586.477409705	7981623.14023925	7558520.49523892
Com_2467_neg	1alpha-Hydroxypseudoanisatin	_	N	C15H22O7	314.137	313.13	1.8873	[M-H]-	5.543	0.54	2	C18	Organoheterocyclic compounds	有机杂环化合物	Lactones	内酯类	_	_	_	_	_	_	_	_	_	_	_	_	_	_	_	CC1(CC(C2(C13CC(=O)C(C2(COC(=O)C3)C)(C)O)O)O)O	WBOZJIDVGOGODB-SVJDTZHWSA-N	5587723.52667169	4832358.892166957	4127284.911608587	14621944.78850911	19703006.7532222	3466507.179887041	21099866.81844344	24751424.87741493	26492003.55979614	7810833.339957993	4386679.076749458	17200095.24653068	4102377.170538383	4181006.84616484	3738391.32902686
Com_2846_neg	Dendroside F	_	N	C21H34O9	430.22	429.214	2.2536	[M-H]-	6.095	0.55	2	C18	Lipids and lipid-like molecules	脂质和类脂分子	Prenol lipids	异戊烯醇脂	Terpene glycosides	萜烯糖苷	_	_	_	_	_	_	_	_	_	_	_	_	_	CC(C)C1C2C3CCC(C3(C(C1OC2=O)O)C)COC4C(C(C(C(O4)CO)O)O)O	JEPAHIDPGWPTQK-QPJLQBPISA-N	5.26738e+07	51691682.4638688	54302442.61878438	47900355.44716553	51337781.57819687	47592364.36045195	53965498.03841609	41576454.99213711	27459327.50700753	119076766.2115065	31475155.14833821	108219874.981515	49759567.45893111	49611690.29529589	35742142.49084943
Com_1151_neg	cis-1,2-Dihydro-3-methylcatechol	_	N	C7H10O2	126.068	125.061	1.92832	[M-H]-	5.572	0.74	2	C18	Organic oxygen compounds	有机氧化合物	Organooxygen compounds	有机氧化合物	Alcohols and polyols	醇和多元醇	_	_	_	_	_	_	_	_	_	_	_	_	_	CC1=CC=CC(C1O)O	FTZZKLFGNQOODA-RQJHMYQMSA-N	4555793.82859739	5619872.907939492	4828463.706137592	20069910.71641006	16188769.96482321	4352424.220405065	9264544.029353268	19324298.64735035	12357374.4063337	7705848.048995022	6815508.788580795	14217772.06801795	5023277.164221008	3408695.394644431	4177384.688348659
Com_1253_neg	cis-1,2-Dihydro-3-ethylcatechol	_	N	C8H12O2	140.084	139.077	1.99367	[M-H]-	0.436	0.73	2	C18	Organic oxygen compounds	有机氧化合物	Organooxygen compounds	有机氧化合物	Alcohols and polyols	醇和多元醇	_	_	_	_	_	cis-1,2-Dihydro-3-ethylcatechol; cis-2,3-Dihydroxy-2,3-dihydroethylbenzene; cis-3-Ethyl-cyclohexa-3,5-diene-1,2-diol	C06727	map01120;map01100;map01220;map00642	_	_	_	_	_	CCC1=CC=CC(C1O)O	BACDCBUEYBFLFV-JGVFFNPUSA-N	24671308.1716451	20967880.69588933	21183932.0572211	22776725.65458488	11340757.95659193	20404096.85002809	13658472.8535017	69133.604496659	9411453.1136767	20686236.55222682	8720087.554788565	1011596.893329403	20613856.74431775	22702554.45992342	14406545.9639293
Com_1342_neg	Levodione	_	N	C9H14O2	154.099	153.092	0.65776	[M-H]-	0.448	0.57	2	C18	Organic oxygen compounds	有机氧化合物	Organooxygen compounds	有机氧化合物	Carbonyl compounds	羰基化合物	_	_	_	_	_	_	_	_	_	_	_	_	_	CC1CC(=O)CC(C1=O)(C)C	HVHHZSFNAYSPSA-ZCFIWIBFSA-N	76108608.4795755	73723638.7118505	65703314.51114146	87782645.92847158	41989228.6297717	76229030.98900886	44326572.03985926	78863.5029026133	33566005.12777372	68212575.3008667	31904691.33742147	4472094.463186017	74729043.04919428	77563693.61153021	52503858.43356029
Com_1444_neg	2-Hydroxy-3,5,5-trimethylcyclohex-2-ene-1,4-dione	_	N	C9H12O3	168.079	167.072	1.61386	[M-H]-	0.42	0.71	2	C18	Organic oxygen compounds	有机氧化合物	Organooxygen compounds	有机氧化合物	Carbonyl compounds	羰基化合物	_	_	_	_	_	_	_	_	_	_	_	_	_	CC1=C(C(=O)CC(C1=O)(C)C)O	BSRFZJMVFOPNKR-UHFFFAOYSA-N	20100459.5383097	18259055.27202641	18339526.29299767	20322315.9190711	9888396.770697717	19090576.66308032	12688740.7935639	103700.1961738422	8856320.800290225	10585057.80234666	7626245.809554942	1504241.021256882	10106917.91948491	19594288.81419529	13896456.47668982
Com_1955_neg	OPC-4:0	_	N	C14H22O3	238.157	237.15	1.05872	[M-H]-	7.149	0.58	2	C18	Organic oxygen compounds	有机氧化合物	Organooxygen compounds	有机氧化合物	Carbonyl compounds	羰基化合物	_	_	_	_	_	_	_	_	LMFA02010010	Fatty Acyls [FA]	Octadecanoids [FA02]	12-oxophytodienoic acid metabolites [FA0201]	_	CCC=CCC1C(CCC1=O)CCCC(=O)O	LVQJNKFFJNUFNY-OPVGQWETSA-N	3.79179e+06	3841801.011091646	3452189.760149175	4962683.16006304	4883745.689703054	8266319.729650638	4768030.359114276	6558498.239910106	5715469.041295458	2785684.531439855	5131056.450720631	3714151.199905376	3632161.711006457	2260885.061736585	4442730.949181053
Com_2453_neg	(plusmn)9-HpODE	_	N	C18H32O4	312.23	311.223	1.66912	[M-H]-	6.746	0.71	2	C18	Lipids and lipid-like molecules	脂质和类脂分子	Fatty Acyls	脂肪酰类	Lineolic acids and derivatives	亚麻酸及其衍生物	5502-91-0""	_	_	_	_	_	_	_	_	_	_	_	_	CCCCCC=CC=CC(CCCCCCCC(=O)O)OO	JGUNZIWGNMQSBM-ZJHFMPGASA-N	89684689.2346793	132255116.4340567	106104387.8279936	155619627.5935392	144583534.9787473	136534276.5355996	133421960.6507378	145145459.8502719	95814875.804275	219253996.3153765	98831003.2992198	345389566.5395824	121991871.8757423	128997651.0636357	119087039.1670688
Com_2465_neg	Gelsedilam	_	N	C17H18N2O4	314.127	313.12	2.04175	[M-H]-	6.082	0.6	2	C18	Organoheterocyclic compounds	有机杂环化合物	Indoles and derivatives	吲哚及其衍生物	_	_	_	_	_	_	_	_	_	_	_	_	_	_	_	CON1C2=CC=CC=C2C3(C1=O)CC4C5COC3CC5C(=O)N4	NYOUCYQUKYVTEY-WJUWAYTRSA-N	65640918.7568111	64140963.99702688	65261281.21162926	36797415.38075323	13436547.05189001	71019097.80683613	13678086.07449421	32011771.48659319	37102606.73897609	50033473.9548652	67100442.34395336	20907598.36368469	88031413.59957168	64039268.20461192	60514409.3240564
Com_2801_neg	Helogynic acid	_	N	C23H36O6	408.251	407.245	1.80472	[M-H]-	6.743	0.51	2	C18	Lipids and lipid-like molecules	脂质和类脂分子	Prenol lipids	异戊烯醇脂	Diterpenoids	二萜类	_	_	_	_	_	_	_	_	_	_	_	_	_	[C@@H](CC/C(=C/CC/C(=C/CC/C(=C\CO)/CO)/COC(=O)C)/C)(C(=C)C(=O)O)C	PIUYIJJDDFMMLN-QZGVQLMVNA-N	4275782.55222656	4969737.652691329	6949334.43774317	7943104.697976541	4557458.808551479	6107701.920221355	9939006.348741204	7120360.768748338	4569814.242772015	7733806.969424327	4034440.432363515	8711297.731213657	6927110.67053889	4820870.277685803	4164589.578793336
Com_2807_neg	11beta,13-Dihydroglucozaluzanin C	_	N	C21H30O8	410.194	409.186	2.05366	[M-H]-	6.428	0.64	2	C18	Lipids and lipid-like molecules	脂质和类脂分子	Prenol lipids	异戊烯醇脂	Terpene lactones	萜内酯	_	HMDB0040713	Lipids and lipid-like molecules	Prenol lipids	Terpene lactones	_	_	_	_	_	_	_	_	CC1C2CCC(=C)C3CC(C(=C)C3C2OC1=O)OC4C(C(C(C(O4)CO)O)O)O	LBJIOPYQHNZVLF-FKWIIEMVSA-N	1610621.65540137	1634834.553684344	1470200.012553874	6891430.015879912	5445907.612590208	1451611.096133654	4851541.589730253	17254494.06873742	10729421.3165671	1617890.339605827	1060264.25906695	7953456.749827909	1047970.652030924	1430461.663580044	885405.5109031871
[truncated: 559 more rows]

## Sheet: meta_intensity_pos.anno
Compound_ID	Name	ChineseName	IonMode	Formula	MolecularWeight	m/z	MassError	Adduct	RT (min)	Score	Level	Column	ClassI	ClassI_(Chinese)	ClassII	ClassII_(Chinese)	ClassIII	ClassIII_(Chinese)	CAS	HMDB_ID	SuperClass(HMDB)	Class(HMDB)	SubClass(HMDB)	Other_name(KEGG_name)	KEGG_ID	KEGG_MapID	Lipidmaps_ID	CATEGORY(Lipidmaps)	MAIN_CLASS(Lipidmaps)	SUB_CLASS(Lipidmaps)	PubChemID	SMILES	InChIKey	QC1	QC2	QC3	serum-Control10	serum-Control12	serum-Control2	serum-Control4	serum-Control6	serum-Control8	serum-ZZCD12	serum-ZZCD3	serum-ZZCD4	serum-ZZCD7	serum-ZZCD8	serum-ZZCD9
[truncated: 1,244 more rows]
